# Supplementary material for: Full genome viral sequences inform patterns of SARS-CoV-2 spread into and within Israel
Source: Nat Commun. 2020 Nov 2;11:5518. doi: 10.1038/s41467-020-19248-0 (PMC7606475; doi:10.1038/s41467-020-19248-0)
Supplement: Supplementary file 4 — Source Data [file 41467_2020_19248_MOESM4_ESM.zip]

Archive with 8 entries (7 files):
- Source Data/
- Source Data/Fig2Tree.nwk
- Source Data/Table_Source_Data.xlsx
- Source Data/.DS_Store
- Source Data/Fig_Source_Data.xlsx
- Source Data/Fig4.json
- Source Data/FigS7.tre
- Source Data/Fig3.json
