# Supplementary material for: Full genome viral sequences inform patterns of SARS-CoV-2 spread into and within Israel
Source: Nat Commun. 2020 Nov 2;11:5518. doi: 10.1038/s41467-020-19248-0 (PMC7606475; doi:10.1038/s41467-020-19248-0)
Supplement: Supplementary file 4 — Source Data [file 41467_2020_19248_MOESM4_ESM.zip › Source Data/Fig2Tree.nwk]

(((((((((((((((((((Israel/13075703/2020:0.00003,Israel/2113174/2020:0.00000):0.00003,Israel/130710157/2020:0.00013):0.00000,Israel/990430265/2020:0.00003):0.00003,(Israel/13077711/2020:0.00000,Israel/51144342/2020:0.00007):0.00000):0.00000,((Israel/SH16/2020:0.00003,Israel/2047418/2020:0.00002):0.00002,(Israel/51141014/2020:0.00000,Israel/51145198/2020:0.00000):0.00003):0.00000):0.00000,(Israel/701002431/2020:0.00003,(Israel/2047188/2020:0.00000,Israel/2047189/2020:0.00000):0.00003):0.00000):0.00000,(Israel/13075882/2020:0.00000,Israel/2047145/2020:0.00000):0.00000):0.00000,Israel/13075914/2020:0.00000):0.00000,Israel/ISR_IT0320/2020:0.00000):0.00002,Israel/13075788/2020:0.00000):0.00002,(Israel/2116859/2020:0.00018,((Israel/51137031/2020:0.00000,Israel/51140539/2020:0.00003):0.00000,(Israel/2020087/2020:0.00003,Israel/51140279/2020:0.00000):0.00000):0.00000):0.00000):0.00000,Israel/130710390/2020:0.00000):0.00008,Israel/130710159/2020:0.00000):0.00001,Israel/701002455/2020:0.00000):0.00000,(((((Israel/2107132/2020:0.00000,Israel/2099421/2020:0.00000):0.00007,Israel/990059252/2020:0.00010):0.00000,(Israel/701002403/2020:0.00000,((Israel/990333068/2020:0.00000,Israel/13077383/2020:0.00007):0.00000,Israel/130710644/2020:0.00000):0.00000):0.00000):0.00000,((((((((((((((((((Israel/13075719/2020:0.00000,Israel/2047604/2020:0.00000):0.00000,(Israel/2123853/2020:0.00007,Israel/2123863/2020:0.00000):0.00010):0.00000,(((Israel/701002317/2020:0.00000,(Israel/701002561/2020:0.00000,((((Israel/701002555/2020:0.00000,Israel/701002666/2020:0.00000):0.00003,Israel/701002768/2020:0.00007):0.00000,Israel/701002786/2020:0.00003):0.00000,Israel/701002334/2020:0.00003):0.00002):0.00000):0.00002,Israel/701002550/2020:0.00003):0.00000,Israel/130710097/2020:0.00000):0.00000):0.00000,(Israel/2020068/2020:0.00000,((Israel/13077497/2020:0.00007,Israel/990430264/2020:0.00000):0.00000,Israel/2023922/2020:0.00000):0.00000):0.00000):0.00000,(Israel/701002462/2020:0.00000,(Israel/990059202/2020:0.00003,Israel/130710716/2020:0.00000):0.00000):0.00000):0.00000,((Israel/701002313/2020:0.00000,Israel/701002556/2020:0.00002):0.00002,((Israel/701002540/2020:0.00000,Israel/701002591/2020:0.00000):0.00002,Israel/2047927/2020:0.00007):0.00002):0.00000):0.00000,(((((Israel/701002440/2020:0.00000,Israel/701002681/2020:0.00000):0.00000,Israel/2089861/2020:0.00000):0.00000,Israel/2023920/2020:0.00000):0.00000,Israel/701002538/2020:0.00000):0.00000,Israel/2086008/2020:0.00007):0.00000):0.00000,(((Israel/701002792/2020:0.00003,Israel/701002407/2020:0.00029):0.00016,Israel/130711104/2020:0.00000):0.00000,((Israel/990059251/2020:0.00000,Israel/990333193/2020:0.00000):0.00000,Israel/990333189/2020:0.00004):0.00003):0.00000):0.00000,(Israel/701002489/2020:0.00000,((((((((Israel/13075790/2020:0.00000,Israel/2113255/2020:0.00003):0.00000,(Israel/1639953/2020:0.00003,Israel/13077498/2020:0.00003):0.00000):0.00000,(Israel/2086033/2020:0.00003,Israel/2046434/2020:0.00017):0.00000):0.00000,Israel/2089839/2020:0.00000):0.00000,(((((Israel/13077803/2020:0.00000,Israel/2086034/2020:0.00003):0.00000,(Israel/13077882/2020:0.00000,Israel/2086022/2020:0.00000):0.00003):0.00000,((Israel/51146500/2020:0.00007,Israel/2089697/2020:0.00007):0.00000,Israel/2113601/2020:0.00000):0.00000):0.00000,Israel/2099251/2020:0.00003):0.00000,Israel/2020084/2020:0.00000):0.00000):0.00000,(Israel/13077726/2020:0.00007,Israel/2089852/2020:0.00007):0.00000):0.00003,Israel/51146683/2020:0.00003):0.00000,((((((((((((Israel/13075832/2020:0.00003,Israel/2113678/2020:0.00007):0.00000,(Israel/2113155/2020:0.00007,Israel/2046614/2020:0.00007):0.00000):0.00000,(Israel/2113161/2020:0.00003,(Israel/2089723/2020:0.00000,Israel/2099018/2020:0.00003):0.00000):0.00000):0.00000,((Israel/13077875/2020:0.00003,((Israel/990300860/2020:0.00007,Israel/990307712/2020:0.00007):0.00000,Israel/51146669/2020:0.00000):0.00003):0.00000,Israel/2047749/2020:0.00003):0.00000):0.00000,((((Israel/2115980/2020:0.00015,Israel/2086004/2020:0.00013):0.00000,Israel/2099159/2020:0.00000):0.00003,(Israel/13077846/2020:0.00003,Israel/13077847/2020:0.00000):0.00003):0.00000,(Israel/13077564/2020:0.00000,Israel/13077823/2020:0.00007):0.00000):0.00000):0.00000,(Israel/13077413/2020:0.00000,Israel/2089380/2020:0.00010):0.00000):0.00000,(Israel/2113256/2020:0.00000,(Israel/2046616/2020:0.00010,(Israel/13077511/2020:0.00000,Israel/13077510/2020:0.00003):0.00002):0.00002):0.00000):0.00000,(Israel/2107137/2020:0.00007,(Israel/2046129/2020:0.00000,Israel/2047738/2020:0.00000):0.00007):0.00000):0.00000,Israel/2115964/2020:0.00010):0.00000,Israel/130711367/2020:0.00000):0.00006,Israel/2020038/2020:0.00010):0.00003,Israel/2047586/2020:0.00013):0.00000):0.00000):0.00000):0.00000,(((Israel/701002458/2020:0.00002,Israel/990300691/2020:0.00000):0.00002,(Israel/51140271/2020:0.00000,Israel/13077723/2020:0.00017):0.00000):0.00000,(((Israel/701002426/2020:0.00000,Israel/990059233/2020:0.00000):0.00003,Israel/13077494/2020:0.00000):0.00000,((((Israel/1639996/2020:0.00000,Israel/2047364/2020:0.00000):0.00000,Israel/51146503/2020:0.00003):0.00007,Israel/990059203/2020:0.00007):0.00000,((((Israel/990059237/2020:0.00000,Israel/990059244/2020:0.00007):0.00000,Israel/990059204/2020:0.00000):0.00000,Israel/130711417/2020:0.00010):0.00003,Israel/2046171/2020:0.00004):0.00000):0.00000):0.00000):0.00000):0.00000,(((((((Israel/701002314/2020:0.00000,Israel/701002327/2020:0.00000):0.00010,Israel/2086001/2020:0.00003):0.00003,((Israel/2089712/2020:0.00000,Israel/2089812/2020:0.00000):0.00007,Israel/990059230/2020:0.00003):0.00000):0.00000,(((Israel/2020063/2020:0.00000,Israel/2089375/2020:0.00003):0.00000,Israel/2099019/2020:0.00007):0.00000,(Israel/2089366/2020:0.00003,Israel/2099416/2020:0.00000):0.00003):0.00000):0.00000,Israel/990059231/2020:0.00000):0.00000,Israel/990059232/2020:0.00000):0.00002,Israel/130710062/2020:0.00000):0.00002):0.00000,(Israel/701002752/2020:0.00000,((Israel/130710099/2020:0.00000,Israel/130710217/2020:0.00000):0.00000,Israel/2047011/2020:0.00004):0.00003):0.00000):0.00000,Israel/130711112/2020:0.00000):0.00003,(Israel/13075735/2020:0.00000,(((((((Israel/2115701/2020:0.00000,Israel/2089866/2020:0.00000):0.00000,(((Israel/13077558/2020:0.00000,Israel/130711082/2020:0.00000):0.00000,Israel/130710211/2020:0.00000):0.00000,Israel/130710414/2020:0.00000):0.00003):0.00000,(((Israel/2113173/2020:0.00000,Israel/2113178/2020:0.00003):0.00003,Israel/130710067/2020:0.00003):0.00000,(((Israel/2046815/2020:0.00000,Israel/2047883/2020:0.00000):0.00000,Israel/2047004/2020:0.00000):0.00003,Israel/2089718/2020:0.00010):0.00000):0.00000):0.00000,((Israel/2089698/2020:0.00000,Israel/2089368/2020:0.00003):0.00000,Israel/2020078/2020:0.00003):0.00000):0.00000,Israel/701002504/2020:0.00000):0.00000,Israel/2086045/2020:0.00000):0.00000,(((((Israel/51146355/2020:0.00000,Israel/13077377/2020:0.00000):0.00000,Israel/13077562/2020:0.00000):0.00003,(Israel/2086012/2020:0.00000,Israel/2046548/2020:0.00000):0.00000):0.00003,Israel/2089383/2020:0.00000):0.00000,Israel/2047392/2020:0.00003):0.00003):0.00000):0.00003):0.00000,((Israel/51141121/2020:0.00000,Israel/51145482/2020:0.00000):0.00003,Israel/130710643/2020:0.00000):0.00000):0.00000,((((Israel/2107681/2020:0.00000,Israel/2089863/2020:0.00000):0.00003,Israel/701002442/2020:0.00007):0.00000,((Israel/2113603/2020:0.00007,Israel/2047772/2020:0.00000):0.00000,((Israel/13077560/2020:0.00004,Israel/2047567/2020:0.00007):0.00000,(Israel/51140068/2020:0.00007,Israel/2020051/2020:0.00000):0.00007):0.00000):0.00000):0.00000,Israel/2115968/2020:0.00013):0.00003):0.00003,Israel/130711116/2020:0.00000):0.00000,Israel/2047016/2020:0.00007):0.00000):0.00000,Israel/990059217/2020:0.00000):0.00000):0.00003,((Israel/2115976/2020:0.00003,Israel/2115990/2020:0.00000):0.00000,Israel/701002456/2020:0.00007):0.00003):0.00010,Israel/13075782/2020:0.00003):0.00000,((Israel/ISR_JP0320/2020:0.00000,(((((Israel/990059238/2020:0.00003,(Israel/51137844/2020:0.00007,Israel/51141225/2020:0.00003):0.00003):0.00000,(Israel/51140315/2020:0.00000,(Israel/51140836/2020:0.00000,Israel/990300724/2020:0.00000):0.00000):0.00007):0.00007,Israel/13077840/2020:0.00010):0.00010,Israel/990300681/2020:0.00010):0.00003,Israel/2020069/2020:0.00024):0.00000):0.00003,Israel/51140028/2020:0.00007):0.00000):0.00000,Wuhan-Hu-1/2019:0.00000):0.00000;
