# Supplementary material for: Full genome viral sequences inform patterns of SARS-CoV-2 spread into and within Israel
Source: Nat Commun. 2020 Nov 2;11:5518. doi: 10.1038/s41467-020-19248-0 (PMC7606475; doi:10.1038/s41467-020-19248-0)
Supplement: Supplementary file 4 — Source Data [file 41467_2020_19248_MOESM4_ESM.zip › Source Data/Table_Source_Data.xlsx]

## Sheet: Table1
Age group	Age group	Number of samples
	0-9	8
	2019-10-01	17
	20-29	42
	30-39	28
	40-49	26
	50-59	29
	60-69	31
	70-79	15
	80-89	11
	90 and up	3
	unknown	2
Location and hospital	Hospital	City	Number of samples
	Barzilai Medical Center,	Ashkelon	30
	Samson Assuta Ashdod University Hospital	Ashdod	23
	Hadassah University Hospital - Ein Kerem	Jerusalem	62
	Poria Medical Center	Tiberias	26
	Sheba Medical Center	Ramat Gan	51
	Soroka Medical Center	Beersheba	20
Sex		Number of samples
	Female	101
	Male	111

## Sheet: TableS1
Table S1: Global samples belonging to the S2430R clade that contain short unique deletions. A sample was defined as belonging to the S2340R clade if it bore all 6 mutations that define the S2340R clade ('A20755C', 'A23403G', 'C1059T', 'C14408T', 'C3037T', 'G25563T'). The coordinates of the deletions are specified (coordinates based on the Wuhan ancestral sequences, see Methods), as is the country…
EPI_ID	deletion start	deletion end	deletion length	country
EPI_ISL_418202	26531	26531	1	USA
EPI_ISL_428377	510	518	9	USA
EPI_ISL_447362	3881	3898	18	Israel
EPI_ISL_447363	3881	3898	18	Israel
EPI_ISL_447377	28254	28254	1	Israel
EPI_ISL_447426	27387	27396	10	Israel
EPI_ISL_450084	23555	23582	28	USA
EPI_ISL_460096	29555	29602	48	Russia

## Sheet: TableS2
Table S2. Details of samples sequenced.
Sample ID	Ct E	Ct RdRp	Ct N	Ct average	Sex	Age	Date	Genome coverage	Geog. location of sample
1639953	28.49	30.48	31.56	30.18	M	10-19	2020-03-26	0.996253	North
1639996	23.05	24.39	25.9	24.45	M	20-29	2020-03-26	0.996253	North
2020038	22.46			22.46	F	50-59	2020-03-17	0.99448	Tel Aviv
2020051	30.87			30.87	M	40-49	2020-03-17	0.976114	Tel Aviv
2020063	28.39			28.39	F	20-29	2020-03-17	0.984544	Jerusalem
2020068	24.78			24.78	F	20-29	2020-03-17	0.985715	Jerusalem
2020069	28.24			28.24	F	30-39	2020-03-17	0.986853	Jerusalem
2020078	21.5			21.5	M	50-59	2020-03-17	0.989462	Jerusalem
2020084	24.87			24.87	M	60-69	2020-03-17	0.993644	Jerusalem
2020087	21.48			21.48	M	20-29	2020-03-17	0.995852	Jerusalem
2023920	18.56			18.56	M	40-49	2020-03-17	0.99632	Jerusalem
2023922	28			28	F	20-29	2020-03-17	0.978891	Jerusalem
2046129	23.07	24.24	27.33	24.88	M	20-29	2020-03-31	0.99632	North
2046171	29.64	30.77	33.31	31.24	F	50-59	2020-03-31	0.953667	North
2046434	19.45	20.6	23.79	21.28	F	50-59	2020-04-01	0.996287	North
2046548	28.48	31.06	33.5	31.01	M	40-49	2020-04-01	0.990566	North
2046614	24.44	26.17	28.12	26.24	F	30-39	2020-04-02	0.996253	North
2046616	20.52	22.25	24.64	22.47	F	70-79	2020-04-02	0.996153	North
2046815	13.76	16.47	18.02	16.08	F	80-89	2020-04-04	0.994279	North
2047004	22.95	24.54	26.94	24.81	M	30-39	2020-03-27	0.996287	North
2047011	28.53	30.17	32.01	30.24	M	20-29	2020-03-26	0.951693	North
2047016	25.73	26.65	28.58	26.99	F	0-9	2020-03-26	0.99632	North
2047145	10.3	11.81	15.04	12.38	F	30-39	2020-03-26	0.99632	North
2047188	13.64	15.26	17.54	15.48	M	20-29	2020-03-26	0.99632	North
2047189	9.75	11.72	14.15	11.87	M	20-29	2020-03-26	0.99632	North
2047364	20.76	22.75	24.54	22.68	F	60-69	2020-03-28	0.996253	North
2047392	27.64	29.87	30.75	29.42	F	30-39	2020-03-29	0.965777	North
2047418	23.96	25.42	27.64	25.67	M	0-9	2020-03-29	0.99632	North
2047567	26.77	28.71	31.44	28.97	F	30-39	2020-03-29	0.978222	North
2047586	22.78	24.13	27.21	24.71	F	20-29	2020-03-29	0.99632	North
2047604	22.67	24	26.28	24.32	M	50-59	2020-03-29	0.995986	North
2047738	20.04	22.08	24.52	22.21	M	10-19	2020-03-30	0.99632	North
2047749	19.34	20.65	23.11	21.03	F	40-49	2020-03-30	0.995818	North
2047772	23.83	25.73	26.33	25.3	F	30-39	2020-03-30	0.995885	North
2047883	21.05	22.87	24.68	22.87	M	60-69	2020-03-31	0.996153	North
2047927	31.99	33.65	35.57	33.74	F	60-69	2020-03-31	0.917637	North
2086001	28.4			28.4	F	10-19	2020-04-01	0.988291	Jerusalem
2086004	24.63			24.63	F	20-29	2020-04-01	0.993276	Jerusalem
2086008	20.24			20.24	M	90+	2020-04-01	0.99632	Jerusalem
2086012	24.39			24.39	M	20-29	2020-04-01	0.987789	Jerusalem
2086022	27.88			27.88	M	20-29	2020-04-01	0.98615	Jerusalem
2086033	28.79			28.79	F	60-69	2020-04-01	0.990967	Jerusalem
2086034	30.01			30.01	F	20-29	2020-04-01	0.981232	Jerusalem
2086045	19.99			19.99	M	50-59	2020-04-01	0.996287	Jerusalem
2089366	20.36			20.36	M	20-29	2020-04-01	0.99632	Jerusalem
2089368	25.62			25.62	M	60-69	2020-04-01	0.985381	Jerusalem
2089375	27.54			27.54	M	10-19	2020-04-01	0.991871	Jerusalem
2089380	30.14			30.14	F	60-69	2020-04-01	0.979058	Jerusalem
2089383	29.79			29.79	M	30-39	2020-04-01	0.988659	Jerusalem
2089697	28.27			28.27	F	20-29	2020-04-01	0.988893	Jerusalem
2089698	28.58			28.58	F	50-59	2020-04-01	0.984344	Jerusalem
2089712	25.52			25.52	M	20-29	2020-04-01	0.988693	Jerusalem
2089718	20.6			20.6	F	30-39	2020-04-01	0.99632	Jerusalem
2089723	28.55			28.55	M	30-39	2020-04-01	0.991536	Jerusalem
2089812	23.29			23.29	F	20-29	2020-04-01	0.994948	Jerusalem
2089839	25.5			25.5	M	60-69	2020-04-01	0.989462	Jerusalem
2089852	25.53			25.53	F	60-69	2020-04-01	0.989462	Jerusalem
2089861	18.31			18.31	M	70-79	2020-04-01	0.99632	Jerusalem
2089863	18.8			18.8	M	30-39	2020-04-01	0.99632	Jerusalem
2089866	20.7			20.7	M	30-39	2020-04-01	0.99632	Jerusalem
2099018	30.34			30.34	F	60-69	2020-04-02	0.980062	Jerusalem
2099019	27.48			27.48	M	20-29	2020-04-02	0.991737	Jerusalem
2099159	27.3			27.3	F	10-19	2020-04-02	0.98789	Jerusalem
2099251	22.98			22.98	F	20-29	2020-04-02	0.996287	Jerusalem
2099416	28.98			28.98	M	20-29	2020-04-02	0.982838	Jerusalem
2099421	20.45			20.45	M	50-59	2020-04-02	0.99632	Jerusalem
2107132	29.91			29.91	F	50-59	2020-04-14	0.996287	Jerusalem
2107137	19.6			19.6	F	10-19	2020-04-14	0.99632	Jerusalem
2107681	22.3			22.3	F	30-39	2020-04-14	0.99632	Jerusalem
2113155	25.55			25.55	M	0-9	2020-04-15	0.99632	Jerusalem
2113161	25.92			25.92	M	70-79	2020-04-15	0.99632	Jerusalem
2113173	29.78			29.78	M	10-19	2020-04-15	0.996287	Jerusalem
2113174	26.42			26.42	M	70-79	2020-04-15	0.99632	Tel Aviv
2113178	26.62			26.62	M	20-29	2020-04-15	0.99632	Jerusalem
2113255	29.14			29.14	F	60-69	2020-04-14	0.994447	Jerusalem
2113256	29.65			29.65	F	10-19	2020-04-14	0.99622	Jerusalem
2113601	25.07			25.07	M	0-9	2020-04-15	0.99632	Jerusalem
2113603	21.72			21.72	M	70-79	2020-04-15	0.99632	Jerusalem
2113678	29.78			29.78	M	0-9	2020-04-15	0.99632	Tel Aviv
2115701	25.96			25.96	F	10-19	2020-04-16	0.99632	Jerusalem
2115964	28.35			28.35	M	10-19	2020-04-16	0.99632	Tel Aviv
2115968	26.83			26.83	F	20-29	2020-04-16	0.99632	Tel Aviv
2115976	28.17			28.17	M	60-69	2020-04-16	0.98528	Tel Aviv
2115980	24.49			24.49	F	20-29	2020-04-16	0.91205	North
2115990	30.15			30.15	F	50-59	2020-04-16	0.99622	Jerusalem
2116859	29.6			29.6	F	10-19	2020-04-20	0.952596	Jerusalem
2123853	28.05			28.05	M	70-79	2020-04-20	0.99632	Jerusalem
2123863	27.47			27.47	M	80-89	2020-04-20	0.99632	Jerusalem
13075703	24.01	25.56	28.36	25.98	F	20-29	2020-03-29	0.99632	Tel Aviv
13075719	27.65	28.9	30.94	29.16	F	20-29	2020-03-29	0.995885	Tel Aviv
13075735	26.75	28.41	30.24	28.47	M	40-49	2020-03-30	0.996287	Tel Aviv
13075782	29.14	30.49	32.93	30.85	F	40-49	2020-03-30	0.992071	Tel Aviv
13075788	27.79	29.31	31.1	29.4	F	40-49	2020-03-30	0.996287	Tel Aviv
13075790	27.22	28.75	30.13	28.7	M	50-59	2020-03-30	0.99632	Tel Aviv
13075832	17.53	18.58	19.99	18.7	M	30-39	2020-03-30	0.99632	Tel Aviv
13075879	18.56	20.03	22.22	20.27	M	50-59	2020-03-30	0.992774	Tel Aviv
13075882	18.57	20.38	21.34	20.1	F	20-29	2020-03-30	0.99632	Tel Aviv
13075914	17.09	18.54	19.54	18.39	F	50-59	2020-03-30	0.99632	Tel Aviv
13077377	27	29	29	28.33	M	40-49	2020-04-02	0.995885	Tel Aviv
13077383	26	26	28	26.67	F	40-49	2020-04-02	0.984176	Jerusalem
13077413	24	25	26	25	M	70-79	2020-04-03	0.996052	Tel Aviv
13077494	28	29	31	29.33	M	20-29	2020-04-02	0.855982	South Coast
13077497	21	22	24	22.33	F	60-69	2020-04-02	0.996253	South Coast
13077498	17	18	21	18.67	M	20-29	2020-04-03	0.99632	South Coast
13077510	21	22	25	22.67	M	50-59	2020-04-03	0.993175	Jerusalem
13077511	25	26	28	26.33	M	20-29	2020-04-03	0.985916	Jerusalem
13077558	19	20	22	20.33	F	30-39	2020-04-03	0.99632	Tel Aviv
13077560	27	28	30	28.33	F	80-89	2020-04-03	0.974207	Tel Aviv
13077562	15	17	19	17	F	50-59	2020-04-03	0.988492	Tel Aviv
13077564	22	23	25	23.33	F	50-59	2020-04-03	0.992473	Tel Aviv
13077711	27	28	30	28.33	F	30-39	2020-04-03	0.995149	Tel Aviv
13077723	22	23	25	23.33	M	?	2020-04-03	0.989194	Tel Aviv
13077726	20	20	22	20.67	F	60-69	2020-04-03	0.99632	Tel Aviv
13077803	28	29	32	29.67	F	30-39	2020-04-04	0.980764	South Coast
13077823	15	17	19	17	F	10-19	2020-04-04	0.99632	South Coast
13077840	23	25	27	25	M	20-29	2020-04-04	0.991034	Jerusalem
13077846	19	20	23	20.67	F	0-9	2020-04-04	0.99632	Tel Aviv
13077847	24	26	27	25.67	M	10-19	2020-04-04	0.98615	Tel Aviv
13077875	18	19	21	19.33	F	40-49	2020-04-04	0.99632	Tel Aviv
13077882	24	26	27	25.67	M	40-49	2020-04-04	0.987087	Jerusalem
51137031				18.58	M	30-39	2020-03-01	0.996287	Tel Aviv
51137844				27.6	F	30-39	2020-03-17	0.982504	South
51140028				20.56	F	50-59	2020-03-17	0.99632	North
51140068				22.8	M	30-39	2020-03-18	0.988224	South
51140271				28.16	F	40-49	2020-03-18	0.970628	South Coast
51140279				25.76	F	20-29	2020-03-18	0.976415	South Coast
51140315				23.41	M	60-69	2020-03-18	0.996119	South
51140539				19.4	F	50-59	2020-03-19	0.996253	South
51140836				24.5	M	30-39	2020-03-20	0.985715	South
51141014				23.08	F	90+	2020-03-22	0.995952	South
51141121				29.05	M	70-79	2020-03-22	0.989261	South
51141225				18.58	F	40-49	2020-03-22	0.996287	South
51144342				25.59	M	90+	2020-03-30	0.975579	South
51145198				25.49	M	80-89	2020-04-01	0.989228	South
51145482				27.92	F	40-49	2020-04-05	0.992138	Tel Aviv
51146355				29.24	F	80-89	2020-04-04	0.989161	South
51146500				21.79	M	40-49	2020-04-05	0.989429	Tel Aviv
51146503				23.75	F	30-39	2020-04-05	0.992674	Jerusalem
51146669				24.41	M	10-19	2020-04-05	0.99448	Tel Aviv
51146683				24.8	M	10-19	2020-04-05	0.965074	Tel Aviv
130710062	28	28	28	28	M	40-49	2020-04-14	0.9907	Tel Aviv
130710067	23	24	24	23.67	M	60-69	2020-04-14	0.996253	Tel Aviv
130710097	29	31	32	30.67	M	70-79	2020-04-15	0.99622	Tel Aviv
130710099	33	33	34	33.33	M	60-69	2020-04-15	0.979392	Tel Aviv
130710157	20	21	24	21.67	M	70-79	2020-04-15	0.99632	Tel Aviv
130710159	27	28	29	28	F	80-89	2020-04-15	0.990399	Tel Aviv
130710211	18	19	20	19	F	70-79	2020-04-16	0.99632	Tel Aviv
130710217	22	23	26	23.67	M	50-59	2020-04-16	0.996119	Tel Aviv
130710390	28	29	30	29	F	30-39	2020-04-17	0.996253	Tel Aviv
130710414	20	21	22	21	M	20-29	2020-04-17	0.996287	Tel Aviv
130710643	31	31	31	31	M	40-49	2020-04-19	0.985615	Tel Aviv
130710644	29	30	31	30	F	80-89	2020-04-19	0.984611	Tel Aviv
130710716	30	31	31	30.67	F	60-69	2020-04-19	0.989395	Tel Aviv
130711082	18.5	20	22	20.17	F	60-69	2020-04-20	0.99632	Tel Aviv
130711104	27	29	29	28.33	F	80-89	2020-04-20	0.992874	Tel Aviv
130711112	31	32	31	31.33	F	80-89	2020-04-21	0.991235	Tel Aviv
130711116	25	27	25	25.67	F	60-69	2020-04-21	0.99622	Tel Aviv
130711367	29	27	27	27.67	F	60-69	2020-04-22	0.996287	North
130711417	32	31	30	31	M	60-69	2020-04-22	0.973572	Tel Aviv
701002313				27	M	50-59	2020-03-21	0.996287	South Coast
701002314				21	M	20-29	2020-03-21	0.99632	South Coast
701002317				25	M	50-59	2020-03-21	0.996287	South Coast
701002327				19	M	50-59	2020-03-22	0.99632	South Coast
701002334				21	M	70-79	2020-03-22	0.99632	South Coast
701002403				31	M	40-49	2020-03-23	0.996253	South Coast
701002407				27	M	40-49	2020-03-23	0.958952	South Coast
701002426				25	M	60-69	2020-03-24	0.99632	South Coast
701002431				18	M	20-29	2020-03-24	0.99632	South Coast
701002440				26	F	20-29	2020-03-24	0.99632	South Coast
701002442				18	M	30-39	2020-03-24	0.99632	South Coast
701002455				30	F	20-29	2020-03-24	0.992239	South Coast
701002456				30	F	60-69	2020-03-24	0.980229	South Coast
701002458				21	M	40-49	2020-03-24	0.99632	South Coast
701002462				21	M	70-79	2020-03-24	0.996287	South Coast
701002489				27	M	40-49	2020-03-25	0.99632	South Coast
701002504				21	M	70-79	2020-03-25	0.99632	South Coast
701002538				28	M	70-79	2020-03-25	0.99632	South Coast
701002540				21	F	40-49	2020-03-25	0.99632	South Coast
701002550				24	M	30-39	2020-03-26	0.996253	South Coast
701002555				23	F	40-49	2020-03-26	0.99632	South Coast
701002556				22	F	60-69	2020-03-26	0.996287	South Coast
701002561				28	M	50-59	2020-03-26	0.996287	South Coast
701002591				24	F	50-59	2020-03-26	0.99632	South Coast
701002666				26	M	40-49	2020-03-26	0.99632	South Coast
701002681				24	M	60-69	2020-03-27	0.99632	South Coast
701002752				27	M	10-19	2020-03-28	0.986652	South Coast
701002768				21	M	50-59	2020-03-28	0.99632	South Coast
701002786				27	M	60-69	2020-03-29	0.99632	South Coast
701002792				25	M	50-59	2020-03-29	0.995183	South Coast
990059202	26.9	28.4	26.9	27.4	M	60-69	2020-03-25	0.996253	South Coast
990059203	26.5	28.6	26.5	27.2	F	80-89	2020-03-25	0.99632	South Coast
990059204	28.4	30.1	28.4	28.97	F	30-39	2020-03-25	0.976248	South Coast
990059217	29.1	31.4	32.2	30.9	M	60-69	2020-03-25	0.995417	South Coast
990059230	26.5	29.7	29.3	28.5	F	0-9	2020-03-25	0.972166	South Coast
990059231	24.9	28	28.1	27	M	30-39	2020-03-25	0.99632	South Coast
990059232	24.5	26.7	27.7	26.3	M	10-19	2020-03-25	0.996186	South Coast
990059233	19.7	21.8	22.8	21.43	F	50-59	2020-03-25	0.99632	South Coast
990059237	28.3	30.6	31.8	30.23	F	0-9	2020-03-25	0.988626	South Coast
990059238	24.3	26.3	26.9	25.83	F	20-29	2020-03-25	0.99632	South Coast
990059244	27.9	30.8	31.2	29.97	F	?	2020-03-25	0.937642	South Coast
990059251	24.7	28	28	26.9	F	50-59	2020-03-25	0.99632	South Coast
990059252	24.4	26.8	27.6	26.27	F	20-29	2020-03-25	0.99632	South Coast
990300681	22.9	26.4	26.8	25.37	F	60-69	2020-03-30	0.995383	South Coast
990300691	29.3	31.7	32	31	M	20-29	2020-03-31	0.969858	South Coast
990300724	23.7	26.6	26.3	25.53	M	80-89	2020-04-01	0.992674	South Coast
990300860	19.3	21.9	0	20.6	M	20-29	2020-04-02	0.996287	South Coast
990307712	26	27.3	27.6	26.97	F	20-29	2020-03-26	0.996287	South Coast
990333068	30.1	32.7	33.6	32.13	M	60-69	2020-03-24	0.962866	South Coast
990333189	29.3	31.4	32	30.9	M	50-59	2020-03-26	0.949987	South Coast
990333193	20.7	22.6	24	22.43	F	40-49	2020-03-26	0.99632	South Coast
990333263	36.4	0	0	36.4	M	30-39	2020-03-31	0.659608	South Coast
990430264	29.3	31.7	32.5	31.17	F	40-49	2020-03-29	0.969959	South Coast
990430265	29.6	32.2	33.3	31.7	F	30-39	2020-03-29	0.993577	South Coast

## Sheet: TableS3
Table S3: Model parameter priors and estimated values (θ = 0.8)
		Posterior (Median (95% HPD))
Parameter	Prior	ph = 0.02	ph = 0.05	ph = 0.10	ph = 0.20	ph = 0.50	ph = 0.80
Posterior			-46413 (-46465 -46358)	-46425 (-46483 -46357)	-46406 (-46469 -46343)	-46401 (-46462 -46347)	-46421 (-46481 -46360)
Tree height			0.377 (0.326 0.443)	0.384 (0.330 0.455)	0.367 (0.323 0.434)	0.356 (0.322 0.413)	0.358 (0.323 0.426)
Clock rate	Uniform(5.0e-4, 2.0e-3)		7.37e-04 (6.10e-04 8.83e-04)	7.36e-04 (6.07e-04 8.87e-04)	7.81e-04 (6.22e-04 9.26e-04)	8.09e-04 (6.84e-04 9.24e-04)	7.68e-04 (6.57e-04 8.87e-04)
κ	Lognormal(M=1.0, SD=1.25)		3.719 (3.111 4.484)	3.738 (3.076 4.463)	3.702 (3.028 4.422)	3.720 (3.125 4.499)	3.710 (3.061 4.444)
γ	Exponential(M=1.0)		3.51e-02 (1.05e-03 8.99e-02)	3.53e-02 (1.02e-03 8.85e-02)	3.90e-02 (1.08e-03 9.32e-02)	3.78e-02 (1.59e-03 8.75e-02)	3.71e-02 (1.01e-03 8.85e-02)
R0	Lognormal(M=1.5, SD=0.5)		2.52 (2.21 2.86)	2.31 (2.05 2.56)	2.11 (1.87 2.40)	2.04 (1.86 2.24)	2.11 (1.89 2.33)
⍺	Uniform(0.0, 2.0)		0.27 (0.10 0.54)	0.25 (0.09 0.51)	0.25 (0.07 0.52)	0.20 (0.05 0.43)	0.15 (0.03 0.34)
Einit	Expoenential(M=1.0)		12.06 (6.42 19.44)	10.19 (5.80 15.62)	8.80 (4.59 13.85)	4.60 (2.52 7.46)	3.25 (1.90 5.15)
Yinit	Exponential(M=1.0)		6.61e-03 (1.88e-03 1.64e-02)	6.72e-03 (2.34e-03 1.40e-02)	3.44e-03 (1.52e-03 1.49e-02)	2.89e-03 (1.87e-03 4.48e-03)	3.35e-03 (2.17e-03 6.23e-03)

## Sheet: TableS4
Table S4: Model parameter priors and estimated values (θ = 0.9)
		Posterior (Median (95% HPD))
Parameter	Prior	ph = 0.02	ph = 0.05	ph = 0.10	ph = 0.20	ph = 0.50	ph = 0.80
Posterior		-46384 (-46439 -46323)	-46395 (-46458 -46334)	-46419 (-46473 -46363)	-46388 (-46454 -46326)	-46396 (-46466 -46335)	-46392 (-46451 -46325)
Tree height		0.361 (0.323 0.430)	0.370 (0.323 0.428)	0.380 (0.325 0.445)	0.362 (0.323 0.426)	0.360 (0.323 0.426)	0.360 (0.322 0.421)
Clock rate	Uniform(5.0e-4, 2.0e-3)	7.74e-04 (6.21e-04 8.97e-04)	7.84e-04 (6.63e-04 9.06e-04)	7.37e-04 (6.18e-04 8.63e-04)	8.13e-04 (6.91e-04 9.53e-04)	8.03e-04 (6.83e-04 9.24e-04)	7.98e-04 (6.94e-04 9.16e-04)
κ	Lognormal(M=1.0, SD=1.25)	3.738 (3.104 4.464)	3.743 (3.148 4.552)	3.704 (3.057 4.493)	3.694 (3.093 4.511)	3.732 (3.040 4.401)	3.712 (3.090 4.425)
γ	Exponential(M=1.0)	3.55e-02 (1.00e-03 8.73e-02)	3.80e-02 (1.16e-03 8.87e-02)	3.83e-02 (1.00e-03 8.83e-02)	3.55e-02 (1.01e-03 8.91e-02)	3.97e-02 (1.90e-03 8.98e-02)	3.84e-02 (1.02e-03 9.09e-02)
R0	Lognormal(M=1.5, SD=0.5)	2.84 (2.52 3.26)	2.36 (2.10 2.63)	2.30 (2.05 2.57)	2.06 (1.84 2.31)	2.04 (1.83 2.31)	2.07 (1.87 2.28)
⍺	Uniform(0.0, 2.0)	0.27 (0.10 0.55)	0.24 (0.11 0.49)	0.27 (0.09 0.55)	0.21 (0.07 0.41)	0.17 (0.03 0.38)	0.11 (0.03 0.27)
Einit	Expoenential(M=1.0)	12.47 (6.68 19.79)	15.30 (9.03 23.18)	10.47 (5.76 16.18)	8.42 (4.88 12.97)	4.27 (1.85 7.04)	2.90 (1.54 4.79)
Yinit	Exponential(M=1.0)	5.39e-03 (3.01e-03 1.23e-02)	4.56e-03 (2.50e-03 8.35e-03)	6.79e-03 (2.41e-03 1.45e-02)	3.26e-03 (1.70e-03 7.37e-03)	3.27e-03 (1.96e-03 5.16e-03)	3.35e-03 (2.24e-03 4.93e-03)

## Sheet: TableS5
Table S5: Model parameter priors and estimated values (θ = 1.0)
		Posterior (Median (95% HPD))
Parameter	Prior	ph = 0.02	ph = 0.05	ph = 0.10	ph = 0.20	ph = 0.50	ph = 0.80
Posterior		-46363 (-46426 -46311)	-46370 (-46436 -46310)	-46392 (-46441 -46330)	-46374 (-46436 -46325)	-46396 (-46455 -46339)	-46347 (-46442 -46276)
Tree height		0.368 (0.323 0.437)	0.358 (0.323 0.429)	0.360 (0.322 0.420)	0.359 (0.322 0.414)	0.361 (0.323 0.420)	0.360 (0.323 0.420)
Clock rate	Uniform(5.0e-4, 2.0e-3)	8.01e-04 (6.49e-04 9.37e-04)	8.24e-04 (6.73e-04 9.97e-04)	7.87e-04 (6.82e-04 8.98e-04)	8.41e-04 (7.21e-04 9.55e-04)	7.98e-04 (6.82e-04 9.03e-04)	8.35e-04 (7.04e-04 9.62e-04)
κ	Lognormal(M=1.0, SD=1.25)	3.770 (3.041 4.455)	3.737 (3.055 4.444)	3.743 (3.099 4.500)	3.710 (2.982 4.388)	3.704 (3.087 4.432)	3.732 (3.067 4.526)
γ	Exponential(M=1.0)	3.76e-02 (1.01e-03 9.23e-02)	3.81e-02 (1.05e-03 9.01e-02)	3.79e-02 (1.10e-03 9.37e-02)	3.91e-02 (1.04e-03 8.88e-02)	3.89e-02 (1.14e-03 8.76e-02)	3.56e-02 (1.04e-03 8.58e-02)
R0	Lognormal(M=1.5, SD=0.5)	2.66 (2.36 3.06)	2.29 (1.96 2.62)	2.16 (1.94 2.40)	1.97 (1.78 2.18)	1.99 (1.78 2.22)	1.98 (1.69 2.35)
⍺	Uniform(0.0, 2.0)	0.25 (0.10 0.45)	0.29 (0.12 0.53)	0.26 (0.09 0.50)	0.26 (0.08 0.52)	0.15 (0.03 0.38)	0.05 (0.02 0.21)
Einit	Expoenential(M=1.0)	15.33 (7.65 24.34)	15.92 (7.50 26.28)	13.07 (7.63 19.05)	9.60 (5.76 13.70)	4.79 (2.82 7.16)	2.27 (0.44 3.94)
Yinit	Exponential(M=1.0)	5.77e-03 (2.51e-03 1.33e-02)	4.38e-03 (2.34e-03 9.65e-03)	4.56e-03 (2.70e-03 8.19e-03)	3.22e-03 (1.98e-03 5.29e-03)	3.64e-03 (2.42e-03 5.72e-03)	3.84e-03 (2.36e-03 5.96e-03)

## Sheet: TableS6
Table S6: Model parameter priors and estimated values (θ = 1.1)
		Posterior (Median (95% HPD))
Parameter	Prior	ph = 0.02	ph = 0.05	ph = 0.10	ph = 0.20	ph = 0.50	ph = 0.80
Posterior		-46359 (-46429 -46296)	-46375 (-46426 -46320)	-46382 (-46434 -46333)	-46383 (-46439 -46335)	-46379 (-46444 -46298)	-46372 (-46434 -46305)
Tree height		0.394 (0.338 0.465)	0.375 (0.327 0.432)	0.371 (0.325 0.430)	0.363 (0.324 0.427)	0.362 (0.323 0.425)	0.369 (0.326 0.431)
Clock rate	Uniform(5.0e-4, 2.0e-3)	7.60e-04 (6.23e-04 8.93e-04)	7.83e-04 (6.87e-04 8.96e-04)	7.83e-04 (6.74e-04 9.16e-04)	8.10e-04 (6.85e-04 9.33e-04)	7.97e-04 (6.79e-04 9.12e-04)	7.72e-04 (6.74e-04 8.82e-04)
κ	Lognormal(M=1.0, SD=1.25)	3.741 (3.068 4.507)	3.739 (3.114 4.505)	3.708 (3.116 4.532)	3.704 (3.066 4.392)	3.733 (3.044 4.530)	3.765 (3.086 4.450)
γ	Exponential(M=1.0)	3.52e-02 (1.03e-03 8.89e-02)	3.61e-02 (1.02e-03 8.48e-02)	3.81e-02 (1.04e-03 8.99e-02)	3.60e-02 (1.07e-03 9.15e-02)	3.50e-02 (1.24e-03 8.81e-02)	3.51e-02 (1.02e-03 8.78e-02)
R0	Lognormal(M=1.5, SD=0.5)	2.74 (2.47 3.13)	2.32 (2.11 2.56)	2.10 (1.90 2.31)	1.97 (1.80 2.14)	1.96 (1.71 2.17)	2.08 (1.81 2.44)
⍺	Uniform(0.0, 2.0)	0.25 (0.11 0.49)	0.26 (0.09 0.47)	0.28 (0.12 0.52)	0.26 (0.07 0.56)	0.12 (0.02 0.36)	0.05 (0.02 0.26)
Einit	Expoenential(M=1.0)	14.42 (6.51 23.58)	17.19 (9.51 25.18)	16.01 (10.05 22.30)	10.34 (6.67 14.68)	4.15 (1.98 6.47)	1.77 (0.37 3.36)
Yinit	Exponential(M=1.0)	9.11e-03 (4.69e-03 1.67e-02)	6.40e-03 (3.83e-03 1.02e-02)	5.38e-03 (2.87e-03 8.66e-03)	4.64e-03 (2.82e-03 7.46e-03)	4.63e-03 (3.01e-03 6.83e-03)	6.03e-03 (3.66e-03 9.42e-03)

## Sheet: TableS7
Table S7: Model parameter priors and estimated values (θ = 1.2)
		Posterior (Median (95% HPD))
Parameter	Prior	ph = 0.02	ph = 0.05	ph = 0.10	ph = 0.20	ph = 0.50	ph = 0.80
Posterior		-46351 (-46400 -46310)	-46378 (-46435 -46321)	-46385 (-46436 -46331)	-46355 (-46415 -46297)	-46346 (-46427 -46274)	-46406 (-46456 -46358)
Tree height		0.422 (0.368 0.488)	0.407 (0.354 0.474)	0.392 (0.337 0.456)	0.379 (0.329 0.437)	0.367 (0.327 0.422)	0.381 (0.338 0.437)
Clock rate	Uniform(5.0e-4, 2.0e-3)	7.46e-04 (6.52e-04 8.41e-04)	7.43e-04 (6.39e-04 8.65e-04)	7.60e-04 (6.55e-04 8.94e-04)	7.82e-04 (6.78e-04 9.09e-04)	7.52e-04 (6.44e-04 8.81e-04)	6.92e-04 (5.96e-04 8.01e-04)
κ	Lognormal(M=1.0, SD=1.25)	3.686 (3.062 4.395)	3.683 (3.043 4.458)	3.713 (3.091 4.422)	3.717 (3.029 4.462)	3.689 (3.012 4.392)	3.669 (3.016 4.399)
γ	Exponential(M=1.0)	3.88e-02 (1.13e-03 8.46e-02)	3.76e-02 (1.09e-03 8.78e-02)	3.67e-02 (1.04e-03 9.03e-02)	3.75e-02 (1.01e-03 9.39e-02)	3.61e-02 (1.31e-03 8.70e-02)	3.73e-02 (1.12e-03 9.24e-02)
R0	Lognormal(M=1.5, SD=0.5)	2.80 (2.51 3.13)	2.33 (2.11 2.62)	2.14 (1.91 2.37)	1.91 (1.69 2.13)	2.33 (1.75 2.70)	2.54 (2.11 3.18)
⍺	Uniform(0.0, 2.0)	0.27 (0.13 0.52)	0.30 (0.13 0.56)	0.32 (0.12 0.60)	0.15 (0.03 0.40)	0.06 (0.02 0.23)	0.12 (0.02 0.29)
Einit	Expoenential(M=1.0)	13.47 (6.82 21.96)	17.31 (9.80 26.52)	14.30 (8.12 21.25)	10.54 (6.14 15.98)	0.98 (0.28 3.87)	0.60 (0.04 1.83)
Yinit	Exponential(M=1.0)	1.38e-02 (9.24e-03 1.98e-02)	1.15e-02 (6.26e-03 1.91e-02)	8.82e-03 (4.80e-03 1.35e-02)	7.10e-03 (3.68e-03 1.08e-02)	8.02e-03 (4.16e-03 1.41e-02)	9.90e-03 (5.60e-03 1.88e-02)

## Sheet: TableS8
Table S8: Model parameter priors and estimated values (η = 10)
		Posterior (Median (95% HPD))
Parameter	Prior	ph = 0.02	ph = 0.05	ph = 0.10	ph = 0.20	ph = 0.50	ph = 0.80
Posterior		-46404 (-46444 -46360)	-46403 (-46459 -46341)	-46376 (-46428 -46302)	-46318 (-46398 -46257)	-46355 (-46406 -46301)	-46344 (-46384 -46299)
Tree height		0.394 (0.344 0.448)	0.377 (0.330 0.438)	0.407 (0.357 0.453)	0.445 (0.387 0.500)	0.473 (0.419 0.529)	0.450 (0.403 0.496)
Clock rate	Uniform(5.0e-4, 2.0e-3)	6.75e-04 (5.60e-04 7.81e-04)	7.29e-04 (5.81e-04 8.75e-04)	6.62e-04 (5.68e-04 7.53e-04)	6.16e-04 (5.34e-04 6.91e-04)	5.46e-04 (5.00e-04 6.20e-04)	6.31e-04 (5.66e-04 7.05e-04)
κ	Lognormal(M=1.0, SD=1.25)	3.709 (3.074 4.455)	3.746 (3.119 4.534)	3.727 (3.068 4.507)	3.718 (3.045 4.478)	3.694 (3.139 4.518)	3.683 (3.090 4.525)
γ	Exponential(M=1.0)	3.56e-02 (1.10e-03 8.78e-02)	3.37e-02 (1.28e-03 8.77e-02)	3.76e-02 (1.03e-03 9.27e-02)	3.76e-02 (1.00e-03 8.98e-02)	3.46e-02 (1.23e-03 8.77e-02)	3.57e-02 (1.64e-03 9.15e-02)
R0	Lognormal(M=1.5, SD=0.5, MIN=1.0)	3.03 (2.64 3.56)	2.52 (2.16 2.94)	2.09 (1.88 2.35)	2.25 (2.09 2.56)	2.20 (1.96 2.47)	2.16 (2.02 2.29)
⍺	Uniform(0.0, 2.0)	0.26 (0.06 0.78)	0.24 (0.08 0.51)	0.22 (0.08 0.47)	0.24 (0.08 0.49)	0.18 (0.04 0.44)	0.14 (0.04 0.31)
Einit	Expoenential(M=1.0)	11.29 (5.93 18.48)	10.61 (5.33 17.85)	21.86 (17.25 25.48)	8.13 (4.73 12.73)	5.59 (3.58 8.27)	3.12 (2.83 3.66)
Yinit	Exponential(M=1.0)	1.14e-02 (4.64e-03 2.60e-02)	7.76e-03 (2.49e-03 2.41e-02)	1.38e-02 (6.91e-03 2.49e-02)	3.29e-02 (1.32e-02 7.50e-02)	6.82e-02 (2.18e-02 1.74e-01)	4.82e-02 (2.75e-02 8.72e-02)

## Sheet: TableS9
Table S9: Model parameter priors and estimated values (η = 100)
		Posterior (Median (95% HPD))
Parameter	Prior	ph = 0.02	ph = 0.05	ph = 0.10	ph = 0.20	ph = 0.50	ph = 0.80
Posterior		-46392 (-46447 -46341)	-46339 (-46399 -46293)	-46389 (-46435 -46316)	-46373 (-46436 -46321)	-46379 (-46424 -46334)	-46379 (-46431 -46324)
Tree height		0.375 (0.329 0.431)	0.435 (0.338 0.494)	0.398 (0.344 0.483)	0.397 (0.343 0.460)	0.421 (0.362 0.488)	0.471 (0.410 0.544)
Clock rate	Uniform(5.0e-4, 2.0e-3)	7.06e-04 (5.94e-04 8.61e-04)	6.03e-04 (5.17e-04 8.14e-04)	6.20e-04 (5.00e-04 7.27e-04)	6.33e-04 (5.42e-04 7.35e-04)	6.04e-04 (5.12e-04 6.88e-04)	5.38e-04 (5.00e-04 5.97e-04)
κ	Lognormal(M=1.0, SD=1.25)	3.699 (3.055 4.405)	3.718 (3.009 4.404)	3.724 (3.077 4.515)	3.739 (3.098 4.454)	3.691 (2.991 4.433)	3.703 (3.061 4.438)
γ	Exponential(M=1.0)	3.50e-02 (1.03e-03 8.47e-02)	3.59e-02 (1.39e-03 8.92e-02)	3.53e-02 (1.06e-03 8.63e-02)	3.72e-02 (1.14e-03 8.99e-02)	3.52e-02 (1.27e-03 9.11e-02)	3.39e-02 (1.03e-03 8.23e-02)
R0	Lognormal(M=1.5, SD=0.5, MIN=1.0)	2.94 (2.57 3.31)	2.57 (2.29 2.85)	2.25 (2.00 2.72)	2.13 (1.95 2.34)	2.14 (1.95 2.31)	2.22 (2.07 2.42)
⍺	Uniform(0.0, 2.0)	0.27 (0.08 0.57)	0.29 (0.08 0.69)	0.28 (0.10 0.62)	0.18 (0.04 0.38)	0.15 (0.05 0.33)	0.15 (0.04 0.37)
Einit	Expoenential(M=1.0)	11.22 (6.25 17.19)	18.17 (8.53 24.04)	19.96 (16.05 25.55)	11.80 (7.88 14.31)	5.33 (4.11 6.61)	4.17 (3.75 4.71)
Yinit	Exponential(M=1.0)	8.85e-03 (2.72e-03 2.13e-02)	4.56e-02 (2.61e-03 1.35e-01)	1.78e-02 (5.16e-03 1.12e-01)	1.57e-02 (3.12e-03 5.08e-02)	2.84e-02 (8.84e-03 8.63e-02)	9.58e-02 (3.68e-02 2.90e-01)

[truncated: 4 more sheets: TableS10, TableS11, TableS12, TableS13]
