# Supplementary material for: Full genome viral sequences inform patterns of SARS-CoV-2 spread into and within Israel
Source: Nat Commun. 2020 Nov 2;11:5518. doi: 10.1038/s41467-020-19248-0 (PMC7606475; doi:10.1038/s41467-020-19248-0)
Supplement: Supplementary file 4 — Source Data [file 41467_2020_19248_MOESM4_ESM.zip › Source Data/Fig_Source_Data.xlsx]

## Sheet: Fig1
position	protein	count	type
66		3	non coding
191		1	non coding
241		185	non coding
313	orf1ab polyprotein	16	synonymous
510	orf1ab polyprotein	1	non synonymous
683	orf1ab polyprotein	1	synonymous
829	orf1ab polyprotein	2	synonymous
884	orf1ab polyprotein	1	non synonymous
1059	orf1ab polyprotein	113	non synonymous
1063	orf1ab polyprotein	1	synonymous
1101	orf1ab polyprotein	1	non synonymous
1387	orf1ab polyprotein	1	synonymous
1440	orf1ab polyprotein	1	non synonymous
1463	orf1ab polyprotein	1	non synonymous
1829	orf1ab polyprotein	2	non synonymous
1917	orf1ab polyprotein	2	non synonymous
1959	orf1ab polyprotein	1	non synonymous
2035	orf1ab polyprotein	1	non synonymous
2061	orf1ab polyprotein	1	non synonymous
2095	orf1ab polyprotein	2	synonymous
2106	orf1ab polyprotein	1	non synonymous
2110	orf1ab polyprotein	1	synonymous
2416	orf1ab polyprotein	21	synonymous
2644	orf1ab polyprotein	1	synonymous
2891	orf1ab polyprotein	1	non synonymous
2945	orf1ab polyprotein	1	non synonymous
3026	orf1ab polyprotein	1	non synonymous
3037	orf1ab polyprotein	196	synonymous
3164	orf1ab polyprotein	1	non synonymous
3211	orf1ab polyprotein	1	non synonymous
3307	orf1ab polyprotein	1	non synonymous
3622	orf1ab polyprotein	3	synonymous
3728	orf1ab polyprotein	1	non synonymous
3784	orf1ab polyprotein	1	synonymous
3874	orf1ab polyprotein	1	synonymous
4320	orf1ab polyprotein	1	non synonymous
4510	orf1ab polyprotein	4	synonymous
4885	orf1ab polyprotein	1	synonymous
4893	orf1ab polyprotein	1	non synonymous
4925	orf1ab polyprotein	1	non synonymous
5184	orf1ab polyprotein	1	non synonymous
5253	orf1ab polyprotein	2	non synonymous
5833	orf1ab polyprotein	1	synonymous
6040	orf1ab polyprotein	1	synonymous
6070	orf1ab polyprotein	3	synonymous
6312	orf1ab polyprotein	1	non synonymous
6373	orf1ab polyprotein	1	non synonymous
6402	orf1ab polyprotein	1	non synonymous
6463	orf1ab polyprotein	2	synonymous
6504	orf1ab polyprotein	1	non synonymous
6582	orf1ab polyprotein	2	non synonymous
6781	orf1ab polyprotein	1	synonymous
7295	orf1ab polyprotein	13	non synonymous
7623	orf1ab polyprotein	1	non synonymous
7626	orf1ab polyprotein	1	non synonymous
7728	orf1ab polyprotein	1	non synonymous
7764	orf1ab polyprotein	1	non synonymous
7765	orf1ab polyprotein	3	synonymous
7834	orf1ab polyprotein	1	synonymous
7936	orf1ab polyprotein	3	synonymous
7945	orf1ab polyprotein	1	synonymous
8040	orf1ab polyprotein	3	non synonymous
8053	orf1ab polyprotein	1	synonymous
8311	orf1ab polyprotein	2	synonymous
8353	orf1ab polyprotein	1	synonymous
9106	orf1ab polyprotein	1	synonymous
9276	orf1ab polyprotein	7	non synonymous
9692	orf1ab polyprotein	1	non synonymous
9893	orf1ab polyprotein	1	non synonymous
10369	orf1ab polyprotein	2	synonymous
10582	orf1ab polyprotein	1	synonymous
10992	orf1ab polyprotein	1	non synonymous
11083	orf1ab polyprotein	13	non synonymous
11583	orf1ab polyprotein	1	non synonymous
11704	orf1ab polyprotein	1	synonymous
11916	orf1ab polyprotein	33	non synonymous
12067	orf1ab polyprotein	2	non synonymous
13006	orf1ab polyprotein	2	synonymous
13459	orf1ab polyprotein	1	synonymous
13472	orf1ab polyprotein	1	non synonymous
13500	orf1ab polyprotein	2	synonymous
13501	orf1ab polyprotein	1	non synonymous
13617	orf1ab polyprotein	1	non synonymous
13618	orf1ab polyprotein	1	non synonymous
13667	orf1ab polyprotein	1	non synonymous
13730	orf1ab polyprotein	1	non synonymous
14268	orf1ab polyprotein	1	synonymous
14408	orf1ab polyprotein	199	non synonymous
14708	orf1ab polyprotein	3	non synonymous
14746	orf1ab polyprotein	1	non synonymous
14805	orf1ab polyprotein	8	synonymous
14874	orf1ab polyprotein	1	non synonymous
15177	orf1ab polyprotein	1	non synonymous
15277	orf1ab polyprotein	1	non synonymous
16393	orf1ab polyprotein	3	non synonymous
16575	orf1ab polyprotein	3	synonymous
16616	orf1ab polyprotein	1	non synonymous
16795	orf1ab polyprotein	1	non synonymous
16877	orf1ab polyprotein	1	non synonymous
16887	orf1ab polyprotein	1	synonymous
17247	orf1ab polyprotein	8	synonymous
17278	orf1ab polyprotein	1	non synonymous
17304	orf1ab polyprotein	3	synonymous
17331	orf1ab polyprotein	1	non synonymous
17373	orf1ab polyprotein	1	synonymous
17427	orf1ab polyprotein	1	synonymous
17454	orf1ab polyprotein	1	synonymous
17562	orf1ab polyprotein	3	synonymous
17590	orf1ab polyprotein	3	non synonymous
17676	orf1ab polyprotein	6	synonymous
17690	orf1ab polyprotein	2	non synonymous
18079	orf1ab polyprotein	1	non synonymous
18391	orf1ab polyprotein	1	non synonymous
18683	orf1ab polyprotein	1	non synonymous
18825	orf1ab polyprotein	1	synonymous
18877	orf1ab polyprotein	10	synonymous
18951	orf1ab polyprotein	1	non synonymous
18981	orf1ab polyprotein	1	non synonymous
18998	orf1ab polyprotein	29	non synonymous
19006	orf1ab polyprotein	1	non synonymous
19056	orf1ab polyprotein	1	non synonymous
19185	orf1ab polyprotein	1	synonymous
19429	orf1ab polyprotein	2	non synonymous
19548	orf1ab polyprotein	4	synonymous
19800	orf1ab polyprotein	2	non synonymous
19816	orf1ab polyprotein	1	non synonymous
19983	orf1ab polyprotein	1	synonymous
20091	orf1ab polyprotein	1	synonymous
20268	orf1ab polyprotein	1	synonymous
20469	orf1ab polyprotein	1	synonymous
20480	orf1ab polyprotein	3	non synonymous
20489	orf1ab polyprotein	1	non synonymous
20719	orf1ab polyprotein	1	synonymous
20755	orf1ab polyprotein	18	non synonymous
20853	orf1ab polyprotein	2	non synonymous
20962	orf1ab polyprotein	1	non synonymous
21123	orf1ab polyprotein	7	synonymous
21172	orf1ab polyprotein	2	non synonymous
21174	orf1ab polyprotein	2	synonymous
21304	orf1ab polyprotein	1	non synonymous
21604	surface glycoprotein	1	non synonymous
21638	surface glycoprotein	1	non synonymous
21809	surface glycoprotein	1	non synonymous
21917	surface glycoprotein	1	non synonymous
21960	surface glycoprotein	4	non synonymous
21991	surface glycoprotein	1	synonymous
22083	surface glycoprotein	1	non synonymous
22205	surface glycoprotein	1	non synonymous
22241	surface glycoprotein	1	non synonymous
22264	surface glycoprotein	1	synonymous
22344	surface glycoprotein	4	non synonymous
22865	surface glycoprotein	1	non synonymous
23403	surface glycoprotein	192	non synonymous
23417	surface glycoprotein	1	non synonymous
23613	surface glycoprotein	1	non synonymous
23691	surface glycoprotein	1	non synonymous
23788	surface glycoprotein	3	synonymous
23844	surface glycoprotein	1	non synonymous
23909	surface glycoprotein	1	non synonymous
23929	surface glycoprotein	1	synonymous
24000	surface glycoprotein	2	non synonymous
24023	surface glycoprotein	1	synonymous
24138	surface glycoprotein	1	non synonymous
24867	surface glycoprotein	1	non synonymous
25350	surface glycoprotein	2	non synonymous
25517	ORF3a protein	1	non synonymous
25563	ORF3a protein	154	non synonymous
25603	ORF3a protein	1	synonymous
25688	ORF3a protein	1	non synonymous
25729	ORF3a protein	1	non synonymous
25784	ORF3a protein	1	non synonymous
25785	ORF3a protein	2	non synonymous
25855	ORF3a protein	4	non synonymous
25889	ORF3a protein	1	non synonymous
26062	ORF3a protein	3	non synonymous
26078	ORF3a protein	1	non synonymous
26144	ORF3a protein	8	non synonymous
26458	envelope protein	1	non synonymous
26530	membrane glycoprotein	1	non synonymous
26593	membrane glycoprotein	1	non synonymous
26660	membrane glycoprotein	6	non synonymous
26681	membrane glycoprotein	2	synonymous
26758	membrane glycoprotein	2	non synonymous
26936	membrane glycoprotein	3	synonymous
27008	membrane glycoprotein	1	non synonymous
27238	ORF6 protein	1	non synonymous
27261	ORF6 protein	1	synonymous
27384	ORF6 protein	1	synonymous
27459	ORF7a protein	1	non synonymous
27549	ORF7a protein	3	synonymous
27769		1	non coding
27809		1	non coding
27998	ORF8 protein	1	synonymous
28300	nucleocapsid phosphoprotein	1	non synonymous
28311	nucleocapsid phosphoprotein	1	non synonymous
28346	nucleocapsid phosphoprotein	2	non synonymous
28371	nucleocapsid phosphoprotein	1	non synonymous
28378	nucleocapsid phosphoprotein	1	synonymous
28706	nucleocapsid phosphoprotein	1	non synonymous
28812	nucleocapsid phosphoprotein	1	non synonymous
28877	nucleocapsid phosphoprotein	1	non synonymous
28881	nucleocapsid phosphoprotein	22	non synonymous
28882	nucleocapsid phosphoprotein	22	synonymous
28883	nucleocapsid phosphoprotein	23	non synonymous
28887	nucleocapsid phosphoprotein	2	non synonymous
28908	nucleocapsid phosphoprotein	2	non synonymous
28936	nucleocapsid phosphoprotein	1	non synonymous
29000	nucleocapsid phosphoprotein	2	non synonymous
29011	nucleocapsid phosphoprotein	1	synonymous
29013	nucleocapsid phosphoprotein	1	non synonymous
29017	nucleocapsid phosphoprotein	1	non synonymous
29402	nucleocapsid phosphoprotein	1	non synonymous
29422	nucleocapsid phosphoprotein	1	synonymous
29439	nucleocapsid phosphoprotein	1	non synonymous
29440	nucleocapsid phosphoprotein	1	non synonymous
29445	nucleocapsid phosphoprotein	1	non synonymous
29528	nucleocapsid phosphoprotein	1	non synonymous
29540		30	non coding
29627	ORF10 protein	8	non synonymous
29688		1	non coding
29734		1	non coding
29738		1	non coding
29744		1	non coding
29781		1	non coding

## Sheet: Fig4
country_first_change	country_self	size
Australia	Tel Aviv District	1
Belgium	Jerusalem District	1
Belgium	North District	1
Belgium	South Coast District	3
France	Jerusalem District	3
France	North District	1
France	Tel Aviv District	1
Jerusalem District	North District	5
Jerusalem District	South Coast District	6
Jerusalem District	Tel Aviv District	6
Philippines	Jerusalem District	1
Portugal	Jerusalem District	1
Portugal	South District	1
Russia	Tel Aviv District	1
South Coast District	Jerusalem District	1
South Coast District	South District	3
South Coast District	Tel Aviv District	5
Spain	North District	1
Spain	South Coast District	1
Sweden	Jerusalem District	1
Switzerland	Tel Aviv District	2
Tel Aviv District	North District	1
Tel Aviv District	South Coast District	1
Tel Aviv District	South District	2
United Kingdom	Jerusalem District	1
United Kingdom	Tel Aviv District	2
USA	Jerusalem District	17
USA	North District	12
USA	South Coast District	26
USA	South District	3
USA	Tel Aviv District	19

## Sheet: Fig5A
seir.R0	ph	eta
2.55283	0.02	1
2.47845	0.02	1
2.55258	0.02	1
2.65706	0.02	1
2.55223	0.02	1
2.54014	0.02	1
2.50393	0.02	1
2.7291	0.02	1
2.48993	0.02	1
2.79636	0.02	1
2.6497	0.02	1
2.74029	0.02	1
2.46929	0.02	1
2.83904	0.02	1
2.73281	0.02	1
2.66373	0.02	1
2.84893	0.02	1
2.6233	0.02	1
2.61358	0.02	1
2.52201	0.02	1
2.56344	0.02	1
2.48875	0.02	1
2.82972	0.02	1
2.5893	0.02	1
2.5545	0.02	1
2.75604	0.02	1
2.59145	0.02	1
2.9008	0.02	1
2.57797	0.02	1
2.57216	0.02	1
2.59172	0.02	1
2.69596	0.02	1
2.93683	0.02	1
2.74366	0.02	1
2.79178	0.02	1
2.71277	0.02	1
2.6899	0.02	1
2.67666	0.02	1
2.77904	0.02	1
2.73255	0.02	1
2.74246	0.02	1
2.94815	0.02	1
2.80029	0.02	1
2.7904	0.02	1
2.69055	0.02	1
2.73176	0.02	1
2.76806	0.02	1
2.80628	0.02	1
2.89707	0.02	1
2.74192	0.02	1
2.83065	0.02	1
2.92863	0.02	1
2.83253	0.02	1
2.78516	0.02	1
2.82634	0.02	1
2.94096	0.02	1
2.88465	0.02	1
2.8828	0.02	1
2.93018	0.02	1
2.82651	0.02	1
2.86334	0.02	1
2.85144	0.02	1
2.73108	0.02	1
2.69943	0.02	1
2.89826	0.02	1
2.90064	0.02	1
2.74911	0.02	1
2.7485	0.02	1
2.69992	0.02	1
2.60142	0.02	1
2.63147	0.02	1
2.9396	0.02	1
2.86718	0.02	1
2.66714	0.02	1
2.65157	0.02	1
2.734	0.02	1
2.68498	0.02	1
2.77	0.02	1
2.59022	0.02	1
2.65151	0.02	1
2.54048	0.02	1
2.60255	0.02	1
2.94597	0.02	1
2.53056	0.02	1
2.42857	0.02	1
2.53166	0.02	1
2.48503	0.02	1
2.44162	0.02	1
2.93685	0.02	1
2.39901	0.02	1
2.93457	0.02	1
2.4725	0.02	1
2.49551	0.02	1
2.91103	0.02	1
2.91572	0.02	1
2.50991	0.02	1
2.82606	0.02	1
2.85643	0.02	1
2.90482	0.02	1
2.54912	0.02	1
2.53108	0.02	1
2.47379	0.02	1
2.86966	0.02	1
2.71458	0.02	1
2.61978	0.02	1
2.91046	0.02	1
2.50947	0.02	1
2.52242	0.02	1
2.51743	0.02	1
2.53133	0.02	1
2.79983	0.02	1
2.48152	0.02	1
2.40066	0.02	1
2.69815	0.02	1
2.70735	0.02	1
2.48084	0.02	1
2.46146	0.02	1
2.46146	0.02	1
2.52907	0.02	1
2.96898	0.02	1
2.82812	0.02	1
2.78036	0.02	1
2.50835	0.02	1
2.51242	0.02	1
2.56443	0.02	1
2.69265	0.02	1
2.49746	0.02	1
2.75892	0.02	1
2.47245	0.02	1
2.41572	0.02	1
2.52601	0.02	1
2.46079	0.02	1
2.47296	0.02	1
2.47477	0.02	1
2.48956	0.02	1
2.80532	0.02	1
2.40056	0.02	1
2.46965	0.02	1
2.41664	0.02	1
2.50018	0.02	1
2.47786	0.02	1
2.3848	0.02	1
2.39127	0.02	1
2.58313	0.02	1
2.57008	0.02	1
2.71226	0.02	1
2.5613	0.02	1
2.71614	0.02	1
2.73154	0.02	1
2.46477	0.02	1
2.4596	0.02	1
2.48497	0.02	1
2.82382	0.02	1
2.59934	0.02	1
2.64404	0.02	1
2.52834	0.02	1
2.53559	0.02	1
2.56181	0.02	1
2.53333	0.02	1
2.44974	0.02	1
2.56065	0.02	1
2.53893	0.02	1
2.47649	0.02	1
2.42352	0.02	1
2.45317	0.02	1
2.73489	0.02	1
2.57781	0.02	1
2.75896	0.02	1
2.46473	0.02	1
2.65351	0.02	1
2.61439	0.02	1
2.71152	0.02	1
2.54705	0.02	1
2.45609	0.02	1
2.62281	0.02	1
2.62993	0.02	1
2.46637	0.02	1
2.57038	0.02	1
2.57672	0.02	1
2.6331	0.02	1
2.5988	0.02	1
2.55513	0.02	1
2.43269	0.02	1
2.70068	0.02	1
2.57702	0.02	1
2.55026	0.02	1
2.51631	0.02	1
2.52562	0.02	1
2.85898	0.02	1
2.59886	0.02	1
2.48773	0.02	1
2.48823	0.02	1
2.72658	0.02	1
2.46769	0.02	1
2.95575	0.02	1
2.40703	0.02	1
2.94203	0.02	1
2.53963	0.02	1
2.52725	0.02	1
2.93549	0.02	1
2.84711	0.02	1
2.90106	0.02	1
2.95695	0.02	1
2.36558	0.02	1
2.80537	0.02	1
2.39086	0.02	1
2.47477	0.02	1
2.45203	0.02	1
2.47624	0.02	1
2.50981	0.02	1
2.96683	0.02	1
2.42756	0.02	1
2.49479	0.02	1
2.55011	0.02	1
2.41957	0.02	1
2.87753	0.02	1
2.45534	0.02	1
2.467	0.02	1
2.5371	0.02	1
2.55836	0.02	1
2.52039	0.02	1
2.42126	0.02	1
2.48247	0.02	1
2.97767	0.02	1
2.56833	0.02	1
2.44947	0.02	1
2.92151	0.02	1
2.92976	0.02	1
2.62308	0.02	1
2.56821	0.02	1
2.91106	0.02	1
2.50323	0.02	1
2.58409	0.02	1
2.49331	0.02	1
3.02506	0.02	1
2.64486	0.02	1
2.56585	0.02	1
2.5915	0.02	1
2.92404	0.02	1
2.51706	0.02	1
2.87669	0.02	1
2.52059	0.02	1
2.76589	0.02	1
2.59093	0.02	1
2.5383	0.02	1
2.80968	0.02	1
2.83543	0.02	1
2.51007	0.02	1
2.85646	0.02	1
2.52251	0.02	1
2.46412	0.02	1
2.45244	0.02	1
2.4878	0.02	1
2.50224	0.02	1
2.3755	0.02	1
2.94093	0.02	1
2.96229	0.02	1
2.95914	0.02	1
2.42303	0.02	1
2.41294	0.02	1
2.85222	0.02	1
2.40958	0.02	1
2.52843	0.02	1
2.35793	0.02	1
2.43972	0.02	1
2.44382	0.02	1
2.47815	0.02	1
2.51859	0.02	1
2.49406	0.02	1
2.58662	0.02	1
2.61662	0.02	1
2.45163	0.02	1
2.88322	0.02	1
2.45836	0.02	1
2.5346	0.02	1
2.7079	0.02	1
2.56937	0.02	1
2.56615	0.02	1
2.54019	0.02	1
2.59953	0.02	1
2.74359	0.02	1
2.90789	0.02	1
2.87108	0.02	1
2.86541	0.02	1
2.52568	0.02	1
2.51609	0.02	1
2.98839	0.02	1
2.62597	0.02	1
2.52298	0.02	1
2.62115	0.02	1
2.58486	0.02	1
2.56706	0.02	1
2.51514	0.02	1
2.66732	0.02	1
2.77964	0.02	1
2.58694	0.02	1
2.61237	0.02	1
2.61603	0.02	1
2.81645	0.02	1
2.54531	0.02	1
2.78344	0.02	1
2.74148	0.02	1
2.59322	0.02	1
2.63052	0.02	1
2.55635	0.02	1
2.52748	0.02	1
2.76681	0.02	1
2.69236	0.02	1
2.5338	0.02	1
2.71737	0.02	1
2.7299	0.02	1
2.68618	0.02	1
2.74745	0.02	1
2.74111	0.02	1
2.68108	0.02	1
2.62059	0.02	1
2.67207	0.02	1
2.65782	0.02	1
2.60713	0.02	1
2.60172	0.02	1
2.61269	0.02	1
2.62535	0.02	1
2.52366	0.02	1
2.58643	0.02	1
2.78849	0.02	1
2.83225	0.02	1
2.66046	0.02	1
2.63457	0.02	1
2.64951	0.02	1
2.59744	0.02	1
2.48194	0.02	1
2.51483	0.02	1
2.5566	0.02	1
2.48438	0.02	1
2.87087	0.02	1
2.60547	0.02	1
2.75772	0.02	1
2.94883	0.02	1
2.58817	0.02	1
2.55857	0.02	1
2.4843	0.02	1
2.46785	0.02	1
2.53625	0.02	1
2.68809	0.02	1
2.64657	0.02	1
2.63681	0.02	1
2.84599	0.02	1
2.55766	0.02	1
2.57032	0.02	1
2.95501	0.02	1
2.57567	0.02	1
2.81488	0.02	1
2.57137	0.02	1
2.50665	0.02	1
2.38027	0.02	1
2.57669	0.02	1
2.55319	0.02	1
2.57196	0.02	1
2.38322	0.02	1
2.53851	0.02	1
2.80961	0.02	1
2.60001	0.02	1
2.73733	0.02	1
2.54019	0.02	1
2.58384	0.02	1
2.60339	0.02	1
2.64052	0.02	1
2.56695	0.02	1
2.70049	0.02	1
2.64677	0.02	1
2.66643	0.02	1
2.76262	0.02	1
2.73971	0.02	1
2.69433	0.02	1
2.66504	0.02	1
2.6816	0.02	1
2.63969	0.02	1
2.59873	0.02	1
2.60853	0.02	1
2.58673	0.02	1
2.52295	0.02	1
2.48587	0.02	1
2.62348	0.02	1
2.58871	0.02	1
2.62988	0.02	1
2.50564	0.02	1
2.80771	0.02	1
2.69211	0.02	1
2.73001	0.02	1
2.75355	0.02	1
2.64511	0.02	1
2.68332	0.02	1
2.63577	0.02	1
3.01673	0.02	1
2.59327	0.02	1
2.62733	0.02	1
2.63709	0.02	1
2.70713	0.02	1
2.72261	0.02	1
2.90913	0.02	1
2.84566	0.02	1
2.7928	0.02	1
2.59368	0.02	1
2.61795	0.02	1
2.58539	0.02	1
3.01121	0.02	1
2.57382	0.02	1
2.61446	0.02	1
2.58375	0.02	1
2.57635	0.02	1
2.52997	0.02	1
2.5843	0.02	1
2.53311	0.02	1
2.36817	0.02	1
2.37426	0.02	1
2.381	0.02	1
2.55005	0.02	1
2.59394	0.02	1
2.76594	0.02	1
2.47417	0.02	1
2.49849	0.02	1
2.50133	0.02	1
2.50119	0.02	1
2.50783	0.02	1
2.54826	0.02	1
2.58071	0.02	1
2.50591	0.02	1
2.52911	0.02	1
2.7792	0.02	1
2.80826	0.02	1
2.53642	0.02	1
2.6555	0.02	1
2.61447	0.02	1
2.61082	0.02	1
2.88115	0.02	1
2.61268	0.02	1
2.57541	0.02	1
2.61886	0.02	1
2.83418	0.02	1
2.73694	0.02	1
2.73037	0.02	1
2.70709	0.02	1
2.62574	0.02	1
2.52606	0.02	1
2.52803	0.02	1
2.50429	0.02	1
2.66984	0.02	1
2.56415	0.02	1
2.49169	0.02	1
2.56421	0.02	1
2.62997	0.02	1
2.51043	0.02	1
2.47145	0.02	1
2.49056	0.02	1
2.48478	0.02	1
2.58127	0.02	1
2.55239	0.02	1
2.47807	0.02	1
2.53474	0.02	1
2.53867	0.02	1
2.39372	0.02	1
2.42494	0.02	1
2.8234	0.02	1
2.38632	0.02	1
2.49951	0.02	1
2.47088	0.02	1
2.59273	0.02	1
2.58647	0.02	1
2.68093	0.02	1
2.66455	0.02	1
2.53881	0.02	1
2.49513	0.02	1
2.5383	0.02	1
2.57625	0.02	1
2.52001	0.02	1
2.55345	0.02	1
2.63311	0.02	1
2.60751	0.02	1
2.65932	0.02	1
2.60999	0.02	1
2.60783	0.02	1
2.73705	0.02	1
2.72347	0.02	1
2.70449	0.02	1
2.62332	0.02	1
2.57666	0.02	1
2.56081	0.02	1
2.53556	0.02	1
2.48177	0.02	1
2.50964	0.02	1
2.58916	0.02	1
2.70611	0.02	1
2.72832	0.02	1
2.73093	0.02	1
2.79287	0.02	1
2.74233	0.02	1
2.64733	0.02	1
2.90559	0.02	1
2.666	0.02	1
2.75085	0.02	1
2.72771	0.02	1
2.65725	0.02	1
2.66924	0.02	1
2.58038	0.02	1
2.66383	0.02	1
2.63971	0.02	1
2.67603	0.02	1
2.63494	0.02	1
2.58394	0.02	1
2.66394	0.02	1
2.70523	0.02	1
2.61737	0.02	1
2.69315	0.02	1
2.57901	0.02	1
2.7169	0.02	1
2.72083	0.02	1
2.57875	0.02	1
2.48415	0.02	1
2.56484	0.02	1
2.53099	0.02	1
2.52415	0.02	1
2.55338	0.02	1
2.58774	0.02	1
2.53957	0.02	1
2.41638	0.02	1
2.50172	0.02	1
2.64698	0.02	1
2.68034	0.02	1
2.58733	0.02	1
2.61766	0.02	1
2.96716	0.02	1
2.64218	0.02	1
2.62658	0.02	1
2.48919	0.02	1
2.62762	0.02	1
2.64579	0.02	1
2.80835	0.02	1
2.87233	0.02	1
2.81298	0.02	1
2.54888	0.02	1
2.49008	0.02	1
2.84482	0.02	1
2.43652	0.02	1
2.38024	0.02	1
2.42011	0.02	1
2.47123	0.02	1
2.45991	0.02	1
2.49671	0.02	1
2.50983	0.02	1
2.44712	0.02	1
2.78699	0.02	1
2.4265	0.02	1
2.4574	0.02	1
2.36802	0.02	1
2.99333	0.02	1
2.41891	0.02	1
2.39062	0.02	1
2.3744	0.02	1
2.80708	0.02	1
2.36676	0.02	1
2.91861	0.02	1
2.90576	0.02	1
2.85654	0.02	1
2.41831	0.02	1
2.43947	0.02	1
2.9202	0.02	1
2.37313	0.02	1
2.43646	0.02	1
2.50502	0.02	1
2.52828	0.02	1
2.38587	0.02	1
2.43947	0.02	1
2.47787	0.02	1
2.46157	0.02	1
2.3561	0.02	1
2.36025	0.02	1
2.41467	0.02	1
2.40505	0.02	1
2.4754	0.02	1
2.39719	0.02	1
2.40462	0.02	1
2.37503	0.02	1
2.35558	0.02	1
2.42162	0.02	1
2.41143	0.02	1
2.43504	0.02	1
2.91154	0.02	1
2.47558	0.02	1
2.98015	0.02	1
2.43418	0.02	1
2.3639	0.02	1
2.42044	0.02	1
2.43406	0.02	1
3.02576	0.02	1
2.46772	0.02	1
2.46744	0.02	1
2.47432	0.02	1
2.44198	0.02	1
2.42033	0.02	1
2.37385	0.02	1
2.37927	0.02	1
2.4229	0.02	1
2.40733	0.02	1
2.43489	0.02	1
2.45796	0.02	1
2.42072	0.02	1
2.39184	0.02	1
2.46089	0.02	1
2.52623	0.02	1
2.40566	0.02	1
2.47658	0.02	1
2.46937	0.02	1
2.44645	0.02	1
2.45712	0.02	1
2.48537	0.02	1
3.05811	0.02	1
2.36566	0.02	1
2.40976	0.02	1
2.51708	0.02	1
2.39991	0.02	1
2.43799	0.02	1
2.44338	0.02	1
2.4305	0.02	1
2.98707	0.02	1
2.50346	0.02	1
2.48381	0.02	1
2.51217	0.02	1
2.52085	0.02	1
3.00804	0.02	1
2.98423	0.02	1
2.45983	0.02	1
2.98341	0.02	1
2.44721	0.02	1
2.54354	0.02	1
2.5264	0.02	1
2.4956	0.02	1
2.4614	0.02	1
2.46051	0.02	1
2.53576	0.02	1
2.5425	0.02	1
2.45281	0.02	1
2.54778	0.02	1
2.48127	0.02	1
2.40522	0.02	1
2.54603	0.02	1
2.39666	0.02	1
2.35966	0.02	1
2.51842	0.02	1
3.05306	0.02	1
2.40381	0.02	1
2.36508	0.02	1
2.46773	0.02	1
2.42376	0.02	1
2.4388	0.02	1
3.04262	0.02	1
2.40534	0.02	1
2.40618	0.02	1
2.44911	0.02	1
2.50355	0.02	1
3.04133	0.02	1
2.51512	0.02	1
2.59665	0.02	1
2.63193	0.02	1
2.59502	0.02	1
2.49582	0.02	1
2.46976	0.02	1
2.56098	0.02	1
2.48607	0.02	1
2.56476	0.02	1
2.48389	0.02	1
2.56009	0.02	1
2.46892	0.02	1
2.48194	0.02	1
2.51405	0.02	1
2.51201	0.02	1
2.54322	0.02	1
2.54922	0.02	1
2.43779	0.02	1
2.49276	0.02	1
2.47227	0.02	1
2.52348	0.02	1
2.48754	0.02	1
2.51859	0.02	1
2.69099	0.02	1
2.76965	0.02	1
2.64927	0.02	1
2.57487	0.02	1
2.46861	0.02	1
2.5911	0.02	1
2.55484	0.02	1
2.53463	0.02	1
2.39381	0.02	1
2.42322	0.02	1
2.98239	0.02	1
2.48427	0.02	1
2.3736	0.02	1
2.46349	0.02	1
2.36358	0.02	1
3.03032	0.02	1
2.41206	0.02	1
2.37535	0.02	1
2.44419	0.02	1
2.41125	0.02	1
2.38677	0.02	1
2.47971	0.02	1
2.45981	0.02	1
2.40958	0.02	1
2.44241	0.02	1
2.44174	0.02	1
2.45519	0.02	1
2.52394	0.02	1
2.4496	0.02	1
2.50699	0.02	1
2.4974	0.02	1
2.61407	0.02	1
2.47361	0.02	1
2.56285	0.02	1
2.53336	0.02	1
2.47317	0.02	1
2.46739	0.02	1
2.50867	0.02	1
2.6234	0.02	1
2.47853	0.02	1
2.51849	0.02	1
2.70209	0.02	1
2.65275	0.02	1
2.53706	0.02	1
2.50913	0.02	1
2.54439	0.02	1
2.51423	0.02	1
2.47564	0.02	1
2.60516	0.02	1
2.64198	0.02	1
2.65782	0.02	1
2.64327	0.02	1
2.7015	0.02	1
2.70939	0.02	1
2.59825	0.02	1
2.67519	0.02	1
2.65646	0.02	1
2.62219	0.02	1
2.5581	0.02	1
2.49103	0.02	1
2.47915	0.02	1
2.51826	0.02	1
2.47122	0.02	1
2.39766	0.02	1
2.35836	0.02	1
2.39647	0.02	1
2.44066	0.02	1
2.50566	0.02	1
2.55458	0.02	1
2.48265	0.02	1
2.55215	0.02	1
2.58204	0.02	1
2.55175	0.02	1
2.64266	0.02	1
2.59104	0.02	1
2.50928	0.02	1
2.48746	0.02	1
2.53074	0.02	1
2.56606	0.02	1
2.61841	0.02	1
2.51627	0.02	1
2.39272	0.02	1
2.50168	0.02	1
2.55653	0.02	1
2.54611	0.02	1
2.61498	0.02	1
2.64218	0.02	1
2.5752	0.02	1
2.64612	0.02	1
2.53475	0.02	1
2.55495	0.02	1
2.5282	0.02	1
2.58093	0.02	1
2.70093	0.02	1
2.58991	0.02	1
2.61345	0.02	1
2.47171	0.02	1
2.60694	0.02	1
2.6908	0.02	1
2.57274	0.02	1
2.53696	0.02	1
2.64884	0.02	1
2.63611	0.02	1
2.54377	0.02	1
2.52181	0.02	1
2.51463	0.02	1
2.46021	0.02	1
2.59814	0.02	1
2.56306	0.02	1
2.58828	0.02	1
2.55262	0.02	1
2.50469	0.02	1
2.58915	0.02	1
2.45053	0.02	1
2.41565	0.02	1
2.46658	0.02	1
2.52391	0.02	1
2.5146	0.02	1
2.46048	0.02	1
2.48897	0.02	1
2.63167	0.02	1
2.50192	0.02	1
3.04665	0.02	1
2.54628	0.02	1
2.49512	0.02	1
2.45202	0.02	1
2.48174	0.02	1
3.04223	0.02	1
2.49743	0.02	1
2.44119	0.02	1
2.52425	0.02	1
2.45272	0.02	1
2.47187	0.02	1
2.41049	0.02	1
2.36259	0.02	1
2.4234	0.02	1
2.47732	0.02	1
3.05595	0.02	1
2.43082	0.02	1
2.91679	0.02	1
2.46079	0.02	1
2.87762	0.02	1
2.83743	0.02	1
2.45078	0.02	1
2.53996	0.02	1
2.52329	0.02	1
2.51521	0.02	1
2.48336	0.02	1
2.49602	0.02	1
2.49963	0.02	1
2.54035	0.02	1
2.6003	0.02	1
2.40808	0.02	1
2.44471	0.02	1
2.56644	0.02	1
2.99791	0.02	1
2.56058	0.02	1
2.52246	0.02	1
2.55634	0.02	1
3.02058	0.02	1
2.96688	0.02	1
2.62286	0.02	1
2.56622	0.02	1
2.60072	0.02	1
2.55026	0.02	1
2.61232	0.02	1
2.60753	0.02	1
2.6305	0.02	1
2.66039	0.02	1
2.68422	0.02	1
2.68114	0.02	1
2.64658	0.02	1
2.6087	0.02	1
2.62058	0.02	1
3.03803	0.02	1
2.49231	0.02	1
2.8555	0.02	1
2.55402	0.02	1
2.91825	0.02	1
2.91754	0.02	1
2.76232	0.02	1
2.99629	0.02	1
2.9671	0.02	1
2.56081	0.02	1
2.99194	0.02	1
2.84205	0.02	1
3.02269	0.02	1
2.95632	0.02	1
3.00915	0.02	1
2.66128	0.02	1
2.98562	0.02	1
2.72508	0.02	1
2.73513	0.02	1
2.66555	0.02	1
2.60022	0.02	1
2.53676	0.02	1
2.6114	0.02	1
3.05594	0.02	1
2.70173	0.02	1
2.81241	0.02	1
2.74793	0.02	1
2.8361	0.02	1
2.91185	0.02	1
2.92832	0.02	1
3.00595	0.02	1
3.02858	0.02	1
2.59685	0.02	1
2.98619	0.02	1
2.61523	0.02	1
2.5188	0.02	1
2.54705	0.02	1
2.50968	0.02	1
2.55471	0.02	1
2.459	0.02	1
3.00622	0.02	1
2.50021	0.02	1
2.51683	0.02	1
3.00213	0.02	1
2.9578	0.02	1
2.62188	0.02	1
2.60896	0.02	1
2.91507	0.02	1
2.8869	0.02	1
2.60767	0.02	1
2.77223	0.02	1
2.81814	0.02	1
2.63494	0.02	1
2.65142	0.02	1
2.60461	0.02	1
2.52615	0.02	1
2.59735	0.02	1
2.56123	0.02	1
3.00947	0.02	1
2.50412	0.02	1
2.48074	0.02	1
2.49279	0.02	1
2.55506	0.02	1
2.49551	0.02	1
3.01435	0.02	1
2.51329	0.02	1
2.74264	0.02	1
2.49083	0.02	1
2.48519	0.02	1
2.493	0.02	1
2.507	0.02	1
2.54607	0.02	1
2.60838	0.02	1
2.61263	0.02	1
2.58142	0.02	1
2.64891	0.02	1
2.79051	0.02	1
2.74903	0.02	1
2.64244	0.02	1
2.5857	0.02	1
2.73692	0.02	1
2.69613	0.02	1
2.72391	0.02	1
2.70671	0.02	1
2.68227	0.02	1
2.86283	0.02	1
2.77625	0.02	1
2.43986	0.02	1
2.49756	0.02	1
2.86008	0.02	1
2.53944	0.02	1
3.02138	0.02	1
2.69793	0.02	1
2.79043	0.02	1
2.84749	0.02	1
2.9339	0.02	1
2.61852	0.02	1
2.88127	0.02	1
2.69013	0.02	1
2.88807	0.02	1
2.81796	0.02	1
2.93231	0.02	1
2.94646	0.02	1
2.96155	0.02	1
2.67344	0.02	1
2.61524	0.02	1
2.45137	0.02	1
2.51459	0.02	1
2.91951	0.02	1
2.61656	0.02	1
2.5412	0.02	1
2.86194	0.02	1
2.63433	0.02	1
2.67589	0.02	1
2.78728	0.02	1
2.52732	0.02	1
2.52983	0.02	1
2.5897	0.02	1
2.83278	0.02	1
2.54392	0.02	1
2.94934	0.02	1
2.59795	0.02	1
2.64908	0.02	1
2.65107	0.02	1
2.84598	0.02	1
2.90459	0.02	1
2.60178	0.02	1
2.52998	0.02	1
2.56384	0.02	1
2.54766	0.02	1
2.56696	0.02	1
2.58518	0.02	1
2.92262	0.02	1
2.55081	0.02	1
3.01554	0.02	1
3.01783	0.02	1
3.02117	0.02	1
2.6086	0.02	1
2.47914	0.02	1
2.52273	0.02	1
2.63198	0.02	1
2.46443	0.02	1
2.41397	0.02	1
2.39694	0.02	1
2.85839	0.02	1
2.53834	0.02	1
2.9405	0.02	1
2.92403	0.02	1
2.5508	0.02	1
3.02416	0.02	1
2.51667	0.02	1
2.95948	0.02	1
2.69492	0.02	1
2.55974	0.02	1
2.50876	0.02	1
2.52155	0.02	1
2.92461	0.02	1
3.02769	0.02	1
2.94922	0.02	1
2.63295	0.02	1
2.55226	0.02	1
2.50907	0.02	1
2.45767	0.02	1
2.55394	0.02	1
2.52326	0.02	1
2.69157	0.02	1
2.61706	0.02	1
2.58997	0.02	1
2.58502	0.02	1
2.88066	0.02	1
2.67713	0.02	1
2.62436	0.02	1
2.87783	0.02	1
2.60201	0.02	1
2.56327	0.02	1
2.58289	0.02	1
2.6015	0.02	1
2.52735	0.02	1
2.6593	0.02	1
2.9072	0.02	1
2.60913	0.02	1
2.63306	0.02	1
2.79849	0.02	1
2.69036	0.02	1
2.96771	0.02	1
3.05592	0.02	1
2.71997	0.02	1
2.90785	0.02	1
2.89469	0.02	1
2.69906	0.02	1
2.71925	0.02	1
2.59439	0.02	1
2.74909	0.02	1
2.77799	0.02	1
2.6351	0.02	1
2.65435	0.02	1
2.60501	0.02	1
2.63865	0.02	1
2.5596	0.02	1
2.90009	0.02	1
2.61847	0.02	1
2.93199	0.02	1
2.5774	0.02	1
2.49344	0.02	1
2.59173	0.02	1
2.63164	0.02	1
2.58896	0.02	1
2.9883	0.02	1
2.64327	0.02	1
2.74891	0.02	1
2.65806	0.02	1
2.59317	0.02	1
2.69837	0.02	1
2.69487	0.02	1
3.0318	0.02	1
2.52709	0.02	1
2.51774	0.02	1
3.05499	0.02	1
2.49529	0.02	1
2.62631	0.02	1
2.42964	0.02	1
2.54766	0.02	1
2.58235	0.02	1
2.97116	0.02	1
2.53144	0.02	1
2.5007	0.02	1
2.84566	0.02	1
2.83693	0.02	1
2.87118	0.02	1
2.45798	0.02	1
2.9478	0.02	1
2.56559	0.02	1
2.45982	0.02	1
2.52558	0.02	1
2.95709	0.02	1
2.93189	0.02	1
2.987	0.02	1
2.92863	0.02	1
2.53829	0.02	1
2.8591	0.02	1
2.82282	0.02	1
2.85919	0.02	1
2.98249	0.02	1
2.46655	0.02	1
2.52199	0.02	1
2.426	0.02	1
2.95336	0.02	1
2.52468	0.02	1
2.78169	0.02	1
2.67715	0.02	1
2.58001	0.02	1
2.51348	0.02	1
2.41855	0.02	1
2.71509	0.02	1
2.47918	0.02	1
2.50483	0.02	1
2.49695	0.02	1
2.77946	0.02	1
2.48787	0.02	1
2.38745	0.02	1
2.41496	0.02	1
2.62203	0.02	1
2.74271	0.02	1
2.67344	0.02	1
2.51617	0.02	1
2.80652	0.02	1
2.50317	0.02	1
2.4649	0.02	1
2.42709	0.02	1
2.83704	0.02	1
2.53553	0.02	1
2.50292	0.02	1
2.81672	0.02	1
2.84167	0.02	1
2.52576	0.02	1
2.54521	0.02	1
2.55169	0.02	1
2.90422	0.02	1
2.61023	0.02	1
2.59289	0.02	1
2.66748	0.02	1
2.49258	0.02	1
2.52618	0.02	1
2.64168	0.02	1
2.96535	0.02	1
2.56051	0.02	1
2.58401	0.02	1
2.5249	0.02	1
2.42791	0.02	1
2.90514	0.02	1
2.51471	0.02	1
2.65504	0.02	1
2.57784	0.02	1
2.50507	0.02	1
2.51587	0.02	1
2.87814	0.02	1
2.9328	0.02	1
2.65846	0.02	1
3.00944	0.02	1
2.49083	0.02	1
2.97382	0.02	1
2.52256	0.02	1
2.61615	0.02	1
2.40975	0.02	1
2.92195	0.02	1
2.8255	0.02	1
2.41983	0.02	1
2.81254	0.02	1
2.90289	0.02	1
2.55874	0.02	1
2.59246	0.02	1
2.99304	0.02	1
2.56586	0.02	1
2.47117	0.02	1
2.57851	0.02	1
3.02117	0.02	1
2.61486	0.02	1
2.99048	0.02	1
2.94418	0.02	1
2.89055	0.02	1
2.711	0.02	1
2.9475	0.02	1
2.6964	0.02	1
2.85575	0.02	1
2.82601	0.02	1
2.782	0.02	1
2.57944	0.02	1
2.57456	0.02	1
3.03083	0.02	1
2.76471	0.02	1
2.56952	0.02	1
2.57103	0.02	1
2.54241	0.02	1
2.9875	0.02	1
2.89988	0.02	1
2.92244	0.02	1
3.00709	0.02	1
2.98966	0.02	1
2.71454	0.02	1
2.71937	0.02	1
2.60231	0.02	1
2.66123	0.02	1
2.5648	0.02	1
2.89084	0.02	1
2.57369	0.02	1
2.61892	0.02	1
3.02978	0.02	1
2.68408	0.02	1
2.50571	0.02	1
2.56633	0.02	1
2.62186	0.02	1
2.97365	0.02	1
2.6311	0.02	1
2.55842	0.02	1
2.67597	0.02	1
2.54515	0.02	1
3.04551	0.02	1
2.65388	0.02	1
2.6312	0.02	1
2.96189	0.02	1
2.63963	0.02	1
2.60797	0.02	1
2.63041	0.02	1
2.59529	0.02	1
2.57898	0.02	1
2.88941	0.02	1
2.44708	0.02	1
2.50767	0.02	1
2.7681	0.02	1
2.43801	0.02	1
2.9536	0.02	1
2.87273	0.02	1
2.7627	0.02	1
2.53193	0.02	1
2.79409	0.02	1
2.82925	0.02	1
2.91939	0.02	1
2.44217	0.02	1
2.84749	0.02	1
2.41226	0.02	1
2.56824	0.02	1
2.73897	0.02	1
2.65624	0.02	1
2.76493	0.02	1
2.83578	0.02	1
2.52273	0.02	1
2.51965	0.02	1
2.50906	0.02	1
2.78768	0.02	1
2.77496	0.02	1
2.87021	0.02	1
2.5218	0.02	1
2.47315	0.02	1
2.78043	0.02	1
2.75923	0.02	1
2.71437	0.02	1
2.80526	0.02	1
2.73529	0.02	1
2.69198	0.02	1
2.66259	0.02	1
2.8068	0.02	1
2.76167	0.02	1
2.81257	0.02	1
2.37962	0.02	1
2.89151	0.02	1
2.78749	0.02	1
2.48391	0.02	1
2.44334	0.02	1
2.75671	0.02	1
2.8324	0.02	1
2.80805	0.02	1
2.79825	0.02	1
2.74504	0.02	1
2.39813	0.02	1
2.37874	0.02	1
2.42765	0.02	1
2.72959	0.02	1
2.76384	0.02	1
2.79256	0.02	1
2.78265	0.02	1
2.79667	0.02	1
2.89025	0.02	1
2.40427	0.02	1
2.77976	0.02	1
2.36984	0.02	1
2.89538	0.02	1
2.69512	0.02	1
2.75234	0.02	1
2.47866	0.02	1
2.51264	0.02	1
2.52718	0.02	1
2.7839	0.02	1
2.56511	0.02	1
2.5519	0.02	1
2.53221	0.02	1
2.49493	0.02	1
2.98098	0.02	1
2.8244	0.02	1
2.38767	0.02	1
2.84641	0.02	1
2.42325	0.02	1
2.57376	0.02	1
2.41623	0.02	1
2.81209	0.02	1
2.41688	0.02	1
2.79805	0.02	1
2.569	0.02	1
2.63238	0.02	1
2.5251	0.02	1
2.77718	0.02	1
2.44404	0.02	1
2.46842	0.02	1
2.56593	0.02	1
2.56378	0.02	1
2.6412	0.02	1
2.53393	0.02	1
2.4764	0.02	1
2.53195	0.02	1
2.42626	0.02	1
2.49211	0.02	1
2.5728	0.02	1
2.46912	0.02	1
2.77131	0.02	1
2.37976	0.02	1
2.76261	0.02	1
2.46364	0.02	1
2.41188	0.02	1
2.52106	0.02	1
2.48851	0.02	1
2.50125	0.02	1
2.42858	0.02	1
2.43661	0.02	1
2.80822	0.02	1
2.49428	0.02	1
2.52709	0.02	1
2.53268	0.02	1
2.54909	0.02	1
2.55828	0.02	1
2.84617	0.02	1
2.55827	0.02	1
2.5532	0.02	1
2.73052	0.02	1
2.63314	0.02	1
2.57083	0.02	1
2.52675	0.02	1
2.74765	0.02	1
2.57173	0.02	1
2.75095	0.02	1
2.54284	0.02	1
2.58063	0.02	1
2.6088	0.02	1
2.59266	0.02	1
2.54812	0.02	1
2.50727	0.02	1
2.502	0.02	1
2.46936	0.02	1
2.45162	0.02	1
2.44014	0.02	1
2.67126	0.02	1
2.65549	0.02	1
2.72674	0.02	1
2.46578	0.02	1
2.42847	0.02	1
2.42252	0.02	1
2.36112	0.02	1
2.4881	0.02	1
2.84705	0.02	1
2.52454	0.02	1
2.67198	0.02	1
2.65943	0.02	1
2.63206	0.02	1
2.58641	0.02	1
2.76467	0.02	1
2.59054	0.02	1
2.67597	0.02	1
2.51863	0.02	1
2.61625	0.02	1
2.59395	0.02	1
2.59064	0.02	1
2.59721	0.02	1
2.55963	0.02	1
2.5878	0.02	1
2.5967	0.02	1
2.73771	0.02	1
2.76655	0.02	1
2.59491	0.02	1
2.62921	0.02	1
2.53567	0.02	1
2.62699	0.02	1
2.66324	0.02	1
2.62055	0.02	1
2.73419	0.02	1
2.75995	0.02	1
2.72527	0.02	1
2.66854	0.02	1
2.56794	0.02	1
2.76801	0.02	1
2.64696	0.02	1
2.53657	0.02	1
2.56104	0.02	1
2.71538	0.02	1
2.59147	0.02	1
2.56324	0.02	1
2.5137	0.02	1
2.61986	0.02	1
2.59145	0.02	1
2.67103	0.02	1
2.51069	0.02	1
2.56398	0.02	1
2.59274	0.02	1
2.65974	0.02	1
2.57474	0.02	1
2.57668	0.02	1
2.59313	0.02	1
2.75572	0.02	1
2.75244	0.02	1
2.73575	0.02	1
2.52532	0.02	1
2.49749	0.02	1
2.70698	0.02	1
2.71779	0.02	1
2.82116	0.02	1
2.67324	0.02	1
2.75964	0.02	1
2.76696	0.02	1
2.76984	0.02	1
2.60465	0.02	1
2.58061	0.02	1
2.68688	0.02	1
2.66504	0.02	1
2.6067	0.02	1
2.66813	0.02	1
2.78993	0.02	1
2.64553	0.02	1
2.67966	0.02	1
2.71529	0.02	1
2.66715	0.02	1
2.7051	0.02	1
2.67947	0.02	1
2.71397	0.02	1
2.73536	0.02	1
2.77167	0.02	1
2.67611	0.02	1
2.78518	0.02	1
2.58222	0.02	1
2.68543	0.02	1
2.66317	0.02	1
2.6674	0.02	1
2.6384	0.02	1
2.65785	0.02	1
2.655	0.02	1
2.61861	0.02	1
2.76861	0.02	1
2.79047	0.02	1
2.70321	0.02	1
2.58355	0.02	1
2.75259	0.02	1
2.78847	0.02	1
2.59164	0.02	1
2.70364	0.02	1
2.53403	0.02	1
2.58825	0.02	1
2.79281	0.02	1
2.74876	0.02	1
2.68613	0.02	1
2.71814	0.02	1
2.6797	0.02	1
2.73226	0.02	1
2.87539	0.02	1
2.76602	0.02	1
2.75044	0.02	1
2.88425	0.02	1
2.7507	0.02	1
2.847	0.02	1
2.71974	0.02	1
2.71138	0.02	1
2.70652	0.02	1
2.68459	0.02	1
2.6901	0.02	1
2.66927	0.02	1
2.61065	0.02	1
2.72744	0.02	1
2.92635	0.02	1
2.82558	0.02	1
2.78092	0.02	1
2.80177	0.02	1
2.8266	0.02	1
2.85319	0.02	1
2.69285	0.02	1
2.81397	0.02	1
2.63979	0.02	1
2.79358	0.02	1
2.83865	0.02	1
2.93423	0.02	1
2.85538	0.02	1
2.91862	0.02	1
3.03193	0.02	1
2.95439	0.02	1
2.82556	0.02	1
3.03979	0.02	1
2.8945	0.02	1
2.95533	0.02	1
2.91931	0.02	1
2.93359	0.02	1
2.77999	0.02	1
2.81218	0.02	1
3.00547	0.02	1
2.85215	0.02	1
2.88986	0.02	1
2.70864	0.02	1
2.8158	0.02	1
2.88809	0.02	1
2.8004	0.02	1
2.69677	0.02	1
2.64895	0.02	1
2.61031	0.02	1
2.65437	0.02	1
2.71826	0.02	1
2.80156	0.02	1
2.70191	0.02	1
2.6732	0.02	1
2.70897	0.02	1
2.71894	0.02	1
2.72089	0.02	1
2.69422	0.02	1
2.66094	0.02	1
2.71573	0.02	1
2.70599	0.02	1
2.76934	0.02	1
2.60068	0.02	1
2.67815	0.02	1
2.71929	0.02	1
2.78287	0.02	1
2.78982	0.02	1
2.78385	0.02	1
2.76851	0.02	1
2.73869	0.02	1
2.95471	0.02	1
2.96951	0.02	1
2.72039	0.02	1
2.71537	0.02	1
2.73811	0.02	1
2.68402	0.02	1
2.71933	0.02	1
2.76691	0.02	1
2.79376	0.02	1
2.77286	0.02	1
2.78009	0.02	1
2.75232	0.02	1
2.57665	0.02	1
2.85808	0.02	1
2.64249	0.02	1
2.63854	0.02	1
2.74166	0.02	1
2.70792	0.02	1
2.77068	0.02	1
2.78514	0.02	1
2.77839	0.02	1
2.85166	0.02	1
2.72775	0.02	1
2.64124	0.02	1
2.75764	0.02	1
2.65412	0.02	1
2.76257	0.02	1
2.87577	0.02	1
2.69538	0.02	1
2.74817	0.02	1
2.69717	0.02	1
2.70759	0.02	1
2.73574	0.02	1
2.7057	0.02	1
2.74789	0.02	1
2.80597	0.02	1
2.83707	0.02	1
2.92879	0.02	1
2.69329	0.02	1
2.71851	0.02	1
2.83257	0.02	1
2.73769	0.02	1
2.67382	0.02	1
2.80187	0.02	1
2.65454	0.02	1
2.72426	0.02	1
2.66576	0.02	1
2.82391	0.02	1
2.64189	0.02	1
2.76941	0.02	1
2.75149	0.02	1
2.72642	0.02	1
2.76918	0.02	1
2.76682	0.02	1
2.81509	0.02	1
2.67551	0.02	1
2.88797	0.02	1
2.88525	0.02	1
2.85453	0.02	1
2.76345	0.02	1
2.85921	0.02	1
2.66866	0.02	1
2.8206	0.02	1
2.90841	0.02	1
2.81235	0.02	1
2.89707	0.02	1
2.72068	0.02	1
2.78965	0.02	1
2.81348	0.02	1
2.73737	0.02	1
2.77007	0.02	1
2.80194	0.02	1
2.82186	0.02	1
2.77511	0.02	1
2.81819	0.02	1
2.74421	0.02	1
2.74947	0.02	1
2.67502	0.02	1
2.8382	0.02	1
2.88998	0.02	1
3.03469	0.02	1
2.97257	0.02	1
3.00921	0.02	1
3.021	0.02	1
2.98996	0.02	1
2.9788	0.02	1
2.97963	0.02	1
2.62944	0.02	1
2.98217	0.02	1
2.91916	0.02	1
2.67847	0.02	1
2.83883	0.02	1
2.91097	0.02	1
2.88911	0.02	1
2.87021	0.02	1
2.87697	0.02	1
2.82774	0.02	1
2.82075	0.02	1
2.82184	0.02	1
2.85124	0.02	1
2.81394	0.02	1
2.72272	0.02	1
2.77864	0.02	1
2.83809	0.02	1
2.76064	0.02	1
2.60901	0.02	1
2.6627	0.02	1
2.82075	0.02	1
2.68096	0.02	1
2.66703	0.02	1
2.85584	0.02	1
2.78171	0.02	1
2.62268	0.02	1
2.65692	0.02	1
2.59959	0.02	1
2.81402	0.02	1
2.83417	0.02	1
2.77761	0.02	1
2.76499	0.02	1
2.8842	0.02	1
2.72675	0.02	1
2.7513	0.02	1
2.81017	0.02	1
3.04583	0.02	1
2.68591	0.02	1
2.61687	0.02	1
2.95167	0.02	1
2.73359	0.02	1
2.66408	0.02	1
2.68523	0.02	1
2.66856	0.02	1
2.85192	0.02	1
2.76601	0.02	1
2.98302	0.02	1
2.65963	0.02	1
2.97772	0.02	1
2.83543	0.02	1
2.76108	0.02	1
2.78416	0.02	1
2.94868	0.02	1
2.88162	0.02	1
2.61379	0.02	1
2.68264	0.02	1
2.76447	0.02	1
2.60439	0.02	1
2.66053	0.02	1
3.01847	0.02	1
2.72314	0.02	1
2.86922	0.02	1
2.56257	0.02	1
2.89071	0.02	1
2.9826	0.02	1
2.59359	0.02	1
2.90271	0.02	1
2.88705	0.02	1
2.79666	0.02	1
2.7999	0.02	1
2.53767	0.02	1
2.76154	0.02	1
2.70392	0.02	1
2.60169	0.02	1
2.66795	0.02	1
2.48231	0.02	1
2.54746	0.02	1
2.5803	0.02	1
2.51575	0.02	1
2.85485	0.02	1
2.57103	0.02	1
2.46482	0.02	1
2.55492	0.02	1
2.83216	0.02	1
2.82814	0.02	1
2.87854	0.02	1
2.51394	0.02	1
2.5805	0.02	1
2.55489	0.02	1
2.49978	0.02	1
2.47446	0.02	1
2.85646	0.02	1
2.89052	0.02	1
2.89546	0.02	1
2.49627	0.02	1
2.50728	0.02	1
2.42498	0.02	1
2.49733	0.02	1
2.54228	0.02	1
2.7868	0.02	1
2.46629	0.02	1
2.82211	0.02	1
2.41135	0.02	1
2.53953	0.02	1
2.5233	0.02	1
2.88975	0.02	1
2.55724	0.02	1
2.76818	0.02	1
2.52857	0.02	1
2.53855	0.02	1
2.79441	0.02	1
2.44924	0.02	1
2.43043	0.02	1
2.5767	0.02	1
2.56653	0.02	1
2.55124	0.02	1
2.55116	0.02	1
2.52216	0.02	1
2.54902	0.02	1
2.53831	0.02	1
2.49898	0.02	1
2.56997	0.02	1
2.66382	0.02	1
2.59833	0.02	1
2.60795	0.02	1
2.81492	0.02	1
2.5514	0.02	1
2.90114	0.02	1
2.79816	0.02	1
2.5936	0.02	1
2.53772	0.02	1
2.86307	0.02	1
2.56573	0.02	1
2.56377	0.02	1
2.47001	0.02	1
2.49464	0.02	1
2.91615	0.02	1
2.55359	0.02	1
2.63634	0.02	1
2.66559	0.02	1
2.79756	0.02	1
2.56853	0.02	1
2.59762	0.02	1
2.6119	0.02	1
2.62389	0.02	1
2.6436	0.02	1
2.6602	0.02	1
2.73165	0.02	1
2.70215	0.02	1
2.62968	0.02	1
2.70128	0.02	1
2.69463	0.02	1
2.59706	0.02	1
2.8083	0.02	1
2.6051	0.02	1
2.51576	0.02	1
2.50864	0.02	1
2.61947	0.02	1
2.68737	0.02	1
2.72594	0.02	1
2.84255	0.02	1
2.79206	0.02	1
2.80965	0.02	1
2.84232	0.02	1
2.9259	0.02	1
2.82704	0.02	1
2.73662	0.02	1
2.62895	0.02	1
2.72297	0.02	1
2.82436	0.02	1
2.86212	0.02	1
2.69812	0.02	1
2.75848	0.02	1
2.78961	0.02	1
2.6953	0.02	1
2.72153	0.02	1
2.72005	0.02	1
2.79703	0.02	1
2.80715	0.02	1
2.71909	0.02	1
2.71172	0.02	1
2.72301	0.02	1
2.71839	0.02	1
2.71362	0.02	1
2.69174	0.02	1
2.73315	0.02	1
2.75114	0.02	1
2.80447	0.02	1
2.74884	0.02	1
2.79414	0.02	1
2.74659	0.02	1
2.66743	0.02	1
2.71322	0.02	1
2.62481	0.02	1
2.66651	0.02	1
2.75194	0.02	1
2.66608	0.02	1
2.6902	0.02	1
2.71964	0.02	1
2.7397	0.02	1
2.75372	0.02	1
2.81465	0.02	1
2.96133	0.02	1
2.75432	0.02	1
2.75733	0.02	1
2.87224	0.02	1
2.89712	0.02	1
2.80195	0.02	1
2.85462	0.02	1
2.84908	0.02	1
2.72075	0.02	1
2.5545	0.02	1
2.79857	0.02	1
2.73822	0.02	1
2.71349	0.02	1
2.73321	0.02	1
2.70654	0.02	1
2.7736	0.02	1
2.69418	0.02	1
2.68723	0.02	1
2.7219	0.02	1
2.73769	0.02	1
2.56119	0.02	1
2.51223	0.02	1
2.82023	0.02	1
2.92054	0.02	1
2.82729	0.02	1
2.79406	0.02	1
2.5834	0.02	1
2.57991	0.02	1
2.62285	0.02	1
2.69306	0.02	1
2.72148	0.02	1
2.6689	0.02	1
2.64382	0.02	1
2.68889	0.02	1
2.67482	0.02	1
2.68954	0.02	1
2.5378	0.02	1
2.58566	0.02	1
2.63089	0.02	1
2.6599	0.02	1
2.70227	0.02	1
2.70068	0.02	1
2.78265	0.02	1
2.50808	0.02	1
2.77531	0.02	1
2.88375	0.02	1
2.47438	0.02	1
2.46723	0.02	1
2.71547	0.02	1
2.75495	0.02	1
2.6694	0.02	1
2.75561	0.02	1
2.61864	0.02	1
2.77455	0.02	1
2.77177	0.02	1
2.4697	0.02	1
2.7577	0.02	1
2.66284	0.02	1
2.72855	0.02	1
2.76023	0.02	1
2.73062	0.02	1
2.69425	0.02	1
2.89768	0.02	1
2.61107	0.02	1
2.82073	0.02	1
2.87918	0.02	1
2.56954	0.02	1
2.54393	0.02	1
2.58467	0.02	1
2.77846	0.02	1
2.62489	0.02	1
2.79272	0.02	1
2.68763	0.02	1
2.79291	0.02	1
2.82661	0.02	1
2.79365	0.02	1
2.78534	0.02	1
2.64545	0.02	1
2.68183	0.02	1
2.79661	0.02	1
2.70651	0.02	1
2.79491	0.02	1
2.75763	0.02	1
2.65064	0.02	1
2.756	0.02	1
2.70956	0.02	1
2.72997	0.02	1
2.65926	0.02	1
2.88554	0.02	1
2.68671	0.02	1
2.68397	0.02	1
2.75875	0.02	1
2.63582	0.02	1
2.72034	0.02	1
2.60834	0.02	1
2.68144	0.02	1
2.61958	0.02	1
2.59894	0.02	1
2.54463	0.02	1
2.58888	0.02	1
2.59718	0.02	1
2.55907	0.02	1
2.61351	0.02	1
2.81992	0.02	1
2.84293	0.02	1
2.83861	0.02	1
2.62808	0.02	1
2.58146	0.02	1
2.67563	0.02	1
2.85113	0.02	1
2.67634	0.02	1
2.72683	0.02	1
2.72801	0.02	1
2.6482	0.02	1
2.62712	0.02	1
2.69234	0.02	1
2.7244	0.02	1
2.71178	0.02	1
2.80597	0.02	1
2.53201	0.02	1
2.56533	0.02	1
2.80963	0.02	1
2.71732	0.02	1
2.69518	0.02	1
2.66296	0.02	1
2.67967	0.02	1
2.64733	0.02	1
2.72809	0.02	1
2.66578	0.02	1
2.6647	0.02	1
2.77343	0.02	1
2.62542	0.02	1
2.82846	0.02	1
2.58771	0.02	1
2.69365	0.02	1
2.67013	0.02	1
2.64463	0.02	1
2.68691	0.02	1
2.56491	0.02	1
2.89645	0.02	1
2.80297	0.02	1
2.82044	0.02	1
2.78972	0.02	1
2.64631	0.02	1
2.67322	0.02	1
2.65627	0.02	1
2.65139	0.02	1
2.81384	0.02	1
2.78975	0.02	1
2.66255	0.02	1
2.51472	0.02	1
2.93318	0.02	1
2.76894	0.02	1
2.85334	0.02	1
2.87762	0.02	1
2.70101	0.02	1
2.65661	0.02	1
2.87575	0.02	1
2.63024	0.02	1
2.7691	0.02	1
2.91516	0.02	1
2.73243	0.02	1
2.97793	0.02	1
2.69285	0.02	1
2.72518	0.02	1
2.76945	0.02	1
2.59067	0.02	1
3.0242	0.02	1
2.66942	0.02	1
3.03772	0.02	1
2.61835	0.02	1
2.76097	0.02	1
2.8769	0.02	1
2.79771	0.02	1
2.89717	0.02	1
2.97693	0.02	1
[truncated: 26,507 more rows]

## Sheet: Fig5B
`	ph	eta
0.154178	0.02	1
0.154178	0.02	1
0.154178	0.02	1
0.250021	0.02	1
0.250021	0.02	1
0.250021	0.02	1
0.230085	0.02	1
0.362523	0.02	1
0.247616	0.02	1
0.431841	0.02	1
0.17702	0.02	1
0.385917	0.02	1
0.195995	0.02	1
0.35717	0.02	1
0.272472	0.02	1
0.188298	0.02	1
0.186895	0.02	1
0.186895	0.02	1
0.186895	0.02	1
0.281595	0.02	1
0.151501	0.02	1
0.267473	0.02	1
0.433569	0.02	1
0.288391	0.02	1
0.288391	0.02	1
0.163536	0.02	1
0.167016	0.02	1
0.288352	0.02	1
0.220614	0.02	1
0.218272	0.02	1
0.218272	0.02	1
0.148069	0.02	1
0.215804	0.02	1
0.215804	0.02	1
0.215804	0.02	1
0.342108	0.02	1
0.436956	0.02	1
0.15028	0.02	1
0.15028	0.02	1
0.15028	0.02	1
0.141316	0.02	1
0.324816	0.02	1
0.381009	0.02	1
0.352796	0.02	1
0.221827	0.02	1
0.242521	0.02	1
0.196338	0.02	1
0.145392	0.02	1
0.294057	0.02	1
0.189438	0.02	1
0.19483	0.02	1
0.19483	0.02	1
0.237035	0.02	1
0.182834	0.02	1
0.225491	0.02	1
0.261742	0.02	1
0.14883	0.02	1
0.214429	0.02	1
0.162691	0.02	1
0.241804	0.02	1
0.244162	0.02	1
0.239538	0.02	1
0.239538	0.02	1
0.18889	0.02	1
0.165389	0.02	1
0.18234	0.02	1
0.150292	0.02	1
0.217542	0.02	1
0.14952	0.02	1
0.14952	0.02	1
0.183963	0.02	1
0.206392	0.02	1
0.299747	0.02	1
0.282606	0.02	1
0.213058	0.02	1
0.445293	0.02	1
0.176907	0.02	1
0.176907	0.02	1
0.2041	0.02	1
0.304805	0.02	1
0.163335	0.02	1
0.272901	0.02	1
0.163869	0.02	1
0.171309	0.02	1
0.356618	0.02	1
0.222245	0.02	1
0.276995	0.02	1
0.342342	0.02	1
0.334656	0.02	1
0.347556	0.02	1
0.347556	0.02	1
0.222956	0.02	1
0.237907	0.02	1
0.221124	0.02	1
0.283886	0.02	1
0.229119	0.02	1
0.229119	0.02	1
0.18728	0.02	1
0.336541	0.02	1
0.302171	0.02	1
0.199123	0.02	1
0.318173	0.02	1
0.430326	0.02	1
0.282201	0.02	1
0.24156	0.02	1
0.311387	0.02	1
0.311387	0.02	1
0.399706	0.02	1
0.283644	0.02	1
0.294841	0.02	1
0.389915	0.02	1
0.327271	0.02	1
0.194005	0.02	1
0.264389	0.02	1
0.298343	0.02	1
0.238765	0.02	1
0.208172	0.02	1
0.38245	0.02	1
0.39298	0.02	1
0.249605	0.02	1
0.310249	0.02	1
0.245091	0.02	1
0.245091	0.02	1
0.284195	0.02	1
0.247763	0.02	1
0.280803	0.02	1
0.226046	0.02	1
0.204428	0.02	1
0.204428	0.02	1
0.204428	0.02	1
0.205423	0.02	1
0.205423	0.02	1
0.120859	0.02	1
0.120859	0.02	1
0.120859	0.02	1
0.377503	0.02	1
0.19947	0.02	1
0.2917	0.02	1
0.214003	0.02	1
0.297087	0.02	1
0.195843	0.02	1
0.186944	0.02	1
0.34461	0.02	1
0.182425	0.02	1
0.182425	0.02	1
0.12897	0.02	1
0.235631	0.02	1
0.180876	0.02	1
0.180876	0.02	1
0.187028	0.02	1
0.187028	0.02	1
0.208884	0.02	1
0.208884	0.02	1
0.194112	0.02	1
0.338955	0.02	1
0.234841	0.02	1
0.444411	0.02	1
0.23521	0.02	1
0.315757	0.02	1
0.322743	0.02	1
0.322743	0.02	1
0.200325	0.02	1
0.27592	0.02	1
0.329556	0.02	1
0.292242	0.02	1
0.321874	0.02	1
0.242969	0.02	1
0.232513	0.02	1
0.276907	0.02	1
0.283708	0.02	1
0.153797	0.02	1
0.445834	0.02	1
0.143808	0.02	1
0.358456	0.02	1
0.204202	0.02	1
0.204202	0.02	1
0.177505	0.02	1
0.215111	0.02	1
0.251857	0.02	1
0.217776	0.02	1
0.217776	0.02	1
0.217776	0.02	1
0.322417	0.02	1
0.217776	0.02	1
0.418506	0.02	1
0.270766	0.02	1
0.260177	0.02	1
0.323502	0.02	1
0.399719	0.02	1
0.254761	0.02	1
0.254761	0.02	1
0.195045	0.02	1
0.277433	0.02	1
0.258728	0.02	1
0.258728	0.02	1
0.291071	0.02	1
0.351957	0.02	1
0.271828	0.02	1
0.362733	0.02	1
0.370881	0.02	1
0.31706	0.02	1
0.31706	0.02	1
0.31706	0.02	1
0.31706	0.02	1
0.334579	0.02	1
0.351703	0.02	1
0.28855	0.02	1
0.247579	0.02	1
0.290315	0.02	1
0.290315	0.02	1
0.319674	0.02	1
0.232239	0.02	1
0.386574	0.02	1
0.386574	0.02	1
0.306153	0.02	1
0.285465	0.02	1
0.285465	0.02	1
0.270749	0.02	1
0.190344	0.02	1
0.266133	0.02	1
0.266133	0.02	1
0.315537	0.02	1
0.179294	0.02	1
0.391986	0.02	1
0.179327	0.02	1
0.269992	0.02	1
0.259957	0.02	1
0.399229	0.02	1
0.218246	0.02	1
0.337432	0.02	1
0.211964	0.02	1
0.292218	0.02	1
0.325624	0.02	1
0.277365	0.02	1
0.353375	0.02	1
0.213172	0.02	1
0.351792	0.02	1
0.260197	0.02	1
0.3758	0.02	1
0.24395	0.02	1
0.146767	0.02	1
0.197463	0.02	1
0.166286	0.02	1
0.102609	0.02	1
0.259762	0.02	1
0.259762	0.02	1
0.352571	0.02	1
0.317753	0.02	1
0.317753	0.02	1
0.304571	0.02	1
0.431153	0.02	1
0.182644	0.02	1
0.266688	0.02	1
0.153945	0.02	1
0.279226	0.02	1
0.23345	0.02	1
0.182991	0.02	1
0.182991	0.02	1
0.416091	0.02	1
0.250519	0.02	1
0.429133	0.02	1
0.25454	0.02	1
0.342855	0.02	1
0.312458	0.02	1
0.312458	0.02	1
0.1432	0.02	1
0.287034	0.02	1
0.287034	0.02	1
0.383705	0.02	1
0.383705	0.02	1
0.17641	0.02	1
0.44394	0.02	1
0.315263	0.02	1
0.315263	0.02	1
0.277262	0.02	1
0.25367	0.02	1
0.328174	0.02	1
0.320453	0.02	1
0.2805	0.02	1
0.273019	0.02	1
0.238965	0.02	1
0.219859	0.02	1
0.22294	0.02	1
0.385277	0.02	1
0.237685	0.02	1
0.192479	0.02	1
0.281325	0.02	1
0.237278	0.02	1
0.237278	0.02	1
0.237278	0.02	1
0.237278	0.02	1
0.28841	0.02	1
0.272919	0.02	1
0.151775	0.02	1
0.268088	0.02	1
0.281787	0.02	1
0.232473	0.02	1
0.170871	0.02	1
0.24202	0.02	1
0.171184	0.02	1
0.171184	0.02	1
0.199737	0.02	1
0.199737	0.02	1
0.198324	0.02	1
0.198324	0.02	1
0.123548	0.02	1
0.172914	0.02	1
0.29426	0.02	1
0.270441	0.02	1
0.295184	0.02	1
0.302605	0.02	1
0.312856	0.02	1
0.177721	0.02	1
0.16579	0.02	1
0.24048	0.02	1
0.295254	0.02	1
0.218694	0.02	1
0.218694	0.02	1
0.156538	0.02	1
0.266309	0.02	1
0.266309	0.02	1
0.244577	0.02	1
0.186978	0.02	1
0.164957	0.02	1
0.164957	0.02	1
0.35957	0.02	1
0.306974	0.02	1
0.349651	0.02	1
0.349651	0.02	1
0.279211	0.02	1
0.158504	0.02	1
0.28381	0.02	1
0.274349	0.02	1
0.246491	0.02	1
0.356369	0.02	1
0.165981	0.02	1
0.34035	0.02	1
0.250592	0.02	1
0.255018	0.02	1
0.222148	0.02	1
0.222148	0.02	1
0.265275	0.02	1
0.351457	0.02	1
0.334584	0.02	1
0.198249	0.02	1
0.265977	0.02	1
0.309489	0.02	1
0.334374	0.02	1
0.343173	0.02	1
0.45355	0.02	1
0.331894	0.02	1
0.315472	0.02	1
0.315472	0.02	1
0.256054	0.02	1
0.256054	0.02	1
0.263446	0.02	1
0.291916	0.02	1
0.220273	0.02	1
0.243908	0.02	1
0.214358	0.02	1
0.321166	0.02	1
0.202771	0.02	1
0.312271	0.02	1
0.312271	0.02	1
0.312271	0.02	1
0.312271	0.02	1
0.319972	0.02	1
0.321316	0.02	1
0.277047	0.02	1
0.304541	0.02	1
0.277047	0.02	1
0.24432	0.02	1
0.241047	0.02	1
0.299279	0.02	1
0.252595	0.02	1
0.295142	0.02	1
0.295142	0.02	1
0.258647	0.02	1
0.297268	0.02	1
0.417095	0.02	1
0.394479	0.02	1
0.292826	0.02	1
0.292826	0.02	1
0.295081	0.02	1
0.328466	0.02	1
0.343636	0.02	1
0.370888	0.02	1
0.370888	0.02	1
0.205717	0.02	1
0.222091	0.02	1
0.390203	0.02	1
0.360279	0.02	1
0.434343	0.02	1
0.258511	0.02	1
0.285342	0.02	1
0.318769	0.02	1
0.361168	0.02	1
0.259642	0.02	1
0.291321	0.02	1
0.298161	0.02	1
0.284488	0.02	1
0.264129	0.02	1
0.264129	0.02	1
0.264129	0.02	1
0.285501	0.02	1
0.285501	0.02	1
0.221475	0.02	1
0.259976	0.02	1
0.259976	0.02	1
0.3285	0.02	1
0.297264	0.02	1
0.3285	0.02	1
0.261624	0.02	1
0.261624	0.02	1
0.267947	0.02	1
0.267947	0.02	1
0.246339	0.02	1
0.242543	0.02	1
0.242543	0.02	1
0.224025	0.02	1
0.179416	0.02	1
0.218797	0.02	1
0.218991	0.02	1
0.191077	0.02	1
0.146095	0.02	1
0.32995	0.02	1
0.367705	0.02	1
0.276185	0.02	1
0.260813	0.02	1
0.123289	0.02	1
0.213782	0.02	1
0.212471	0.02	1
0.212471	0.02	1
0.319568	0.02	1
0.184062	0.02	1
0.184062	0.02	1
0.153248	0.02	1
0.162224	0.02	1
0.185033	0.02	1
0.153673	0.02	1
0.204164	0.02	1
0.137512	0.02	1
0.188909	0.02	1
0.188909	0.02	1
0.153306	0.02	1
0.153306	0.02	1
0.142132	0.02	1
0.142132	0.02	1
0.142132	0.02	1
0.142132	0.02	1
0.127412	0.02	1
0.127412	0.02	1
0.127412	0.02	1
0.1225	0.02	1
0.1329	0.02	1
0.311475	0.02	1
0.1329	0.02	1
0.160763	0.02	1
0.156251	0.02	1
0.170454	0.02	1
0.170454	0.02	1
0.12886	0.02	1
0.135654	0.02	1
0.120243	0.02	1
0.120243	0.02	1
0.120243	0.02	1
0.119576	0.02	1
0.119576	0.02	1
0.12692	0.02	1
0.12692	0.02	1
0.13798	0.02	1
0.13798	0.02	1
0.13798	0.02	1
0.13798	0.02	1
0.158733	0.02	1
0.158733	0.02	1
0.117257	0.02	1
0.117257	0.02	1
0.117257	0.02	1
0.117257	0.02	1
0.117257	0.02	1
0.117257	0.02	1
0.293828	0.02	1
0.136306	0.02	1
0.185768	0.02	1
0.214816	0.02	1
0.245552	0.02	1
0.245552	0.02	1
0.16741	0.02	1
0.162189	0.02	1
0.206096	0.02	1
0.196787	0.02	1
0.302694	0.02	1
0.194054	0.02	1
0.124272	0.02	1
0.124272	0.02	1
0.124272	0.02	1
0.161717	0.02	1
0.161717	0.02	1
0.161717	0.02	1
0.161717	0.02	1
0.115871	0.02	1
0.173133	0.02	1
0.138643	0.02	1
0.138643	0.02	1
0.138643	0.02	1
0.310657	0.02	1
0.138643	0.02	1
0.250582	0.02	1
0.138643	0.02	1
0.138643	0.02	1
0.125699	0.02	1
0.125699	0.02	1
0.125699	0.02	1
0.125699	0.02	1
0.217824	0.02	1
0.125699	0.02	1
0.125699	0.02	1
0.194159	0.02	1
0.194159	0.02	1
0.192241	0.02	1
0.192241	0.02	1
0.158791	0.02	1
0.234162	0.02	1
0.158791	0.02	1
0.158791	0.02	1
0.158791	0.02	1
0.153159	0.02	1
0.174059	0.02	1
0.215242	0.02	1
0.262737	0.02	1
0.235481	0.02	1
0.19648	0.02	1
0.171957	0.02	1
0.235481	0.02	1
0.171957	0.02	1
0.17805	0.02	1
0.130138	0.02	1
0.18854	0.02	1
0.18854	0.02	1
0.186496	0.02	1
0.186496	0.02	1
0.214522	0.02	1
0.124802	0.02	1
0.356438	0.02	1
0.198793	0.02	1
0.198793	0.02	1
0.198793	0.02	1
0.401592	0.02	1
0.149926	0.02	1
0.143486	0.02	1
0.143486	0.02	1
0.183302	0.02	1
0.377885	0.02	1
0.31655	0.02	1
0.242045	0.02	1
0.326296	0.02	1
0.2848	0.02	1
0.2848	0.02	1
0.276941	0.02	1
0.244404	0.02	1
0.244404	0.02	1
0.185147	0.02	1
0.185147	0.02	1
0.220971	0.02	1
0.220971	0.02	1
0.247343	0.02	1
0.232696	0.02	1
0.232696	0.02	1
0.159799	0.02	1
0.146725	0.02	1
0.146725	0.02	1
0.146725	0.02	1
0.146725	0.02	1
0.146725	0.02	1
0.201571	0.02	1
0.145972	0.02	1
0.145972	0.02	1
0.145972	0.02	1
0.185674	0.02	1
0.185674	0.02	1
0.185674	0.02	1
0.215304	0.02	1
0.166338	0.02	1
0.271102	0.02	1
0.206048	0.02	1
0.202167	0.02	1
0.169041	0.02	1
0.172348	0.02	1
0.299933	0.02	1
0.245664	0.02	1
0.245664	0.02	1
0.245664	0.02	1
0.17388	0.02	1
0.16322	0.02	1
0.292355	0.02	1
0.27811	0.02	1
0.436023	0.02	1
0.260123	0.02	1
0.260123	0.02	1
0.282274	0.02	1
0.282274	0.02	1
0.214717	0.02	1
0.295999	0.02	1
0.295999	0.02	1
0.295999	0.02	1
0.295999	0.02	1
0.253902	0.02	1
0.205999	0.02	1
0.247382	0.02	1
0.215522	0.02	1
0.215522	0.02	1
0.301639	0.02	1
0.325095	0.02	1
0.22407	0.02	1
0.280076	0.02	1
0.318091	0.02	1
0.305439	0.02	1
0.238025	0.02	1
0.380281	0.02	1
0.236535	0.02	1
0.266293	0.02	1
0.367785	0.02	1
0.349111	0.02	1
0.288803	0.02	1
0.295931	0.02	1
0.261605	0.02	1
0.399012	0.02	1
0.212379	0.02	1
0.288549	0.02	1
0.191938	0.02	1
0.201235	0.02	1
0.174375	0.02	1
0.119816	0.02	1
0.223191	0.02	1
0.223191	0.02	1
0.165026	0.02	1
0.244467	0.02	1
0.298975	0.02	1
0.349761	0.02	1
0.29918	0.02	1
0.249462	0.02	1
0.277311	0.02	1
0.277311	0.02	1
0.305755	0.02	1
0.2599	0.02	1
0.415871	0.02	1
0.261914	0.02	1
0.216106	0.02	1
0.211977	0.02	1
0.314281	0.02	1
0.256781	0.02	1
0.256781	0.02	1
0.275561	0.02	1
0.167739	0.02	1
0.167739	0.02	1
0.199659	0.02	1
0.19859	0.02	1
0.343946	0.02	1
0.330769	0.02	1
0.220037	0.02	1
0.237643	0.02	1
0.271314	0.02	1
0.180052	0.02	1
0.340121	0.02	1
0.247658	0.02	1
0.15594	0.02	1
0.223867	0.02	1
0.208119	0.02	1
0.251755	0.02	1
0.243776	0.02	1
0.243776	0.02	1
0.243776	0.02	1
0.217647	0.02	1
0.331255	0.02	1
0.350005	0.02	1
0.297615	0.02	1
0.253253	0.02	1
0.228202	0.02	1
0.412347	0.02	1
0.278641	0.02	1
0.224396	0.02	1
0.200524	0.02	1
0.200524	0.02	1
0.382852	0.02	1
0.161638	0.02	1
0.161638	0.02	1
0.21076	0.02	1
0.21076	0.02	1
0.235135	0.02	1
0.34043	0.02	1
0.31986	0.02	1
0.10504	0.02	1
0.196914	0.02	1
0.274638	0.02	1
0.274638	0.02	1
0.274638	0.02	1
0.261998	0.02	1
0.3192	0.02	1
0.334482	0.02	1
0.334482	0.02	1
0.169269	0.02	1
0.213887	0.02	1
0.261353	0.02	1
0.235892	0.02	1
0.244022	0.02	1
0.375484	0.02	1
0.289672	0.02	1
0.34503	0.02	1
0.342924	0.02	1
0.425363	0.02	1
0.341312	0.02	1
0.341312	0.02	1
0.291505	0.02	1
0.257546	0.02	1
0.310405	0.02	1
0.216819	0.02	1
0.356584	0.02	1
0.356584	0.02	1
0.300881	0.02	1
0.335092	0.02	1
0.305449	0.02	1
0.32616	0.02	1
0.170448	0.02	1
0.35345	0.02	1
0.360227	0.02	1
0.396291	0.02	1
0.396291	0.02	1
0.270818	0.02	1
0.154309	0.02	1
0.350418	0.02	1
0.297506	0.02	1
0.180531	0.02	1
0.337755	0.02	1
0.268177	0.02	1
0.233014	0.02	1
0.31244	0.02	1
0.269039	0.02	1
0.293692	0.02	1
0.306379	0.02	1
0.386836	0.02	1
0.272526	0.02	1
0.271434	0.02	1
0.271434	0.02	1
0.223206	0.02	1
0.223206	0.02	1
0.223206	0.02	1
0.223206	0.02	1
0.246144	0.02	1
0.246144	0.02	1
0.246144	0.02	1
0.246144	0.02	1
0.285015	0.02	1
0.291677	0.02	1
0.217531	0.02	1
0.189766	0.02	1
0.30097	0.02	1
0.243444	0.02	1
0.243444	0.02	1
0.243444	0.02	1
0.243444	0.02	1
0.185139	0.02	1
0.185139	0.02	1
0.139377	0.02	1
0.322417	0.02	1
0.186682	0.02	1
0.186682	0.02	1
0.186682	0.02	1
0.200361	0.02	1
0.151866	0.02	1
0.192093	0.02	1
0.22896	0.02	1
0.239082	0.02	1
0.239082	0.02	1
0.151324	0.02	1
0.260101	0.02	1
0.184428	0.02	1
0.184428	0.02	1
0.259181	0.02	1
0.327338	0.02	1
0.147237	0.02	1
0.147237	0.02	1
0.147237	0.02	1
0.131372	0.02	1
0.241034	0.02	1
0.216988	0.02	1
0.254832	0.02	1
0.19014	0.02	1
0.218924	0.02	1
0.165039	0.02	1
0.177356	0.02	1
0.196131	0.02	1
0.266196	0.02	1
0.266196	0.02	1
0.203871	0.02	1
0.3042	0.02	1
0.179379	0.02	1
0.294938	0.02	1
0.294938	0.02	1
0.166592	0.02	1
0.320324	0.02	1
0.271176	0.02	1
0.271176	0.02	1
0.23599	0.02	1
0.234975	0.02	1
0.268744	0.02	1
0.268744	0.02	1
0.195326	0.02	1
0.153065	0.02	1
0.252841	0.02	1
0.275162	0.02	1
0.388541	0.02	1
0.29897	0.02	1
0.299195	0.02	1
0.232779	0.02	1
0.232779	0.02	1
0.269454	0.02	1
0.272855	0.02	1
0.340326	0.02	1
0.318444	0.02	1
0.320157	0.02	1
0.38103	0.02	1
0.433612	0.02	1
0.12785	0.02	1
0.201221	0.02	1
0.336172	0.02	1
0.306852	0.02	1
0.184126	0.02	1
0.370278	0.02	1
0.12672	0.02	1
0.130523	0.02	1
0.412591	0.02	1
0.149603	0.02	1
0.345862	0.02	1
0.330276	0.02	1
0.282853	0.02	1
0.227998	0.02	1
0.370427	0.02	1
0.207012	0.02	1
0.285336	0.02	1
0.349895	0.02	1
0.366618	0.02	1
0.340648	0.02	1
0.36243	0.02	1
0.346887	0.02	1
0.346887	0.02	1
0.334862	0.02	1
0.319829	0.02	1
0.424279	0.02	1
0.424279	0.02	1
0.401703	0.02	1
0.378685	0.02	1
0.257916	0.02	1
0.257916	0.02	1
0.290373	0.02	1
0.285309	0.02	1
0.285309	0.02	1
0.370486	0.02	1
0.340616	0.02	1
0.298634	0.02	1
0.421708	0.02	1
0.291349	0.02	1
0.291864	0.02	1
0.291774	0.02	1
0.316018	0.02	1
0.306238	0.02	1
0.284231	0.02	1
0.322375	0.02	1
0.27594	0.02	1
0.145423	0.02	1
0.409095	0.02	1
0.287732	0.02	1
0.249587	0.02	1
0.213352	0.02	1
0.306929	0.02	1
0.33346	0.02	1
0.353931	0.02	1
0.353931	0.02	1
0.364827	0.02	1
0.400518	0.02	1
0.216709	0.02	1
0.213091	0.02	1
0.386491	0.02	1
0.222225	0.02	1
0.289587	0.02	1
0.240547	0.02	1
0.348541	0.02	1
0.451322	0.02	1
0.300619	0.02	1
0.369702	0.02	1
0.182266	0.02	1
0.227723	0.02	1
0.163439	0.02	1
0.302067	0.02	1
0.278453	0.02	1
0.189915	0.02	1
0.357788	0.02	1
0.27818	0.02	1
0.221111	0.02	1
0.307859	0.02	1
0.343448	0.02	1
0.274275	0.02	1
0.321246	0.02	1
0.269309	0.02	1
0.297005	0.02	1
0.148501	0.02	1
0.208482	0.02	1
0.214235	0.02	1
0.214235	0.02	1
0.350632	0.02	1
0.338569	0.02	1
0.404538	0.02	1
0.404538	0.02	1
0.320672	0.02	1
0.320672	0.02	1
0.23013	0.02	1
0.300752	0.02	1
0.216268	0.02	1
0.166017	0.02	1
0.166017	0.02	1
0.156783	0.02	1
0.250427	0.02	1
0.237709	0.02	1
0.252565	0.02	1
0.221692	0.02	1
0.198329	0.02	1
0.338767	0.02	1
0.275245	0.02	1
0.279719	0.02	1
0.170515	0.02	1
0.185447	0.02	1
0.323355	0.02	1
0.360932	0.02	1
0.254468	0.02	1
0.29027	0.02	1
0.177477	0.02	1
0.446124	0.02	1
0.26467	0.02	1
0.26467	0.02	1
0.212538	0.02	1
0.33652	0.02	1
0.266716	0.02	1
0.230258	0.02	1
0.320998	0.02	1
0.281541	0.02	1
0.169967	0.02	1
0.221344	0.02	1
0.150563	0.02	1
0.447105	0.02	1
0.202226	0.02	1
0.328591	0.02	1
0.175634	0.02	1
0.261437	0.02	1
0.185249	0.02	1
0.276324	0.02	1
0.368506	0.02	1
0.339166	0.02	1
0.230633	0.02	1
0.233932	0.02	1
0.308994	0.02	1
0.376779	0.02	1
0.346171	0.02	1
0.346171	0.02	1
0.267367	0.02	1
0.300068	0.02	1
0.300068	0.02	1
0.403433	0.02	1
0.224035	0.02	1
0.215657	0.02	1
0.431028	0.02	1
0.185414	0.02	1
0.167848	0.02	1
0.259314	0.02	1
0.216282	0.02	1
0.206112	0.02	1
0.245978	0.02	1
0.436027	0.02	1
0.37257	0.02	1
0.352333	0.02	1
0.284791	0.02	1
0.315534	0.02	1
0.187609	0.02	1
0.187609	0.02	1
0.275052	0.02	1
0.314547	0.02	1
0.31409	0.02	1
0.21373	0.02	1
0.304751	0.02	1
0.405222	0.02	1
0.242491	0.02	1
0.43297	0.02	1
0.218789	0.02	1
0.236273	0.02	1
0.257979	0.02	1
0.257979	0.02	1
0.244986	0.02	1
0.29228	0.02	1
0.216975	0.02	1
0.190722	0.02	1
0.249961	0.02	1
0.245428	0.02	1
0.225431	0.02	1
0.243526	0.02	1
0.452358	0.02	1
0.370958	0.02	1
0.218652	0.02	1
0.281438	0.02	1
0.314323	0.02	1
0.231485	0.02	1
0.11531	0.02	1
0.228049	0.02	1
0.273721	0.02	1
0.338404	0.02	1
0.272914	0.02	1
0.19258	0.02	1
0.253335	0.02	1
0.19258	0.02	1
0.357995	0.02	1
0.234739	0.02	1
0.288453	0.02	1
0.212696	0.02	1
0.308722	0.02	1
0.336776	0.02	1
0.202719	0.02	1
0.231674	0.02	1
0.307763	0.02	1
0.263899	0.02	1
0.27685	0.02	1
0.258583	0.02	1
0.442687	0.02	1
0.141945	0.02	1
0.125248	0.02	1
0.17095	0.02	1
0.17095	0.02	1
0.191013	0.02	1
0.254549	0.02	1
0.217857	0.02	1
0.233074	0.02	1
0.233074	0.02	1
0.260534	0.02	1
0.175649	0.02	1
0.191557	0.02	1
0.394642	0.02	1
0.126627	0.02	1
0.165346	0.02	1
0.165346	0.02	1
0.413143	0.02	1
0.17553	0.02	1
0.262099	0.02	1
0.17463	0.02	1
0.294928	0.02	1
0.184322	0.02	1
0.283744	0.02	1
0.256575	0.02	1
0.185198	0.02	1
0.200839	0.02	1
0.206182	0.02	1
0.179911	0.02	1
0.192138	0.02	1
0.192138	0.02	1
0.261933	0.02	1
0.262796	0.02	1
0.374426	0.02	1
0.310787	0.02	1
0.310787	0.02	1
0.278417	0.02	1
0.278417	0.02	1
0.311387	0.02	1
0.385793	0.02	1
0.255471	0.02	1
0.330076	0.02	1
0.422277	0.02	1
0.410881	0.02	1
0.202566	0.02	1
0.299172	0.02	1
0.425105	0.02	1
0.282979	0.02	1
0.344781	0.02	1
0.30064	0.02	1
0.376913	0.02	1
0.326781	0.02	1
0.422345	0.02	1
0.405293	0.02	1
0.238392	0.02	1
0.375198	0.02	1
0.387007	0.02	1
0.254125	0.02	1
0.428132	0.02	1
0.304689	0.02	1
0.353688	0.02	1
0.353258	0.02	1
0.259387	0.02	1
0.224935	0.02	1
0.247763	0.02	1
0.186674	0.02	1
0.187926	0.02	1
0.146898	0.02	1
0.171399	0.02	1
0.171399	0.02	1
0.265108	0.02	1
0.128638	0.02	1
0.242708	0.02	1
0.251014	0.02	1
0.271354	0.02	1
0.214634	0.02	1
0.201219	0.02	1
0.201219	0.02	1
0.201219	0.02	1
0.196603	0.02	1
0.196968	0.02	1
0.203238	0.02	1
0.165049	0.02	1
0.348525	0.02	1
0.230826	0.02	1
0.226095	0.02	1
0.442593	0.02	1
0.18542	0.02	1
0.287779	0.02	1
0.331206	0.02	1
0.300214	0.02	1
0.127894	0.02	1
0.194355	0.02	1
0.170279	0.02	1
0.256526	0.02	1
0.28796	0.02	1
0.447574	0.02	1
0.447574	0.02	1
0.26965	0.02	1
0.272595	0.02	1
0.379933	0.02	1
0.312211	0.02	1
0.322709	0.02	1
0.322709	0.02	1
0.295508	0.02	1
0.275734	0.02	1
0.200319	0.02	1
0.390505	0.02	1
0.391554	0.02	1
0.235107	0.02	1
0.272096	0.02	1
0.253492	0.02	1
0.293551	0.02	1
0.398525	0.02	1
0.207836	0.02	1
0.327404	0.02	1
0.252204	0.02	1
0.308049	0.02	1
0.264055	0.02	1
0.252204	0.02	1
0.303661	0.02	1
0.252204	0.02	1
0.269206	0.02	1
0.227291	0.02	1
0.227101	0.02	1
0.300905	0.02	1
0.16904	0.02	1
0.194639	0.02	1
0.290385	0.02	1
0.211639	0.02	1
0.211639	0.02	1
0.27405	0.02	1
0.327159	0.02	1
0.292721	0.02	1
0.24046	0.02	1
0.24046	0.02	1
0.344684	0.02	1
0.24046	0.02	1
0.244716	0.02	1
0.199054	0.02	1
0.247964	0.02	1
0.207691	0.02	1
0.207691	0.02	1
0.207691	0.02	1
0.238799	0.02	1
0.188565	0.02	1
0.188565	0.02	1
0.198961	0.02	1
0.198961	0.02	1
0.221493	0.02	1
0.272457	0.02	1
0.267492	0.02	1
0.284022	0.02	1
0.277757	0.02	1
0.329619	0.02	1
0.258106	0.02	1
0.235492	0.02	1
0.235492	0.02	1
0.185513	0.02	1
0.259591	0.02	1
0.213326	0.02	1
0.213326	0.02	1
0.213326	0.02	1
0.181306	0.02	1
0.386973	0.02	1
0.364441	0.02	1
0.243099	0.02	1
0.184252	0.02	1
0.363981	0.02	1
0.150937	0.02	1
0.154778	0.02	1
0.257439	0.02	1
0.321963	0.02	1
0.321963	0.02	1
0.332799	0.02	1
0.269375	0.02	1
0.286039	0.02	1
0.338769	0.02	1
0.351789	0.02	1
0.319683	0.02	1
0.27842	0.02	1
0.27842	0.02	1
0.250486	0.02	1
0.301025	0.02	1
0.372464	0.02	1
0.347852	0.02	1
0.253748	0.02	1
0.24897	0.02	1
0.164289	0.02	1
0.185234	0.02	1
0.303145	0.02	1
0.303145	0.02	1
0.426	0.02	1
0.178022	0.02	1
0.178022	0.02	1
0.255065	0.02	1
0.266109	0.02	1
0.377369	0.02	1
0.264919	0.02	1
0.264919	0.02	1
0.264919	0.02	1
0.264919	0.02	1
0.279751	0.02	1
0.238106	0.02	1
0.299834	0.02	1
0.299834	0.02	1
0.337205	0.02	1
0.250772	0.02	1
0.381929	0.02	1
0.320521	0.02	1
0.320521	0.02	1
0.285628	0.02	1
0.316557	0.02	1
0.254666	0.02	1
0.254666	0.02	1
0.304934	0.02	1
0.21034	0.02	1
0.345743	0.02	1
0.337724	0.02	1
0.29446	0.02	1
0.224818	0.02	1
0.185107	0.02	1
0.143259	0.02	1
0.143259	0.02	1
0.28766	0.02	1
0.143259	0.02	1
0.154323	0.02	1
0.2259	0.02	1
0.170094	0.02	1
0.380511	0.02	1
0.326567	0.02	1
0.212246	0.02	1
0.233544	0.02	1
0.275644	0.02	1
0.153615	0.02	1
0.204697	0.02	1
0.204697	0.02	1
0.195569	0.02	1
0.178999	0.02	1
0.178836	0.02	1
0.125125	0.02	1
0.146117	0.02	1
0.125526	0.02	1
0.294946	0.02	1
0.356403	0.02	1
0.125526	0.02	1
0.125526	0.02	1
0.353442	0.02	1
0.305309	0.02	1
0.282652	0.02	1
0.244532	0.02	1
0.141565	0.02	1
0.141565	0.02	1
0.241866	0.02	1
0.185395	0.02	1
0.185395	0.02	1
0.255118	0.02	1
0.343393	0.02	1
0.343393	0.02	1
0.394813	0.02	1
0.205867	0.02	1
0.252119	0.02	1
0.371376	0.02	1
0.344512	0.02	1
0.330685	0.02	1
0.440357	0.02	1
0.32818	0.02	1
0.423337	0.02	1
0.280652	0.02	1
0.399086	0.02	1
0.399086	0.02	1
0.275718	0.02	1
0.275718	0.02	1
0.124854	0.02	1
0.342168	0.02	1
0.201715	0.02	1
0.349922	0.02	1
0.320383	0.02	1
0.319797	0.02	1
0.319143	0.02	1
0.245909	0.02	1
0.191241	0.02	1
0.19524	0.02	1
0.163626	0.02	1
0.244511	0.02	1
0.2531	0.02	1
0.144738	0.02	1
0.144738	0.02	1
0.249234	0.02	1
0.141794	0.02	1
0.173245	0.02	1
0.113177	0.02	1
0.270246	0.02	1
0.163697	0.02	1
0.290949	0.02	1
0.249538	0.02	1
0.16936	0.02	1
0.358379	0.02	1
0.174762	0.02	1
0.180831	0.02	1
0.281709	0.02	1
0.395214	0.02	1
0.395214	0.02	1
0.216311	0.02	1
0.201337	0.02	1
0.201337	0.02	1
0.243304	0.02	1
0.243304	0.02	1
0.168735	0.02	1
0.168096	0.02	1
0.247316	0.02	1
0.187153	0.02	1
0.240742	0.02	1
0.240742	0.02	1
0.244997	0.02	1
0.337424	0.02	1
0.380498	0.02	1
0.355313	0.02	1
0.211531	0.02	1
0.353046	0.02	1
0.234315	0.02	1
0.301275	0.02	1
0.301275	0.02	1
0.371399	0.02	1
0.234587	0.02	1
0.237267	0.02	1
0.291615	0.02	1
0.260209	0.02	1
0.266419	0.02	1
0.328321	0.02	1
0.328321	0.02	1
0.20867	0.02	1
0.294141	0.02	1
0.226238	0.02	1
0.227766	0.02	1
0.194527	0.02	1
0.18873	0.02	1
0.373135	0.02	1
0.164837	0.02	1
0.309984	0.02	1
0.164837	0.02	1
0.290682	0.02	1
0.290682	0.02	1
0.238409	0.02	1
0.327111	0.02	1
0.173913	0.02	1
0.211634	0.02	1
0.203967	0.02	1
0.346091	0.02	1
0.275588	0.02	1
0.261879	0.02	1
0.314093	0.02	1
0.350392	0.02	1
0.361369	0.02	1
0.41174	0.02	1
0.252254	0.02	1
0.252254	0.02	1
0.245562	0.02	1
0.203574	0.02	1
0.351329	0.02	1
0.337116	0.02	1
0.362867	0.02	1
0.345619	0.02	1
0.244859	0.02	1
0.262434	0.02	1
0.261773	0.02	1
0.206726	0.02	1
0.248378	0.02	1
0.161814	0.02	1
0.18172	0.02	1
0.281846	0.02	1
0.352265	0.02	1
0.228557	0.02	1
0.228557	0.02	1
0.400854	0.02	1
0.170397	0.02	1
0.315725	0.02	1
0.217812	0.02	1
0.393217	0.02	1
0.393589	0.02	1
0.419748	0.02	1
0.195066	0.02	1
0.166411	0.02	1
0.216616	0.02	1
0.250234	0.02	1
0.250234	0.02	1
0.249003	0.02	1
0.288398	0.02	1
0.251571	0.02	1
0.30711	0.02	1
0.301483	0.02	1
0.343892	0.02	1
0.273928	0.02	1
0.386297	0.02	1
0.267542	0.02	1
0.333782	0.02	1
0.299351	0.02	1
0.289373	0.02	1
0.255547	0.02	1
0.350487	0.02	1
0.350487	0.02	1
0.379253	0.02	1
0.395596	0.02	1
0.246855	0.02	1
0.327347	0.02	1
0.293931	0.02	1
0.363188	0.02	1
0.363188	0.02	1
0.378046	0.02	1
0.258727	0.02	1
0.184779	0.02	1
0.184779	0.02	1
0.184779	0.02	1
0.248618	0.02	1
0.229926	0.02	1
0.222311	0.02	1
0.41582	0.02	1
0.264531	0.02	1
0.224161	0.02	1
0.249728	0.02	1
0.243958	0.02	1
0.353655	0.02	1
0.316881	0.02	1
0.26614	0.02	1
0.421335	0.02	1
0.256514	0.02	1
0.256514	0.02	1
0.360925	0.02	1
0.216829	0.02	1
0.287562	0.02	1
0.287562	0.02	1
0.392923	0.02	1
0.404526	0.02	1
0.194688	0.02	1
0.264104	0.02	1
0.23226	0.02	1
0.313059	0.02	1
0.2489	0.02	1
0.451981	0.02	1
0.283096	0.02	1
0.279438	0.02	1
0.420041	0.02	1
0.345413	0.02	1
0.345413	0.02	1
0.345413	0.02	1
0.328166	0.02	1
0.440051	0.02	1
0.328166	0.02	1
0.328166	0.02	1
0.392738	0.02	1
0.178414	0.02	1
0.344323	0.02	1
0.370585	0.02	1
0.36566	0.02	1
0.435455	0.02	1
0.319992	0.02	1
0.334253	0.02	1
0.283679	0.02	1
0.283679	0.02	1
0.141696	0.02	1
0.283048	0.02	1
0.398318	0.02	1
0.359656	0.02	1
0.247092	0.02	1
0.261056	0.02	1
0.30908	0.02	1
0.429694	0.02	1
0.231176	0.02	1
0.248615	0.02	1
0.228492	0.02	1
0.184331	0.02	1
0.177115	0.02	1
0.203841	0.02	1
0.317531	0.02	1
0.298663	0.02	1
0.407588	0.02	1
0.272506	0.02	1
0.27641	0.02	1
0.251999	0.02	1
0.332469	0.02	1
0.220429	0.02	1
0.403977	0.02	1
0.313798	0.02	1
0.363373	0.02	1
0.34447	0.02	1
0.388638	0.02	1
0.313616	0.02	1
0.389174	0.02	1
0.219487	0.02	1
0.343393	0.02	1
0.343393	0.02	1
0.384043	0.02	1
0.323782	0.02	1
0.329679	0.02	1
0.34658	0.02	1
0.30968	0.02	1
0.30968	0.02	1
0.293729	0.02	1
0.229893	0.02	1
0.335031	0.02	1
0.380681	0.02	1
0.272977	0.02	1
0.321547	0.02	1
0.173364	0.02	1
0.426722	0.02	1
0.133849	0.02	1
0.133849	0.02	1
0.294199	0.02	1
0.262433	0.02	1
0.242848	0.02	1
0.227079	0.02	1
0.150458	0.02	1
0.150458	0.02	1
0.13942	0.02	1
0.256784	0.02	1
0.341763	0.02	1
0.272918	0.02	1
0.409036	0.02	1
0.236888	0.02	1
0.398938	0.02	1
0.225704	0.02	1
0.225704	0.02	1
0.204425	0.02	1
0.178418	0.02	1
0.314663	0.02	1
0.205299	0.02	1
0.14153	0.02	1
0.205798	0.02	1
0.177378	0.02	1
0.298357	0.02	1
0.245408	0.02	1
0.387507	0.02	1
0.289335	0.02	1
0.370691	0.02	1
0.19452	0.02	1
0.302919	0.02	1
0.187779	0.02	1
0.322287	0.02	1
0.226696	0.02	1
0.394006	0.02	1
0.432676	0.02	1
0.386801	0.02	1
0.311938	0.02	1
0.403048	0.02	1
0.260965	0.02	1
0.181702	0.02	1
0.257157	0.02	1
0.237393	0.02	1
0.237393	0.02	1
0.206788	0.02	1
0.223186	0.02	1
0.364373	0.02	1
0.30128	0.02	1
0.200544	0.02	1
0.261763	0.02	1
0.233109	0.02	1
0.261763	0.02	1
0.269521	0.02	1
0.247223	0.02	1
0.247223	0.02	1
0.257487	0.02	1
0.195719	0.02	1
0.328149	0.02	1
0.257019	0.02	1
0.250253	0.02	1
0.254261	0.02	1
0.291463	0.02	1
0.231866	0.02	1
0.245609	0.02	1
0.305092	0.02	1
0.368738	0.02	1
0.199682	0.02	1
0.303974	0.02	1
0.242188	0.02	1
0.284008	0.02	1
0.284008	0.02	1
0.345491	0.02	1
0.23547	0.02	1
0.184746	0.02	1
0.213348	0.02	1
0.213348	0.02	1
0.376934	0.02	1
0.282363	0.02	1
0.225209	0.02	1
0.234623	0.02	1
0.344226	0.02	1
0.265088	0.02	1
0.232458	0.02	1
0.36671	0.02	1
0.265945	0.02	1
0.271206	0.02	1
0.271206	0.02	1
0.275404	0.02	1
0.374774	0.02	1
0.287024	0.02	1
0.201291	0.02	1
0.315913	0.02	1
0.325437	0.02	1
0.428915	0.02	1
0.345197	0.02	1
0.196962	0.02	1
0.192782	0.02	1
0.269086	0.02	1
0.259401	0.02	1
0.274603	0.02	1
0.231491	0.02	1
0.309697	0.02	1
0.229382	0.02	1
0.181719	0.02	1
0.249201	0.02	1
0.310386	0.02	1
0.311351	0.02	1
0.278059	0.02	1
0.333684	0.02	1
0.196949	0.02	1
0.222388	0.02	1
0.258854	0.02	1
0.258854	0.02	1
0.319667	0.02	1
0.30734	0.02	1
0.286173	0.02	1
0.286173	0.02	1
0.219953	0.02	1
0.33277	0.02	1
0.212614	0.02	1
0.33277	0.02	1
0.19851	0.02	1
0.261991	0.02	1
0.19851	0.02	1
0.421436	0.02	1
0.193259	0.02	1
0.297467	0.02	1
0.165456	0.02	1
0.426902	0.02	1
0.151072	0.02	1
0.432659	0.02	1
0.158649	0.02	1
0.18107	0.02	1
0.327925	0.02	1
0.244769	0.02	1
0.232442	0.02	1
0.2065	0.02	1
0.116271	0.02	1
0.116271	0.02	1
0.337768	0.02	1
0.234659	0.02	1
0.164646	0.02	1
0.164646	0.02	1
0.303004	0.02	1
0.202762	0.02	1
0.42255	0.02	1
0.307244	0.02	1
0.245858	0.02	1
0.227298	0.02	1
0.324637	0.02	1
0.214093	0.02	1
0.430957	0.02	1
0.36799	0.02	1
0.36799	0.02	1
0.317992	0.02	1
0.39791	0.02	1
0.398026	0.02	1
0.398026	0.02	1
0.285291	0.02	1
0.4038	0.02	1
0.333595	0.02	1
0.341075	0.02	1
0.322642	0.02	1
0.322642	0.02	1
0.270031	0.02	1
0.377308	0.02	1
0.227804	0.02	1
0.346802	0.02	1
0.297406	0.02	1
0.238488	0.02	1
0.187929	0.02	1
0.2913	0.02	1
0.353771	0.02	1
0.353925	0.02	1
0.235005	0.02	1
0.284711	0.02	1
0.231114	0.02	1
0.37997	0.02	1
0.335906	0.02	1
0.394937	0.02	1
0.375623	0.02	1
0.252639	0.02	1
0.249478	0.02	1
0.419235	0.02	1
0.412809	0.02	1
0.297364	0.02	1
0.438163	0.02	1
0.438163	0.02	1
0.207866	0.02	1
0.286489	0.02	1
0.286489	0.02	1
0.137941	0.02	1
0.210714	0.02	1
0.271139	0.02	1
0.310217	0.02	1
0.321568	0.02	1
0.112129	0.02	1
0.285481	0.02	1
0.112129	0.02	1
0.353514	0.02	1
0.140721	0.02	1
0.140721	0.02	1
0.22524	0.02	1
0.174354	0.02	1
0.114994	0.02	1
0.114994	0.02	1
0.134031	0.02	1
0.131372	0.02	1
0.137174	0.02	1
0.341521	0.02	1
0.217028	0.02	1
0.329037	0.02	1
0.235507	0.02	1
0.190749	0.02	1
0.241761	0.02	1
0.186663	0.02	1
0.146444	0.02	1
0.189912	0.02	1
0.217873	0.02	1
0.206228	0.02	1
0.227129	0.02	1
0.214432	0.02	1
0.106504	0.02	1
0.272646	0.02	1
0.147964	0.02	1
0.255635	0.02	1
0.286941	0.02	1
0.358931	0.02	1
0.180504	0.02	1
0.185737	0.02	1
0.190295	0.02	1
0.163038	0.02	1
0.253729	0.02	1
0.254277	0.02	1
0.229759	0.02	1
0.184272	0.02	1
0.333556	0.02	1
0.370933	0.02	1
0.374278	0.02	1
0.342615	0.02	1
0.233536	0.02	1
0.437842	0.02	1
0.45175	0.02	1
0.167278	0.02	1
0.212844	0.02	1
0.211226	0.02	1
0.211226	0.02	1
0.251416	0.02	1
0.35506	0.02	1
0.189231	0.02	1
0.356534	0.02	1
0.259204	0.02	1
0.252079	0.02	1
0.306521	0.02	1
0.446183	0.02	1
0.388372	0.02	1
0.43001	0.02	1
0.309759	0.02	1
0.361197	0.02	1
0.310424	0.02	1
0.314328	0.02	1
0.279134	0.02	1
0.189626	0.02	1
0.235709	0.02	1
0.27736	0.02	1
0.196695	0.02	1
0.255302	0.02	1
0.255302	0.02	1
0.438765	0.02	1
0.345886	0.02	1
0.296561	0.02	1
0.296561	0.02	1
0.315567	0.02	1
0.232466	0.02	1
0.208077	0.02	1
0.23957	0.02	1
0.314564	0.02	1
0.216153	0.02	1
0.420239	0.02	1
0.216153	0.02	1
0.243091	0.02	1
0.24974	0.02	1
0.242546	0.02	1
0.446837	0.02	1
0.268203	0.02	1
0.310144	0.02	1
0.319081	0.02	1
0.272441	0.02	1
0.29386	0.02	1
0.29386	0.02	1
0.367563	0.02	1
0.367563	0.02	1
0.283581	0.02	1
0.207507	0.02	1
0.277242	0.02	1
0.277242	0.02	1
0.242133	0.02	1
0.242133	0.02	1
0.22644	0.02	1
0.157293	0.02	1
0.217727	0.02	1
0.217727	0.02	1
0.228326	0.02	1
0.232105	0.02	1
0.234462	0.02	1
0.267971	0.02	1
0.233647	0.02	1
0.350615	0.02	1
0.350615	0.02	1
0.253166	0.02	1
0.348358	0.02	1
0.328896	0.02	1
0.200378	0.02	1
0.248345	0.02	1
0.227452	0.02	1
0.227452	0.02	1
0.22531	0.02	1
0.258553	0.02	1
0.209312	0.02	1
0.275813	0.02	1
0.368647	0.02	1
0.262692	0.02	1
0.33146	0.02	1
0.370467	0.02	1
0.199424	0.02	1
0.247422	0.02	1
0.236172	0.02	1
0.189725	0.02	1
0.290867	0.02	1
0.269232	0.02	1
0.393708	0.02	1
0.386434	0.02	1
0.400011	0.02	1
0.34605	0.02	1
0.408649	0.02	1
0.234403	0.02	1
0.414414	0.02	1
0.241724	0.02	1
0.283132	0.02	1
0.199703	0.02	1
0.16446	0.02	1
0.324951	0.02	1
0.315535	0.02	1
0.259019	0.02	1
0.443287	0.02	1
0.277196	0.02	1
0.277196	0.02	1
0.324986	0.02	1
0.258315	0.02	1
0.320181	0.02	1
0.320181	0.02	1
0.2675	0.02	1
0.375561	0.02	1
0.284424	0.02	1
0.281712	0.02	1
0.352616	0.02	1
0.315596	0.02	1
0.226466	0.02	1
0.237483	0.02	1
0.311062	0.02	1
0.318475	0.02	1
0.426877	0.02	1
0.35342	0.02	1
0.35342	0.02	1
0.19824	0.02	1
0.42013	0.02	1
0.357605	0.02	1
0.264744	0.02	1
0.246471	0.02	1
0.282212	0.02	1
0.190222	0.02	1
0.327464	0.02	1
0.285158	0.02	1
0.285158	0.02	1
0.206109	0.02	1
0.146195	0.02	1
0.257751	0.02	1
0.372398	0.02	1
0.227191	0.02	1
0.227191	0.02	1
0.246876	0.02	1
0.231816	0.02	1
0.232671	0.02	1
0.1632	0.02	1
0.200334	0.02	1
0.200334	0.02	1
0.262494	0.02	1
0.365498	0.02	1
0.233376	0.02	1
0.40439	0.02	1
0.223266	0.02	1
0.314013	0.02	1
0.161664	0.02	1
0.320061	0.02	1
0.32063	0.02	1
0.272391	0.02	1
0.305364	0.02	1
0.168114	0.02	1
0.332213	0.02	1
0.205592	0.02	1
0.315674	0.02	1
0.421155	0.02	1
0.193636	0.02	1
0.193636	0.02	1
0.175047	0.02	1
0.390385	0.02	1
0.175047	0.02	1
0.175047	0.02	1
0.391201	0.02	1
0.160288	0.02	1
0.112111	0.02	1
0.213185	0.02	1
0.185	0.02	1
0.324158	0.02	1
0.231501	0.02	1
0.149243	0.02	1
0.309827	0.02	1
0.181436	0.02	1
0.208512	0.02	1
0.208512	0.02	1
0.170593	0.02	1
0.272565	0.02	1
0.268928	0.02	1
0.295829	0.02	1
0.268928	0.02	1
0.26346	0.02	1
0.196746	0.02	1
0.196746	0.02	1
0.225151	0.02	1
0.19903	0.02	1
0.390084	0.02	1
0.323572	0.02	1
0.195519	0.02	1
0.259572	0.02	1
0.144919	0.02	1
0.193896	0.02	1
0.178454	0.02	1
0.178454	0.02	1
0.188293	0.02	1
0.279972	0.02	1
0.279972	0.02	1
0.279972	0.02	1
0.281742	0.02	1
0.242334	0.02	1
0.242334	0.02	1
0.201446	0.02	1
0.166495	0.02	1
0.157153	0.02	1
0.202398	0.02	1
0.267059	0.02	1
0.409918	0.02	1
0.413201	0.02	1
0.243609	0.02	1
0.243609	0.02	1
0.352206	0.02	1
0.211518	0.02	1
0.211518	0.02	1
0.288824	0.02	1
0.225207	0.02	1
0.212668	0.02	1
0.216109	0.02	1
0.235127	0.02	1
0.325036	0.02	1
0.325036	0.02	1
0.329646	0.02	1
[truncated: 26,507 more rows]

## Sheet: Fig5C
t	R	ph	eta
2020.31	29084.1	0.02	1
2020.31	29719.9	0.02	1
2020.31	30370	0.02	1
2020.31	45364	0.02	1
2020.31	38108.6	0.02	1
2020.31	38503.7	0.02	1
2020.31	33039.8	0.02	1
2020.31	98015.4	0.02	1
2020.31	36566.9	0.02	1
2020.31	153787	0.02	1
2020.31	26442	0.02	1
2020.31	117759	0.02	1
2020.31	39069.8	0.02	1
2020.31	134949	0.02	1
2020.31	47491.5	0.02	1
2020.31	36935.6	0.02	1
2020.31	28452.4	0.02	1
2020.31	29705.7	0.02	1
2020.31	27357.5	0.02	1
2020.31	42992.8	0.02	1
2020.31	29078.2	0.02	1
2020.31	39065.3	0.02	1
2020.31	41453.6	0.02	1
2020.31	38095.6	0.02	1
2020.31	28564	0.02	1
2020.31	34408.2	0.02	1
2020.31	124885	0.02	1
2020.31	46415.1	0.02	1
2020.31	43311.5	0.02	1
2020.31	39802	0.02	1
2020.31	29547.2	0.02	1
2020.31	40548	0.02	1
2020.31	52399.6	0.02	1
2020.31	41592.3	0.02	1
2020.31	67332.9	0.02	1
2020.31	39934.5	0.02	1
2020.31	41185.1	0.02	1
2020.31	34089.8	0.02	1
2020.31	33891.5	0.02	1
2020.31	67214.3	0.02	1
2020.31	94908	0.02	1
2020.31	109934	0.02	1
2020.31	44624.3	0.02	1
2020.31	62570.6	0.02	1
2020.31	51401.8	0.02	1
2020.31	37548.4	0.02	1
2020.31	70075.9	0.02	1
2020.31	47179.9	0.02	1
2020.31	61133.4	0.02	1
2020.31	46885	0.02	1
2020.31	55434.4	0.02	1
2020.31	38658.4	0.02	1
2020.31	43705.8	0.02	1
2020.31	112314	0.02	1
2020.31	33198.9	0.02	1
2020.31	42315.8	0.02	1
2020.31	34723	0.02	1
2020.31	38498.5	0.02	1
2020.31	36367	0.02	1
2020.31	92651.1	0.02	1
2020.31	80523	0.02	1
2020.31	33238.5	0.02	1
2020.31	30749.3	0.02	1
2020.31	34501.9	0.02	1
2020.31	31154.2	0.02	1
2020.31	62123.9	0.02	1
2020.31	29476.9	0.02	1
2020.31	28786.9	0.02	1
2020.31	28098.3	0.02	1
2020.31	32888.8	0.02	1
2020.31	106008	0.02	1
2020.31	35757.4	0.02	1
2020.31	28437.8	0.02	1
2020.31	26647.3	0.02	1
2020.31	22406.4	0.02	1
2020.31	22971.9	0.02	1
2020.31	120480	0.02	1
2020.31	22681.8	0.02	1
2020.31	96691.5	0.02	1
2020.31	23314.8	0.02	1
2020.31	25596.2	0.02	1
2020.31	123412	0.02	1
2020.31	117668	0.02	1
2020.31	67341.9	0.02	1
2020.31	79354.5	0.02	1
2020.31	118472	0.02	1
2020.31	47968.7	0.02	1
2020.31	44213	0.02	1
2020.31	42209	0.02	1
2020.31	69550.5	0.02	1
2020.31	60089	0.02	1
2020.31	33212.1	0.02	1
2020.31	103710	0.02	1
2020.31	29583.7	0.02	1
2020.31	32113.2	0.02	1
2020.31	27448.1	0.02	1
2020.31	43070.1	0.02	1
2020.31	36352.5	0.02	1
2020.31	25379.6	0.02	1
2020.31	74150.8	0.02	1
2020.31	118376	0.02	1
2020.31	33837.7	0.02	1
2020.31	28472.1	0.02	1
2020.31	32521.3	0.02	1
2020.31	34803.8	0.02	1
2020.31	86074.9	0.02	1
2020.31	79512.2	0.02	1
2020.31	53471.2	0.02	1
2020.31	40743.1	0.02	1
2020.31	32143	0.02	1
2020.31	66906.1	0.02	1
2020.31	37288	0.02	1
2020.31	65282	0.02	1
2020.31	24867.3	0.02	1
2020.31	39536.4	0.02	1
2020.31	59474.1	0.02	1
2020.31	27770	0.02	1
2020.31	36129.1	0.02	1
2020.31	29124.3	0.02	1
2020.31	34971.7	0.02	1
2020.31	80447.1	0.02	1
2020.31	26205	0.02	1
2020.31	33306.1	0.02	1
2020.31	28328	0.02	1
2020.31	27116.9	0.02	1
2020.31	27575.4	0.02	1
2020.31	26446.1	0.02	1
2020.31	20950.6	0.02	1
2020.31	19462.7	0.02	1
2020.31	20259.6	0.02	1
2020.31	27514	0.02	1
2020.31	23154.8	0.02	1
2020.31	85975.7	0.02	1
2020.31	28459.8	0.02	1
2020.31	67098	0.02	1
2020.31	57050.8	0.02	1
2020.31	36755.5	0.02	1
2020.31	26305.1	0.02	1
2020.31	25926.9	0.02	1
2020.31	87619.6	0.02	1
2020.31	33438.7	0.02	1
2020.31	29350.8	0.02	1
2020.31	23058.9	0.02	1
2020.31	36662.6	0.02	1
2020.31	30634.2	0.02	1
2020.31	26154.1	0.02	1
2020.31	29447.4	0.02	1
2020.31	30313.7	0.02	1
2020.31	25236.7	0.02	1
2020.31	27473.2	0.02	1
2020.31	25042	0.02	1
2020.31	82972.4	0.02	1
2020.31	35128.4	0.02	1
2020.31	117715	0.02	1
2020.31	27462.1	0.02	1
2020.31	63442.4	0.02	1
2020.31	55730.5	0.02	1
2020.31	71283.1	0.02	1
2020.31	29602.5	0.02	1
2020.31	29993.3	0.02	1
2020.31	61597.1	0.02	1
2020.31	54690.4	0.02	1
2020.31	35592.5	0.02	1
2020.31	30829.6	0.02	1
2020.31	29678.5	0.02	1
2020.31	54311.3	0.02	1
2020.31	39539.3	0.02	1
2020.31	23400.2	0.02	1
2020.31	18498.2	0.02	1
2020.31	83400.8	0.02	1
2020.31	30670.1	0.02	1
2020.31	28431.4	0.02	1
2020.31	24233.6	0.02	1
2020.31	26378.6	0.02	1
2020.31	74688.2	0.02	1
2020.31	28297.8	0.02	1
2020.31	26035.5	0.02	1
2020.31	25669.7	0.02	1
2020.31	62602.4	0.02	1
2020.31	26910.9	0.02	1
2020.31	157711	0.02	1
2020.31	25113.1	0.02	1
2020.31	77018	0.02	1
2020.31	35150	0.02	1
2020.31	46510.2	0.02	1
2020.31	74553	0.02	1
2020.31	68412.6	0.02	1
2020.31	16556.1	0.02	1
2020.31	23894.7	0.02	1
2020.31	20552.1	0.02	1
2020.31	21738.5	0.02	1
2020.31	85956.2	0.02	1
2020.31	115194	0.02	1
2020.31	20432.5	0.02	1
2020.31	85367.7	0.02	1
2020.31	31336.8	0.02	1
2020.31	24149.1	0.02	1
2020.31	33307.5	0.02	1
2020.31	29270.1	0.02	1
2020.31	29615.9	0.02	1
2020.31	33267.3	0.02	1
2020.31	118858	0.02	1
2020.31	24460.3	0.02	1
2020.31	22928.6	0.02	1
2020.31	29298.1	0.02	1
2020.31	25480.2	0.02	1
2020.31	90552.3	0.02	1
2020.31	22640.2	0.02	1
2020.31	38113.3	0.02	1
2020.31	49133.8	0.02	1
2020.31	35386	0.02	1
2020.31	30167	0.02	1
2020.31	24014	0.02	1
2020.31	25076.8	0.02	1
2020.31	65367	0.02	1
2020.31	35535.3	0.02	1
2020.31	27915.2	0.02	1
2020.31	107975	0.02	1
2020.31	67095.9	0.02	1
2020.31	55671.6	0.02	1
2020.31	24858.3	0.02	1
2020.31	82615.6	0.02	1
2020.31	28710.1	0.02	1
2020.31	58868.2	0.02	1
2020.31	26611.1	0.02	1
2020.31	138858	0.02	1
2020.31	30903.5	0.02	1
2020.31	35997.9	0.02	1
2020.31	39270	0.02	1
2020.31	80971.9	0.02	1
2020.31	38347.5	0.02	1
2020.31	57956.9	0.02	1
2020.31	39643.4	0.02	1
2020.31	57035	0.02	1
2020.31	47284.2	0.02	1
2020.31	28409.6	0.02	1
2020.31	36651.1	0.02	1
2020.31	50394.3	0.02	1
2020.31	21902.8	0.02	1
2020.31	43266.4	0.02	1
2020.31	33502.4	0.02	1
2020.31	29084.7	0.02	1
2020.31	39954.9	0.02	1
2020.31	35188.9	0.02	1
2020.31	35184.1	0.02	1
2020.31	109423	0.02	1
2020.31	20560.9	0.02	1
2020.31	22520.9	0.02	1
2020.31	17849.5	0.02	1
2020.31	74444.6	0.02	1
2020.31	25242.2	0.02	1
2020.31	22992.6	0.02	1
2020.31	19094.8	0.02	1
2020.31	127466	0.02	1
2020.31	25697.7	0.02	1
2020.31	54108.3	0.02	1
2020.31	22283.1	0.02	1
2020.31	36658.1	0.02	1
2020.31	26717.2	0.02	1
2020.31	35473.4	0.02	1
2020.31	21493.3	0.02	1
2020.31	35153.4	0.02	1
2020.31	37257.8	0.02	1
2020.31	51902.5	0.02	1
2020.31	57204.5	0.02	1
2020.31	21878.8	0.02	1
2020.31	34523.5	0.02	1
2020.31	38068.4	0.02	1
2020.31	56494.8	0.02	1
2020.31	36506.7	0.02	1
2020.31	43636.1	0.02	1
2020.31	39271.3	0.02	1
2020.31	38853.7	0.02	1
2020.31	56016.8	0.02	1
2020.31	75901.8	0.02	1
2020.31	63491.4	0.02	1
2020.31	64295.9	0.02	1
2020.31	45798.5	0.02	1
2020.31	27937.9	0.02	1
2020.31	69963.4	0.02	1
2020.31	38075.5	0.02	1
2020.31	30020.3	0.02	1
2020.31	35709.2	0.02	1
2020.31	33568.2	0.02	1
2020.31	32797.2	0.02	1
2020.31	32320	0.02	1
2020.31	39140.8	0.02	1
2020.31	47582.8	0.02	1
2020.31	31256.8	0.02	1
2020.31	34163.1	0.02	1
2020.31	33766.9	0.02	1
2020.31	52837.5	0.02	1
2020.31	29746.9	0.02	1
2020.31	48981.4	0.02	1
2020.31	45708.4	0.02	1
2020.31	31154.4	0.02	1
2020.31	31415	0.02	1
2020.31	26705.5	0.02	1
2020.31	26450	0.02	1
2020.31	40838	0.02	1
2020.31	40600	0.02	1
2020.31	33284.4	0.02	1
2020.31	65186.3	0.02	1
2020.31	48766.2	0.02	1
2020.31	41124.9	0.02	1
2020.31	46666.8	0.02	1
2020.31	48014.3	0.02	1
2020.31	46206.8	0.02	1
2020.31	32745.9	0.02	1
2020.31	47199.4	0.02	1
2020.31	27969.5	0.02	1
2020.31	26852.1	0.02	1
2020.31	21446.7	0.02	1
2020.31	31076.1	0.02	1
2020.31	30434.8	0.02	1
2020.31	27576.4	0.02	1
2020.31	25346	0.02	1
2020.31	60065.3	0.02	1
2020.31	62080.9	0.02	1
2020.31	51878.4	0.02	1
2020.31	40151.8	0.02	1
2020.31	50079.2	0.02	1
2020.31	45437.4	0.02	1
2020.31	28103.9	0.02	1
2020.31	20808.8	0.02	1
2020.31	34704.9	0.02	1
2020.31	33080.3	0.02	1
2020.31	90267.5	0.02	1
2020.31	48779.4	0.02	1
2020.31	59694.1	0.02	1
2020.31	57225.1	0.02	1
2020.31	43122.7	0.02	1
2020.31	31637.7	0.02	1
2020.31	27775.5	0.02	1
2020.31	25130.2	0.02	1
2020.31	27285.6	0.02	1
2020.31	38219.3	0.02	1
2020.31	51534.9	0.02	1
2020.31	45395.2	0.02	1
2020.31	72811.7	0.02	1
2020.31	33525.7	0.02	1
2020.31	39130.9	0.02	1
2020.31	158801	0.02	1
2020.31	44140.5	0.02	1
2020.31	118590	0.02	1
2020.31	36888.6	0.02	1
2020.31	36051.8	0.02	1
2020.31	20799.7	0.02	1
2020.31	32949	0.02	1
2020.31	34522.3	0.02	1
2020.31	34158.4	0.02	1
2020.31	20090.7	0.02	1
2020.31	26721.6	0.02	1
2020.31	24838.9	0.02	1
2020.31	86048.4	0.02	1
2020.31	25628.2	0.02	1
2020.31	36886.3	0.02	1
2020.31	35366.4	0.02	1
2020.31	40138	0.02	1
2020.31	40400.4	0.02	1
2020.31	46343.5	0.02	1
2020.31	45041.7	0.02	1
2020.31	39183.7	0.02	1
2020.31	100182	0.02	1
2020.31	46758.4	0.02	1
2020.31	39335.4	0.02	1
2020.31	35999.5	0.02	1
2020.31	47732.7	0.02	1
2020.31	36337.6	0.02	1
2020.31	41450.7	0.02	1
2020.31	42974.3	0.02	1
2020.31	36814.1	0.02	1
2020.31	45182.9	0.02	1
2020.31	58524.3	0.02	1
2020.31	67026.7	0.02	1
2020.31	43695.6	0.02	1
2020.31	41822.8	0.02	1
2020.31	35671	0.02	1
2020.31	121847	0.02	1
2020.31	52744.3	0.02	1
2020.31	61512.1	0.02	1
2020.31	69163.7	0.02	1
2020.31	31997.1	0.02	1
2020.31	36812.3	0.02	1
2020.31	56446.8	0.02	1
2020.31	70405.2	0.02	1
2020.31	140782	0.02	1
2020.31	99845.8	0.02	1
2020.31	109101	0.02	1
2020.31	91713.5	0.02	1
2020.31	36334	0.02	1
2020.31	45618.3	0.02	1
2020.31	46179.5	0.02	1
2020.31	141976	0.02	1
2020.31	35307.4	0.02	1
2020.31	45833.1	0.02	1
2020.31	36948	0.02	1
2020.31	27772.3	0.02	1
2020.31	28451.2	0.02	1
2020.31	32038.1	0.02	1
2020.31	30069.8	0.02	1
2020.31	23186.7	0.02	1
2020.31	20074.7	0.02	1
2020.31	22085.2	0.02	1
2020.31	32329.3	0.02	1
2020.31	40098.6	0.02	1
2020.31	111290	0.02	1
2020.31	35888.6	0.02	1
2020.31	28178.3	0.02	1
2020.31	30877.3	0.02	1
2020.31	26402.5	0.02	1
2020.31	27372.1	0.02	1
2020.31	26221	0.02	1
2020.31	27332.8	0.02	1
2020.31	25975.6	0.02	1
2020.31	24726.3	0.02	1
2020.31	68363.1	0.02	1
2020.31	92788.2	0.02	1
2020.31	22126.9	0.02	1
2020.31	27084.7	0.02	1
2020.31	21021.6	0.02	1
2020.31	38822.8	0.02	1
2020.31	35261.1	0.02	1
2020.31	27372.8	0.02	1
2020.31	21449.3	0.02	1
2020.31	37977.8	0.02	1
2020.31	33696.7	0.02	1
2020.31	33094.2	0.02	1
2020.31	45058.8	0.02	1
2020.31	27316.7	0.02	1
2020.31	23151.7	0.02	1
2020.31	25261.6	0.02	1
2020.31	20177.2	0.02	1
2020.31	28338.7	0.02	1
2020.31	20569.2	0.02	1
2020.31	22651.1	0.02	1
2020.31	21104.8	0.02	1
2020.31	27971.3	0.02	1
2020.31	22803.7	0.02	1
2020.31	18774.3	0.02	1
2020.31	24076.7	0.02	1
2020.31	20982.2	0.02	1
2020.31	25014.3	0.02	1
2020.31	22763.9	0.02	1
2020.31	21091.5	0.02	1
2020.31	19945.4	0.02	1
2020.31	21371.7	0.02	1
2020.31	18218.1	0.02	1
2020.31	20087.5	0.02	1
2020.31	16929.5	0.02	1
2020.31	128927	0.02	1
2020.31	17441.6	0.02	1
2020.31	20309	0.02	1
2020.31	18532.1	0.02	1
2020.31	24719.7	0.02	1
2020.31	23312.6	0.02	1
2020.31	26424.7	0.02	1
2020.31	25684.6	0.02	1
2020.31	22222.2	0.02	1
2020.31	21362.1	0.02	1
2020.31	20582.9	0.02	1
2020.31	20684.5	0.02	1
2020.31	19276	0.02	1
2020.31	20434	0.02	1
2020.31	23234.9	0.02	1
2020.31	19696.8	0.02	1
2020.31	25614.2	0.02	1
2020.31	21957.2	0.02	1
2020.31	22053.9	0.02	1
2020.31	25886.7	0.02	1
2020.31	23419.4	0.02	1
2020.31	24209.2	0.02	1
2020.31	19721.7	0.02	1
2020.31	19541.8	0.02	1
2020.31	18522.8	0.02	1
2020.31	19000	0.02	1
2020.31	19178.7	0.02	1
2020.31	17059.3	0.02	1
2020.31	34244.6	0.02	1
2020.31	24506.5	0.02	1
2020.31	29975.7	0.02	1
2020.31	32439.3	0.02	1
2020.31	36900.9	0.02	1
2020.31	33273.8	0.02	1
2020.31	22604.2	0.02	1
2020.31	93105.8	0.02	1
2020.31	25985.2	0.02	1
2020.31	27095.2	0.02	1
2020.31	38798.5	0.02	1
2020.31	24455.8	0.02	1
2020.31	21940.3	0.02	1
2020.31	20656.9	0.02	1
2020.31	22775.5	0.02	1
2020.31	23612.3	0.02	1
2020.31	22487.8	0.02	1
2020.31	25431.4	0.02	1
2020.31	20263.3	0.02	1
2020.31	19323.8	0.02	1
2020.31	24690.7	0.02	1
2020.31	21819.4	0.02	1
2020.31	25821	0.02	1
2020.31	19931	0.02	1
2020.31	25448	0.02	1
2020.31	161212	0.02	1
2020.31	27262.7	0.02	1
2020.31	22201.7	0.02	1
2020.31	17220.8	0.02	1
2020.31	18646.8	0.02	1
2020.31	20440.6	0.02	1
2020.31	20845.5	0.02	1
2020.31	17403.3	0.02	1
2020.31	21537.6	0.02	1
2020.31	121839	0.02	1
2020.31	22008.2	0.02	1
2020.31	17728.6	0.02	1
2020.31	25397.5	0.02	1
2020.31	30552.4	0.02	1
2020.31	25881.3	0.02	1
2020.31	27417.6	0.02	1
2020.31	26079.4	0.02	1
2020.31	101143	0.02	1
2020.31	25206.9	0.02	1
2020.31	22195.4	0.02	1
2020.31	18400.2	0.02	1
2020.31	21520.8	0.02	1
2020.31	24633.8	0.02	1
2020.31	78712.2	0.02	1
2020.31	99296.3	0.02	1
2020.31	87272.2	0.02	1
2020.31	22879.6	0.02	1
2020.31	19548.5	0.02	1
2020.31	86636.4	0.02	1
2020.31	17659.7	0.02	1
2020.31	16237.5	0.02	1
2020.31	20286	0.02	1
2020.31	20824.7	0.02	1
2020.31	20416.2	0.02	1
2020.31	21643.3	0.02	1
2020.31	23685.3	0.02	1
2020.31	17492.8	0.02	1
2020.31	115534	0.02	1
2020.31	18350.7	0.02	1
2020.31	21545.6	0.02	1
2020.31	16610.4	0.02	1
2020.31	17052	0.02	1
2020.31	15803	0.02	1
2020.31	15183.6	0.02	1
2020.31	15718.2	0.02	1
2020.31	115361	0.02	1
2020.31	20055.2	0.02	1
2020.31	27281.7	0.02	1
2020.31	20061.6	0.02	1
2020.31	18434.7	0.02	1
2020.31	21729	0.02	1
2020.31	17409	0.02	1
2020.31	18321.8	0.02	1
2020.31	17291.6	0.02	1
2020.31	18148.8	0.02	1
2020.31	16627.8	0.02	1
2020.31	17365.6	0.02	1
2020.31	22775.9	0.02	1
2020.31	21422.3	0.02	1
2020.31	16991.6	0.02	1
2020.31	15440.9	0.02	1
2020.31	16961.3	0.02	1
2020.31	15164.9	0.02	1
2020.31	18211	0.02	1
2020.31	15466.8	0.02	1
2020.31	14819.8	0.02	1
2020.31	15013.3	0.02	1
2020.31	17328.8	0.02	1
2020.31	16330.3	0.02	1
2020.31	15917	0.02	1
2020.31	89530	0.02	1
2020.31	17502.3	0.02	1
2020.31	104569	0.02	1
2020.31	19287.7	0.02	1
2020.31	18388.8	0.02	1
2020.31	16253.8	0.02	1
2020.31	15951.5	0.02	1
2020.31	163296	0.02	1
2020.31	22997.5	0.02	1
2020.31	22642.1	0.02	1
2020.31	23561.7	0.02	1
2020.31	16124	0.02	1
2020.31	15697.2	0.02	1
2020.31	20237.3	0.02	1
2020.31	22000.1	0.02	1
2020.31	17189	0.02	1
2020.31	25013.9	0.02	1
2020.31	18724.8	0.02	1
2020.31	19744.3	0.02	1
2020.31	19483.7	0.02	1
2020.31	21254.5	0.02	1
2020.31	24372.2	0.02	1
2020.31	23357.1	0.02	1
2020.31	24584.3	0.02	1
2020.31	21097	0.02	1
2020.31	20603.3	0.02	1
2020.31	21108.5	0.02	1
2020.31	17676.7	0.02	1
2020.31	20850	0.02	1
2020.31	28890.1	0.02	1
2020.31	17300.8	0.02	1
2020.31	26601.7	0.02	1
2020.31	26554.5	0.02	1
2020.31	133317	0.02	1
2020.31	34532.3	0.02	1
2020.31	23837.6	0.02	1
2020.31	153601	0.02	1
2020.31	32679.5	0.02	1
2020.31	33006	0.02	1
2020.31	156804	0.02	1
2020.31	24948	0.02	1
2020.31	19189.7	0.02	1
2020.31	28387	0.02	1
2020.31	25025.1	0.02	1
2020.31	126496	0.02	1
2020.31	18607.2	0.02	1
2020.31	112870	0.02	1
2020.31	24829.2	0.02	1
2020.31	25128.4	0.02	1
2020.31	18519.6	0.02	1
2020.31	131801	0.02	1
2020.31	30874.3	0.02	1
2020.31	36093.3	0.02	1
2020.31	33712.3	0.02	1
2020.31	26014.7	0.02	1
2020.31	131051	0.02	1
2020.31	135746	0.02	1
2020.31	26821.7	0.02	1
2020.31	125657	0.02	1
2020.31	40363.4	0.02	1
2020.31	28157.1	0.02	1
2020.31	24009.1	0.02	1
2020.31	146398	0.02	1
2020.31	27752.8	0.02	1
2020.31	19550.9	0.02	1
2020.31	21907.1	0.02	1
2020.31	31574.7	0.02	1
2020.31	24999.8	0.02	1
2020.31	18968.4	0.02	1
2020.31	24752.4	0.02	1
2020.31	135511	0.02	1
2020.31	38176.6	0.02	1
2020.31	29126.4	0.02	1
2020.31	155351	0.02	1
2020.31	29324.9	0.02	1
2020.31	18350.1	0.02	1
2020.31	27889.4	0.02	1
2020.31	27488.2	0.02	1
2020.31	132919	0.02	1
2020.31	21884.6	0.02	1
2020.31	23924.5	0.02	1
2020.31	23269.2	0.02	1
2020.31	21209.6	0.02	1
2020.31	23936.6	0.02	1
2020.31	131676	0.02	1
2020.31	28641.9	0.02	1
2020.31	32128.2	0.02	1
2020.31	23063.8	0.02	1
2020.31	25143	0.02	1
2020.31	25488.6	0.02	1
2020.31	30766	0.02	1
2020.31	31086.7	0.02	1
2020.31	26762.8	0.02	1
2020.31	25022.7	0.02	1
2020.31	21371.6	0.02	1
2020.31	18885.8	0.02	1
2020.31	26010.2	0.02	1
2020.31	21884.5	0.02	1
2020.31	46488.6	0.02	1
2020.31	32803.3	0.02	1
2020.31	127073	0.02	1
2020.31	143802	0.02	1
2020.31	33915.6	0.02	1
2020.31	27522.8	0.02	1
2020.31	28308.5	0.02	1
2020.31	26542	0.02	1
2020.31	37512.5	0.02	1
2020.31	40507.4	0.02	1
2020.31	41386	0.02	1
2020.31	18720	0.02	1
2020.31	27338.4	0.02	1
2020.31	26056.3	0.02	1
2020.31	27138.4	0.02	1
2020.31	30835.2	0.02	1
2020.31	42165.9	0.02	1
2020.31	45941.1	0.02	1
2020.31	63637.5	0.02	1
2020.31	47700.9	0.02	1
2020.31	58565.7	0.02	1
2020.31	36537.7	0.02	1
2020.31	43799.2	0.02	1
2020.31	88002.2	0.02	1
2020.31	32760.4	0.02	1
2020.31	25981.1	0.02	1
2020.31	28025.7	0.02	1
2020.31	122685	0.02	1
2020.31	36669.4	0.02	1
2020.31	31121.3	0.02	1
2020.31	26143.5	0.02	1
2020.31	36302.5	0.02	1
2020.31	29061.9	0.02	1
2020.31	28183.7	0.02	1
2020.31	88030.7	0.02	1
2020.31	34087.1	0.02	1
2020.31	35604	0.02	1
2020.31	37777.2	0.02	1
2020.31	27363.4	0.02	1
2020.31	164716	0.02	1
2020.31	34799	0.02	1
2020.31	28273.7	0.02	1
2020.31	24297.5	0.02	1
2020.31	37433.1	0.02	1
2020.31	28538.1	0.02	1
2020.31	165084	0.02	1
2020.31	34069.1	0.02	1
2020.31	147569	0.02	1
2020.31	32092.4	0.02	1
2020.31	33028.2	0.02	1
2020.31	50549.8	0.02	1
2020.31	25813.7	0.02	1
2020.31	28751	0.02	1
2020.31	27975	0.02	1
2020.31	31392.8	0.02	1
2020.31	21856.8	0.02	1
2020.31	30070.7	0.02	1
2020.31	30548.3	0.02	1
2020.31	26922.6	0.02	1
2020.31	27671.7	0.02	1
2020.31	26944	0.02	1
2020.31	35933	0.02	1
2020.31	29930.5	0.02	1
2020.31	29200.3	0.02	1
2020.31	163922	0.02	1
2020.31	163522	0.02	1
2020.31	39217.6	0.02	1
2020.31	39588.9	0.02	1
2020.31	32737.5	0.02	1
2020.31	27904.8	0.02	1
2020.31	26123.3	0.02	1
2020.31	21808.9	0.02	1
2020.31	20045.9	0.02	1
2020.31	109399	0.02	1
2020.31	29808.1	0.02	1
2020.31	29202.2	0.02	1
2020.31	29713.6	0.02	1
2020.31	27691.3	0.02	1
2020.31	26801.3	0.02	1
2020.31	32344.7	0.02	1
2020.31	33797.4	0.02	1
2020.31	37574.6	0.02	1
2020.31	31622.4	0.02	1
2020.31	33979.3	0.02	1
2020.31	23665.3	0.02	1
2020.31	23351.4	0.02	1
2020.31	26297.2	0.02	1
2020.31	18561.7	0.02	1
2020.31	18648	0.02	1
2020.31	17536.3	0.02	1
2020.31	19503.1	0.02	1
2020.31	22162.9	0.02	1
2020.31	24212.2	0.02	1
2020.31	21257.6	0.02	1
2020.31	137812	0.02	1
2020.31	162995	0.02	1
2020.31	22874.6	0.02	1
2020.31	25310.2	0.02	1
2020.31	32029.8	0.02	1
2020.31	31441.3	0.02	1
2020.31	41008.2	0.02	1
2020.31	39746.6	0.02	1
2020.31	30229.4	0.02	1
2020.31	31513.3	0.02	1
2020.31	30386.9	0.02	1
2020.31	31703.8	0.02	1
2020.31	27962	0.02	1
2020.31	20823.5	0.02	1
2020.31	22152.5	0.02	1
2020.31	28027.7	0.02	1
2020.31	48160.5	0.02	1
2020.31	36428.9	0.02	1
2020.31	40214.5	0.02	1
2020.31	34799.6	0.02	1
2020.31	27083	0.02	1
2020.31	37871.6	0.02	1
2020.31	30154.4	0.02	1
2020.31	34815.5	0.02	1
2020.31	33794	0.02	1
2020.31	46500.2	0.02	1
2020.31	69939.8	0.02	1
2020.31	115081	0.02	1
2020.31	142389	0.02	1
2020.31	36903	0.02	1
2020.31	34684.5	0.02	1
2020.31	156742	0.02	1
2020.31	36178.6	0.02	1
2020.31	105982	0.02	1
2020.31	131463	0.02	1
2020.31	58190.4	0.02	1
2020.31	136656	0.02	1
2020.31	47941.8	0.02	1
2020.31	36267.9	0.02	1
2020.31	34799.9	0.02	1
2020.31	50309.1	0.02	1
2020.31	36197.6	0.02	1
2020.31	38713.7	0.02	1
2020.31	39950.4	0.02	1
2020.31	33573.6	0.02	1
2020.31	35374.4	0.02	1
2020.31	51106.1	0.02	1
2020.31	44764.9	0.02	1
2020.31	42032.6	0.02	1
2020.31	36462.5	0.02	1
2020.31	47571.2	0.02	1
2020.31	65977.3	0.02	1
2020.31	44869.1	0.02	1
2020.31	37286	0.02	1
2020.31	27234	0.02	1
2020.31	34713.9	0.02	1
2020.31	33620.5	0.02	1
2020.31	32032.2	0.02	1
2020.31	44478.9	0.02	1
2020.31	50708.1	0.02	1
2020.31	34988	0.02	1
2020.31	36112.3	0.02	1
2020.31	30114	0.02	1
2020.31	32385.5	0.02	1
2020.31	33971.4	0.02	1
2020.31	29316.4	0.02	1
2020.31	15348.3	0.02	1
2020.31	49660.3	0.02	1
2020.31	27555.9	0.02	1
2020.31	28754.1	0.02	1
2020.31	29382.4	0.02	1
2020.31	26302.6	0.02	1
2020.31	31226	0.02	1
2020.31	37106	0.02	1
2020.31	30045.6	0.02	1
2020.31	107770	0.02	1
2020.31	113240	0.02	1
2020.31	36786.3	0.02	1
2020.31	83766.6	0.02	1
2020.31	69207.5	0.02	1
2020.31	101311	0.02	1
2020.31	85185.5	0.02	1
2020.31	33795.3	0.02	1
2020.31	59735.4	0.02	1
2020.31	34361.6	0.02	1
2020.31	40218	0.02	1
2020.31	22874.9	0.02	1
2020.31	26265.9	0.02	1
2020.31	22701.9	0.02	1
2020.31	33790	0.02	1
2020.31	35983.4	0.02	1
2020.31	21375.2	0.02	1
2020.31	38177.9	0.02	1
2020.31	34088	0.02	1
2020.31	113545	0.02	1
2020.31	42188.4	0.02	1
2020.31	125499	0.02	1
2020.31	37535.6	0.02	1
2020.31	164976	0.02	1
2020.31	38544.9	0.02	1
2020.31	97537.6	0.02	1
2020.31	108080	0.02	1
2020.31	31240.9	0.02	1
2020.31	28197.9	0.02	1
2020.31	51872.3	0.02	1
2020.31	37084.9	0.02	1
2020.31	55124.7	0.02	1
2020.31	55408.7	0.02	1
2020.31	40495.7	0.02	1
2020.31	47861.8	0.02	1
2020.31	35288.6	0.02	1
2020.31	45252	0.02	1
2020.31	30598.8	0.02	1
2020.31	27102.5	0.02	1
2020.31	26306.6	0.02	1
2020.31	88449.5	0.02	1
2020.31	29776.4	0.02	1
2020.31	82415.3	0.02	1
2020.31	35287.6	0.02	1
2020.31	100965	0.02	1
2020.31	87344.9	0.02	1
2020.31	66462.1	0.02	1
2020.31	146488	0.02	1
2020.31	133952	0.02	1
2020.31	28057	0.02	1
2020.31	95774	0.02	1
2020.31	69989	0.02	1
2020.31	120833	0.02	1
2020.31	162233	0.02	1
2020.31	28773.1	0.02	1
2020.31	42354.7	0.02	1
2020.31	45587.6	0.02	1
2020.31	122445	0.02	1
2020.31	41804.1	0.02	1
2020.31	35435.3	0.02	1
2020.31	42165.9	0.02	1
2020.31	43630.3	0.02	1
2020.31	102999	0.02	1
2020.31	37561.1	0.02	1
2020.31	98022.3	0.02	1
2020.31	122372	0.02	1
2020.31	37889.1	0.02	1
2020.31	80787.7	0.02	1
2020.31	81650	0.02	1
2020.31	107990	0.02	1
2020.31	89620.5	0.02	1
2020.31	143051	0.02	1
2020.31	40417.2	0.02	1
2020.31	103297	0.02	1
2020.31	53419.1	0.02	1
2020.31	60360.5	0.02	1
2020.31	53281.5	0.02	1
2020.31	50490.5	0.02	1
2020.31	38463.5	0.02	1
2020.31	160692	0.02	1
2020.31	57282.5	0.02	1
2020.31	130885	0.02	1
2020.31	95784	0.02	1
2020.31	59694.9	0.02	1
2020.31	29154.1	0.02	1
2020.31	77507	0.02	1
2020.31	93867.1	0.02	1
2020.31	39109.7	0.02	1
2020.31	34903.9	0.02	1
2020.31	43287	0.02	1
2020.31	149355	0.02	1
2020.31	131194	0.02	1
2020.31	56961.9	0.02	1
2020.31	52326	0.02	1
2020.31	49486.5	0.02	1
2020.31	30667.5	0.02	1
2020.31	32727.6	0.02	1
2020.31	45050.6	0.02	1
2020.31	161341	0.02	1
2020.31	39268.5	0.02	1
2020.31	27360.1	0.02	1
2020.31	36258.3	0.02	1
2020.31	58896.7	0.02	1
2020.31	31507.3	0.02	1
2020.31	27637.2	0.02	1
2020.31	74928.7	0.02	1
2020.31	34162.2	0.02	1
2020.31	32949.2	0.02	1
2020.31	33177.9	0.02	1
2020.31	38312.3	0.02	1
2020.31	34817.5	0.02	1
2020.31	33403.3	0.02	1
2020.31	39781.6	0.02	1
2020.31	40713	0.02	1
2020.31	39148.4	0.02	1
2020.31	83094.7	0.02	1
2020.31	72212.9	0.02	1
2020.31	36655	0.02	1
2020.31	57732.8	0.02	1
2020.31	59072.3	0.02	1
2020.31	45726	0.02	1
2020.31	31207.2	0.02	1
2020.31	43974.9	0.02	1
2020.31	96562	0.02	1
2020.31	118701	0.02	1
2020.31	32226	0.02	1
2020.31	30848	0.02	1
2020.31	90933.3	0.02	1
2020.31	29475.3	0.02	1
2020.31	44732.5	0.02	1
2020.31	93823.8	0.02	1
2020.31	84380.5	0.02	1
2020.31	126289	0.02	1
2020.31	52078	0.02	1
2020.31	80469.8	0.02	1
2020.31	41372.9	0.02	1
2020.31	156622	0.02	1
2020.31	137595	0.02	1
2020.31	62225.4	0.02	1
2020.31	45630.9	0.02	1
2020.31	77405.9	0.02	1
2020.31	102858	0.02	1
2020.31	29578.4	0.02	1
2020.31	28823.7	0.02	1
2020.31	25098.3	0.02	1
2020.31	32691.8	0.02	1
2020.31	99982	0.02	1
2020.31	36159.7	0.02	1
2020.31	30567.8	0.02	1
2020.31	103579	0.02	1
2020.31	29599.3	0.02	1
2020.31	32657.3	0.02	1
2020.31	134118	0.02	1
2020.31	22666.8	0.02	1
2020.31	27685.8	0.02	1
2020.31	27222.5	0.02	1
2020.31	27224.3	0.02	1
2020.31	123314	0.02	1
2020.31	29353	0.02	1
2020.31	42957.3	0.02	1
2020.31	31412.1	0.02	1
2020.31	104531	0.02	1
2020.31	108546	0.02	1
2020.31	32178.9	0.02	1
2020.31	26030.8	0.02	1
2020.31	26693.5	0.02	1
2020.31	25252.9	0.02	1
2020.31	23416.9	0.02	1
2020.31	25003.9	0.02	1
2020.31	110779	0.02	1
2020.31	29363.7	0.02	1
2020.31	150792	0.02	1
2020.31	153441	0.02	1
2020.31	40870.6	0.02	1
2020.31	28204	0.02	1
2020.31	35108.4	0.02	1
2020.31	62353.4	0.02	1
2020.31	27704.1	0.02	1
2020.31	32537	0.02	1
2020.31	38955.6	0.02	1
2020.31	68919.9	0.02	1
2020.31	75310.1	0.02	1
2020.31	123439	0.02	1
2020.31	31380.6	0.02	1
2020.31	31244.7	0.02	1
2020.31	111145	0.02	1
2020.31	64964.2	0.02	1
2020.31	55174	0.02	1
2020.31	159920	0.02	1
2020.31	45260.5	0.02	1
2020.31	136631	0.02	1
2020.31	160996	0.02	1
2020.31	52573.5	0.02	1
2020.31	41714.1	0.02	1
2020.31	31946.1	0.02	1
2020.31	25486.7	0.02	1
2020.31	29232.6	0.02	1
2020.31	22863.8	0.02	1
2020.31	31357.4	0.02	1
2020.31	25523.4	0.02	1
2020.31	26021.7	0.02	1
2020.31	26202.1	0.02	1
2020.31	111548	0.02	1
2020.31	25974.4	0.02	1
2020.31	33892	0.02	1
2020.31	95459.2	0.02	1
2020.31	36499.3	0.02	1
2020.31	30100.6	0.02	1
2020.31	30578.4	0.02	1
2020.31	33362	0.02	1
2020.31	27244.4	0.02	1
2020.31	36059.7	0.02	1
2020.31	90055.5	0.02	1
2020.31	31996.7	0.02	1
2020.31	28327.5	0.02	1
2020.31	72761.5	0.02	1
2020.31	38883	0.02	1
2020.31	90131.3	0.02	1
2020.31	34842	0.02	1
2020.31	155543	0.02	1
2020.31	99718.1	0.02	1
2020.31	68821.9	0.02	1
2020.31	36109.7	0.02	1
2020.31	37495.6	0.02	1
2020.31	154404	0.02	1
2020.31	47302.5	0.02	1
2020.31	152770	0.02	1
2020.31	83590.8	0.02	1
2020.31	67375.6	0.02	1
2020.31	136308	0.02	1
2020.31	107464	0.02	1
2020.31	60864	0.02	1
2020.31	66205.6	0.02	1
2020.31	31994.4	0.02	1
2020.31	146795	0.02	1
2020.31	43127.9	0.02	1
2020.31	37797	0.02	1
2020.31	30427.7	0.02	1
2020.31	123684	0.02	1
2020.31	35323.5	0.02	1
2020.31	148669	0.02	1
2020.31	29108.9	0.02	1
2020.31	146656	0.02	1
2020.31	36971.7	0.02	1
2020.31	38305	0.02	1
2020.31	34838.4	0.02	1
2020.31	116288	0.02	1
2020.31	125167	0.02	1
2020.31	27375.7	0.02	1
2020.31	42778.3	0.02	1
2020.31	147808	0.02	1
2020.31	36397.2	0.02	1
2020.31	33266.1	0.02	1
2020.31	43958	0.02	1
2020.31	48677.8	0.02	1
2020.31	134649	0.02	1
2020.31	27916.6	0.02	1
2020.31	31510.3	0.02	1
2020.31	28471	0.02	1
2020.31	121359	0.02	1
2020.31	105364	0.02	1
2020.31	32653.7	0.02	1
2020.31	22007.4	0.02	1
2020.31	25926.8	0.02	1
2020.31	30898.9	0.02	1
2020.31	80272.5	0.02	1
2020.31	23898.8	0.02	1
2020.31	25933	0.02	1
2020.31	56326.2	0.02	1
2020.31	56332.2	0.02	1
2020.31	67516.7	0.02	1
2020.31	31712.1	0.02	1
2020.31	90157	0.02	1
2020.31	38019.6	0.02	1
2020.31	28899.6	0.02	1
2020.31	37603.1	0.02	1
2020.31	85587.6	0.02	1
2020.31	69341.7	0.02	1
2020.31	77555.9	0.02	1
2020.31	57250.9	0.02	1
2020.31	34409.8	0.02	1
2020.31	52919.4	0.02	1
2020.31	50869.8	0.02	1
2020.31	54262.7	0.02	1
2020.31	64729.4	0.02	1
2020.31	40164.5	0.02	1
2020.31	40339.9	0.02	1
2020.31	23021.3	0.02	1
2020.31	56845.4	0.02	1
2020.31	45282.5	0.02	1
2020.31	38375.5	0.02	1
2020.31	38955.6	0.02	1
2020.31	34702	0.02	1
2020.31	43019.3	0.02	1
2020.31	32712.8	0.02	1
2020.31	70355.8	0.02	1
2020.31	29184.7	0.02	1
2020.31	30440.8	0.02	1
2020.31	36483.5	0.02	1
2020.31	89503.8	0.02	1
2020.31	34823.4	0.02	1
2020.31	27183.5	0.02	1
2020.31	26671.8	0.02	1
2020.31	47685.9	0.02	1
2020.31	62004.8	0.02	1
2020.31	69759.3	0.02	1
2020.31	40016.3	0.02	1
2020.31	30627.6	0.02	1
2020.31	25216.3	0.02	1
2020.31	20857.9	0.02	1
2020.31	48208.4	0.02	1
2020.31	40664.1	0.02	1
2020.31	38978.8	0.02	1
2020.31	116633	0.02	1
2020.31	137477	0.02	1
2020.31	27423.8	0.02	1
2020.31	24592.2	0.02	1
2020.31	34407.3	0.02	1
2020.31	36652.3	0.02	1
2020.31	58663.2	0.02	1
2020.31	44701.6	0.02	1
2020.31	30847.2	0.02	1
2020.31	33688	0.02	1
2020.31	41784.9	0.02	1
2020.31	81984	0.02	1
2020.31	33159.7	0.02	1
2020.31	44761.5	0.02	1
2020.31	39311.9	0.02	1
2020.31	39773.7	0.02	1
2020.31	58217.9	0.02	1
2020.31	52382.5	0.02	1
2020.31	54103.8	0.02	1
2020.31	48856.2	0.02	1
2020.31	42498.7	0.02	1
2020.31	37609.8	0.02	1
2020.31	64499.2	0.02	1
2020.31	72548	0.02	1
2020.31	49919.5	0.02	1
2020.31	65281	0.02	1
2020.31	44692.9	0.02	1
2020.31	110561	0.02	1
2020.31	37163.8	0.02	1
2020.31	36536.2	0.02	1
2020.31	23177.9	0.02	1
2020.31	51588	0.02	1
2020.31	41018.4	0.02	1
2020.31	29843.3	0.02	1
2020.31	39664.5	0.02	1
2020.31	50963.5	0.02	1
2020.31	27670.4	0.02	1
2020.31	71658.8	0.02	1
2020.31	50161	0.02	1
2020.31	59588.8	0.02	1
2020.31	38457.4	0.02	1
2020.31	30048.2	0.02	1
2020.31	67928.2	0.02	1
2020.31	40768.5	0.02	1
2020.31	50147.8	0.02	1
2020.31	57184.5	0.02	1
2020.31	50648.6	0.02	1
2020.31	36301.5	0.02	1
2020.31	56203	0.02	1
2020.31	33703.6	0.02	1
2020.31	39274.2	0.02	1
2020.31	43578.5	0.02	1
2020.31	43170	0.02	1
2020.31	40471.5	0.02	1
2020.31	51956.5	0.02	1
2020.31	50762.1	0.02	1
2020.31	55994.1	0.02	1
2020.31	76341.3	0.02	1
2020.31	42489	0.02	1
2020.31	40937.1	0.02	1
2020.31	34473.4	0.02	1
2020.31	59881.4	0.02	1
2020.31	47712.9	0.02	1
2020.31	69850.5	0.02	1
2020.31	70128.1	0.02	1
2020.31	60943.1	0.02	1
2020.31	95402.2	0.02	1
2020.31	112608	0.02	1
2020.31	54467.7	0.02	1
2020.31	48283	0.02	1
2020.31	72835.1	0.02	1
2020.31	89972.3	0.02	1
2020.31	104899	0.02	1
2020.31	87263.4	0.02	1
2020.31	108408	0.02	1
2020.31	48551.7	0.02	1
2020.31	143011	0.02	1
2020.31	75725.5	0.02	1
2020.31	58481.4	0.02	1
2020.31	81686.2	0.02	1
2020.31	77290.5	0.02	1
2020.31	48505	0.02	1
2020.31	77114.8	0.02	1
2020.31	63714.6	0.02	1
2020.31	49759.7	0.02	1
2020.31	40503.7	0.02	1
2020.31	57219.2	0.02	1
2020.31	61079.8	0.02	1
2020.31	116527	0.02	1
2020.31	57357.7	0.02	1
2020.31	57001.7	0.02	1
2020.31	47055.3	0.02	1
2020.31	53546.5	0.02	1
2020.31	118322	0.02	1
2020.31	48085.7	0.02	1
2020.31	68926.1	0.02	1
2020.31	26843.7	0.02	1
2020.31	31488.6	0.02	1
2020.31	45687.3	0.02	1
2020.31	30219.1	0.02	1
2020.31	82850.5	0.02	1
2020.31	49531.1	0.02	1
2020.31	40690.2	0.02	1
2020.31	35575.7	0.02	1
2020.31	41768.2	0.02	1
2020.31	45393	0.02	1
2020.31	48081.1	0.02	1
2020.31	29367.4	0.02	1
2020.31	49350.6	0.02	1
2020.31	35903.9	0.02	1
2020.31	38810.1	0.02	1
2020.31	35719.3	0.02	1
2020.31	69467.7	0.02	1
2020.31	41019.7	0.02	1
2020.31	43547.8	0.02	1
2020.31	39414.5	0.02	1
2020.31	58898.3	0.02	1
2020.31	53813.9	0.02	1
2020.31	48797.3	0.02	1
2020.31	45027.9	0.02	1
2020.31	51039.1	0.02	1
2020.31	33206.1	0.02	1
2020.31	31320.2	0.02	1
2020.31	38477.9	0.02	1
2020.31	35487.4	0.02	1
2020.31	46263	0.02	1
2020.31	43007.8	0.02	1
2020.31	43875.9	0.02	1
2020.31	41777.3	0.02	1
2020.31	38114.1	0.02	1
2020.31	75891.5	0.02	1
2020.31	83972.5	0.02	1
2020.31	77952.6	0.02	1
2020.31	24863.1	0.02	1
2020.31	84311.9	0.02	1
2020.31	45635.7	0.02	1
2020.31	39165.7	0.02	1
2020.31	36377	0.02	1
2020.31	79352.1	0.02	1
2020.31	55460.3	0.02	1
2020.31	45829.2	0.02	1
2020.31	54511.7	0.02	1
2020.31	44587.4	0.02	1
2020.31	30158.5	0.02	1
2020.31	32288.9	0.02	1
2020.31	36494.3	0.02	1
2020.31	38714.8	0.02	1
2020.31	26882.2	0.02	1
2020.31	44803.2	0.02	1
2020.31	50990.6	0.02	1
2020.31	41175.8	0.02	1
2020.31	46437.1	0.02	1
2020.31	36941.4	0.02	1
2020.31	49871.5	0.02	1
2020.31	32708.4	0.02	1
2020.31	43391.3	0.02	1
2020.31	24291	0.02	1
2020.31	28302.5	0.02	1
2020.31	22415.6	0.02	1
2020.31	29847.2	0.02	1
2020.31	55015.8	0.02	1
2020.31	41784.6	0.02	1
2020.31	49613.9	0.02	1
2020.31	46750.7	0.02	1
2020.31	40131.1	0.02	1
2020.31	37530.6	0.02	1
2020.31	46611.4	0.02	1
2020.31	51895.1	0.02	1
2020.31	47911.7	0.02	1
2020.31	53141.6	0.02	1
2020.31	83632.7	0.02	1
2020.31	58684	0.02	1
2020.31	26501.4	0.02	1
2020.31	60425.3	0.02	1
2020.31	34719.4	0.02	1
2020.31	44129.6	0.02	1
2020.31	39274.4	0.02	1
2020.31	94353.5	0.02	1
2020.31	26921	0.02	1
2020.31	64348.9	0.02	1
2020.31	35742.8	0.02	1
2020.31	44357.7	0.02	1
2020.31	27392.5	0.02	1
2020.31	48083.4	0.02	1
2020.31	20762.8	0.02	1
2020.31	26459.3	0.02	1
2020.31	41121.2	0.02	1
2020.31	26918.4	0.02	1
2020.31	31820.3	0.02	1
2020.31	51328.1	0.02	1
2020.31	18426.3	0.02	1
2020.31	36534.6	0.02	1
2020.31	20499.3	0.02	1
2020.31	42954.2	0.02	1
2020.31	51729	0.02	1
2020.31	46386.5	0.02	1
2020.31	49746.2	0.02	1
2020.31	18204.5	0.02	1
2020.31	62161.7	0.02	1
2020.31	26962.5	0.02	1
2020.31	24001.3	0.02	1
2020.31	33046.2	0.02	1
2020.31	33788.5	0.02	1
2020.31	29936.3	0.02	1
2020.31	31190.9	0.02	1
2020.31	31006.4	0.02	1
2020.31	121178	0.02	1
2020.31	28705.4	0.02	1
2020.31	48403.6	0.02	1
2020.31	31918.2	0.02	1
2020.31	41078.4	0.02	1
2020.31	36593.3	0.02	1
2020.31	85665.8	0.02	1
2020.31	34228.8	0.02	1
2020.31	46167.2	0.02	1
2020.31	63991.3	0.02	1
2020.31	56256.6	0.02	1
2020.31	49153.7	0.02	1
2020.31	30049.3	0.02	1
2020.31	130752	0.02	1
2020.31	45358.1	0.02	1
2020.31	147740	0.02	1
2020.31	36979.2	0.02	1
2020.31	54478.1	0.02	1
2020.31	57342.3	0.02	1
2020.31	52715.9	0.02	1
2020.31	31817.7	0.02	1
2020.31	27100.1	0.02	1
2020.31	24935.5	0.02	1
2020.31	23410	0.02	1
2020.31	28125.4	0.02	1
2020.31	27904.2	0.02	1
2020.31	56173.8	0.02	1
2020.31	117655	0.02	1
2020.31	31084.2	0.02	1
2020.31	28123	0.02	1
2020.31	25352.6	0.02	1
2020.31	23167.9	0.02	1
2020.31	39143.4	0.02	1
2020.31	105112	0.02	1
2020.31	36872.5	0.02	1
2020.31	113598	0.02	1
2020.31	64711.4	0.02	1
2020.31	58517.5	0.02	1
2020.31	48703.2	0.02	1
2020.31	61743	0.02	1
2020.31	37194.1	0.02	1
2020.31	41338	0.02	1
2020.31	76271.7	0.02	1
2020.31	103052	0.02	1
2020.31	27680.8	0.02	1
2020.31	32671.2	0.02	1
2020.31	33453.8	0.02	1
2020.31	35284	0.02	1
2020.31	31579.4	0.02	1
2020.31	104157	0.02	1
2020.31	44894.5	0.02	1
2020.31	45067.5	0.02	1
2020.31	90534.5	0.02	1
2020.31	51490.9	0.02	1
2020.31	43753.4	0.02	1
2020.31	53217.4	0.02	1
2020.31	55060.4	0.02	1
2020.31	101315	0.02	1
2020.31	57980.9	0.02	1
2020.31	62574.5	0.02	1
2020.31	66868.1	0.02	1
2020.31	41356.2	0.02	1
2020.31	49571.3	0.02	1
2020.31	63151.8	0.02	1
2020.31	50363.6	0.02	1
2020.31	62214.4	0.02	1
2020.31	89221.1	0.02	1
2020.31	91321.1	0.02	1
2020.31	50419.1	0.02	1
2020.31	51487.8	0.02	1
2020.31	41787.1	0.02	1
2020.31	50559.2	0.02	1
2020.31	30708.3	0.02	1
2020.31	38574.8	0.02	1
2020.31	69575.4	0.02	1
2020.31	66790.1	0.02	1
2020.31	40828.8	0.02	1
2020.31	44069.9	0.02	1
2020.31	49769.7	0.02	1
2020.31	108052	0.02	1
2020.31	52824.7	0.02	1
2020.31	57064.4	0.02	1
2020.31	33943.3	0.02	1
2020.31	27433.2	0.02	1
2020.31	42487.2	0.02	1
2020.31	52144	0.02	1
2020.31	78915.5	0.02	1
2020.31	61388	0.02	1
2020.31	117592	0.02	1
2020.31	61304.4	0.02	1
2020.31	65904.2	0.02	1
2020.31	45046.1	0.02	1
2020.31	58706	0.02	1
2020.31	42427.6	0.02	1
2020.31	87105.3	0.02	1
2020.31	133034	0.02	1
2020.31	73220.4	0.02	1
2020.31	112741	0.02	1
2020.31	62187.3	0.02	1
2020.31	96655.9	0.02	1
2020.31	65305.9	0.02	1
2020.31	100858	0.02	1
2020.31	57300.3	0.02	1
2020.31	81584.4	0.02	1
2020.31	61983	0.02	1
2020.31	61525.9	0.02	1
2020.31	56023.3	0.02	1
2020.31	56435.1	0.02	1
2020.31	59228.7	0.02	1
2020.31	54170.6	0.02	1
2020.31	59955.9	0.02	1
2020.31	63724.7	0.02	1
2020.31	53069.2	0.02	1
2020.31	67156.4	0.02	1
2020.31	67907.6	0.02	1
2020.31	58011.9	0.02	1
2020.31	73199.7	0.02	1
2020.31	37151.9	0.02	1
2020.31	92686.7	0.02	1
2020.31	31417.2	0.02	1
2020.31	32719	0.02	1
2020.31	57036.6	0.02	1
2020.31	56166.8	0.02	1
2020.31	55313.1	0.02	1
2020.31	47124.7	0.02	1
2020.31	32455.2	0.02	1
2020.31	37777.5	0.02	1
2020.31	38192.6	0.02	1
2020.31	56694.1	0.02	1
2020.31	95500.2	0.02	1
2020.31	57950.3	0.02	1
2020.31	109337	0.02	1
2020.31	52108.5	0.02	1
2020.31	88557.4	0.02	1
2020.31	41870.3	0.02	1
2020.31	46038.1	0.02	1
2020.31	158866	0.02	1
2020.31	40540.4	0.02	1
2020.31	34242.9	0.02	1
2020.31	63501.7	0.02	1
2020.31	63239.3	0.02	1
2020.31	39061.3	0.02	1
2020.31	43634.3	0.02	1
2020.31	42971.5	0.02	1
2020.31	70373.1	0.02	1
2020.31	66334.9	0.02	1
2020.31	77387.3	0.02	1
2020.31	63691.4	0.02	1
2020.31	71746.7	0.02	1
2020.31	45134.7	0.02	1
2020.31	69217	0.02	1
2020.31	60226.3	0.02	1
2020.31	84789	0.02	1
2020.31	58881.2	0.02	1
2020.31	161468	0.02	1
2020.31	123629	0.02	1
2020.31	156212	0.02	1
2020.31	96067.8	0.02	1
2020.31	111715	0.02	1
2020.31	81779	0.02	1
2020.31	48842.6	0.02	1
2020.31	60563	0.02	1
2020.31	43796	0.02	1
2020.31	47361.4	0.02	1
2020.31	64280.8	0.02	1
2020.31	52604.1	0.02	1
2020.31	153383	0.02	1
2020.31	76096.8	0.02	1
2020.31	37930.5	0.02	1
2020.31	63600.1	0.02	1
2020.31	61309.1	0.02	1
2020.31	60154.9	0.02	1
2020.31	47182.1	0.02	1
2020.31	44807.4	0.02	1
2020.31	41019.2	0.02	1
2020.31	45690.2	0.02	1
2020.31	35710.7	0.02	1
2020.31	72686.6	0.02	1
2020.31	56102	0.02	1
2020.31	51333.2	0.02	1
2020.31	54161.1	0.02	1
2020.31	57318.8	0.02	1
2020.31	53319	0.02	1
2020.31	50984.3	0.02	1
2020.31	59467.3	0.02	1
2020.31	82195.2	0.02	1
2020.31	40461.3	0.02	1
2020.31	63280.1	0.02	1
2020.31	38314.9	0.02	1
2020.31	52164.9	0.02	1
2020.31	52808.2	0.02	1
2020.31	70375.1	0.02	1
2020.31	44615.6	0.02	1
2020.31	39070.9	0.02	1
2020.31	42412.6	0.02	1
2020.31	44924.8	0.02	1
2020.31	114130	0.02	1
2020.31	52234.5	0.02	1
2020.31	41358.7	0.02	1
2020.31	44394.9	0.02	1
2020.31	58280.9	0.02	1
2020.31	50360.6	0.02	1
2020.31	42787.8	0.02	1
2020.31	76959.5	0.02	1
2020.31	53237.4	0.02	1
2020.31	56752.9	0.02	1
2020.31	55133.4	0.02	1
2020.31	42267.8	0.02	1
2020.31	85291.7	0.02	1
2020.31	48663.3	0.02	1
2020.31	33128.6	0.02	1
2020.31	59501.3	0.02	1
2020.31	56729.2	0.02	1
2020.31	113008	0.02	1
2020.31	65260.5	0.02	1
2020.31	38856.7	0.02	1
2020.31	47668.3	0.02	1
2020.31	50011.2	0.02	1
2020.31	40547.5	0.02	1
2020.31	52636.9	0.02	1
2020.31	41005.3	0.02	1
2020.31	63570.8	0.02	1
2020.31	54828.7	0.02	1
2020.31	37764.6	0.02	1
2020.31	55416.4	0.02	1
2020.31	64011.2	0.02	1
2020.31	57531.2	0.02	1
2020.31	49910.8	0.02	1
2020.31	59498.4	0.02	1
2020.31	46662.3	0.02	1
2020.31	51236.2	0.02	1
2020.31	63158.1	0.02	1
2020.31	76363.1	0.02	1
2020.31	115836	0.02	1
2020.31	66400	0.02	1
2020.31	69749	0.02	1
2020.31	51413.9	0.02	1
2020.31	48439.6	0.02	1
2020.31	46014.5	0.02	1
2020.31	52931.6	0.02	1
2020.31	47663.9	0.02	1
2020.31	51663.4	0.02	1
2020.31	45476.8	0.02	1
2020.31	39766.9	0.02	1
2020.31	46639.3	0.02	1
2020.31	97268	0.02	1
2020.31	34865.9	0.02	1
2020.31	59926.9	0.02	1
2020.31	41852.7	0.02	1
2020.31	101535	0.02	1
2020.31	32777.6	0.02	1
2020.31	127504	0.02	1
2020.31	145700	0.02	1
2020.31	40085.3	0.02	1
2020.31	161187	0.02	1
2020.31	33266.1	0.02	1
2020.31	55936.6	0.02	1
2020.31	49024.3	0.02	1
2020.31	52219.2	0.02	1
2020.31	50399.7	0.02	1
2020.31	26720.4	0.02	1
2020.31	32170.8	0.02	1
2020.31	68555.5	0.02	1
2020.31	39581.2	0.02	1
2020.31	36775.6	0.02	1
2020.31	37327.8	0.02	1
2020.31	65153.9	0.02	1
2020.31	44090.6	0.02	1
2020.31	110446	0.02	1
2020.31	68822.8	0.02	1
2020.31	41750	0.02	1
2020.31	45791.3	0.02	1
2020.31	66961.3	0.02	1
2020.31	46146.3	0.02	1
2020.31	104326	0.02	1
2020.31	108848	0.02	1
2020.31	89401.2	0.02	1
2020.31	139211	0.02	1
2020.31	122529	0.02	1
2020.31	125164	0.02	1
2020.31	52736.1	0.02	1
2020.31	137324	0.02	1
2020.31	89581.4	0.02	1
2020.31	80424.8	0.02	1
2020.31	57174.3	0.02	1
2020.31	67617.8	0.02	1
2020.31	55437.1	0.02	1
2020.31	80423.8	0.02	1
2020.31	51378.9	0.02	1
2020.31	103534	0.02	1
2020.31	60309	0.02	1
2020.31	49688.3	0.02	1
2020.31	40556.3	0.02	1
2020.31	74402.7	0.02	1
2020.31	62632.8	0.02	1
2020.31	87877	0.02	1
2020.31	66358.5	0.02	1
2020.31	53708.3	0.02	1
2020.31	50879.5	0.02	1
2020.31	93554.2	0.02	1
2020.31	105097	0.02	1
2020.31	107799	0.02	1
2020.31	98372.2	0.02	1
2020.31	136245	0.02	1
2020.31	83688.1	0.02	1
2020.31	64610.9	0.02	1
2020.31	109451	0.02	1
2020.31	73208.8	0.02	1
2020.31	51493.5	0.02	1
2020.31	95321.9	0.02	1
2020.31	88879.5	0.02	1
2020.31	96010.3	0.02	1
2020.31	108807	0.02	1
2020.31	117202	0.02	1
2020.31	77287.1	0.02	1
2020.31	49400.3	0.02	1
2020.31	47669.1	0.02	1
2020.31	59232.3	0.02	1
2020.31	43068.7	0.02	1
2020.31	48677.6	0.02	1
2020.31	60484.4	0.02	1
2020.31	61099.8	0.02	1
2020.31	46271.5	0.02	1
2020.31	62108.9	0.02	1
2020.31	57859	0.02	1
2020.31	70300.1	0.02	1
2020.31	62037.2	0.02	1
2020.31	50174.3	0.02	1
2020.31	46592	0.02	1
2020.31	40308.1	0.02	1
2020.31	61010.1	0.02	1
2020.31	53878.3	0.02	1
2020.31	27570.8	0.02	1
2020.31	28914	0.02	1
2020.31	47900.3	0.02	1
2020.31	54721.5	0.02	1
2020.31	41715.2	0.02	1
2020.31	128309	0.02	1
2020.31	44344.5	0.02	1
2020.31	66141.2	0.02	1
2020.31	38343.2	0.02	1
2020.31	66170.7	0.02	1
2020.31	71236.3	0.02	1
2020.31	36065.4	0.02	1
2020.31	76749.9	0.02	1
2020.31	52536.7	0.02	1
2020.31	47400.7	0.02	1
2020.31	67918.1	0.02	1
2020.31	32165.3	0.02	1
2020.31	56819.8	0.02	1
2020.31	37670.2	0.02	1
2020.31	35834.8	0.02	1
2020.31	45517.3	0.02	1
2020.31	31532.8	0.02	1
2020.31	37859.4	0.02	1
2020.31	54304.2	0.02	1
2020.31	28702.7	0.02	1
2020.31	71721.2	0.02	1
2020.31	33379.5	0.02	1
2020.31	25337.8	0.02	1
2020.31	34903.6	0.02	1
2020.31	92151	0.02	1
2020.31	85956.5	0.02	1
2020.31	77595.9	0.02	1
2020.31	46575.5	0.02	1
2020.31	54610.8	0.02	1
2020.31	54184.8	0.02	1
2020.31	42448	0.02	1
2020.31	30150.6	0.02	1
2020.31	22413.7	0.02	1
2020.31	27066.5	0.02	1
2020.31	24378.1	0.02	1
2020.31	28072.1	0.02	1
2020.31	31792.8	0.02	1
2020.31	125138	0.02	1
2020.31	25580.2	0.02	1
2020.31	139065	0.02	1
2020.31	28916	0.02	1
2020.31	31449.8	0.02	1
2020.31	37777.7	0.02	1
2020.31	70988.2	0.02	1
2020.31	154207	0.02	1
2020.31	56224.8	0.02	1
2020.31	38016.3	0.02	1
2020.31	142329	0.02	1
2020.31	31307.1	0.02	1
2020.31	33534.2	0.02	1
2020.31	35330.6	0.02	1
2020.31	29719	0.02	1
2020.31	31470.9	0.02	1
2020.31	38237.8	0.02	1
2020.31	31448.7	0.02	1
2020.31	37984.2	0.02	1
2020.31	34403	0.02	1
2020.31	68791.3	0.02	1
2020.31	55280.8	0.02	1
2020.31	58953.9	0.02	1
2020.31	48704.5	0.02	1
2020.31	57062.9	0.02	1
2020.31	86734.1	0.02	1
2020.31	90944.2	0.02	1
2020.31	83070.2	0.02	1
2020.31	76867.9	0.02	1
2020.31	44438.8	0.02	1
2020.31	33320.7	0.02	1
2020.31	33412.7	0.02	1
2020.31	35427.3	0.02	1
2020.31	35829.6	0.02	1
2020.31	30315.7	0.02	1
2020.31	37504.2	0.02	1
2020.31	119438	0.02	1
2020.31	56897.7	0.02	1
2020.31	110199	0.02	1
2020.31	36086.8	0.02	1
2020.31	40078.7	0.02	1
2020.31	41000	0.02	1
2020.31	57916	0.02	1
2020.31	57213.8	0.02	1
2020.31	43884.4	0.02	1
2020.31	41079.1	0.02	1
2020.31	46676.7	0.02	1
2020.31	40329.9	0.02	1
2020.31	37414.8	0.02	1
2020.31	37567	0.02	1
2020.31	31498.2	0.02	1
2020.31	27060	0.02	1
2020.31	28265.9	0.02	1
2020.31	26217.4	0.02	1
2020.31	30322.5	0.02	1
2020.31	33606.4	0.02	1
2020.31	37535.5	0.02	1
2020.31	49202.7	0.02	1
2020.31	40175.5	0.02	1
2020.31	69327.5	0.02	1
2020.31	68074	0.02	1
2020.31	53801.6	0.02	1
2020.31	60694.9	0.02	1
2020.31	50591.5	0.02	1
2020.31	29005.4	0.02	1
2020.31	36987.4	0.02	1
2020.31	43723	0.02	1
2020.31	43679	0.02	1
2020.31	34400.7	0.02	1
2020.31	41441.6	0.02	1
2020.31	36567.6	0.02	1
2020.31	91792	0.02	1
2020.31	70826.1	0.02	1
2020.31	49102	0.02	1
2020.31	58090	0.02	1
2020.31	65938.6	0.02	1
2020.31	32509.8	0.02	1
2020.31	38027.5	0.02	1
2020.31	39999.8	0.02	1
2020.31	30132.2	0.02	1
2020.31	50309	0.02	1
2020.31	47640.5	0.02	1
2020.31	83903.7	0.02	1
2020.31	66953.5	0.02	1
2020.31	81812	0.02	1
2020.31	61164.5	0.02	1
2020.31	101341	0.02	1
2020.31	83576.4	0.02	1
2020.31	38601	0.02	1
2020.31	81382.3	0.02	1
2020.31	44236	0.02	1
2020.31	114789	0.02	1
2020.31	125855	0.02	1
2020.31	79322	0.02	1
2020.31	106511	0.02	1
2020.31	38434.4	0.02	1
2020.31	34347.4	0.02	1
2020.31	143804	0.02	1
2020.31	60847.1	0.02	1
2020.31	45651.3	0.02	1
2020.31	132025	0.02	1
2020.31	62126.1	0.02	1
2020.31	54505.7	0.02	1
2020.31	76476.4	0.02	1
2020.31	93394.4	0.02	1
2020.31	62333.3	0.02	1
2020.31	41588.2	0.02	1
2020.31	53827.8	0.02	1
2020.31	79481.4	0.02	1
2020.31	93525.2	0.02	1
2020.31	49033.3	0.02	1
2020.31	73415.3	0.02	1
2020.31	99316.8	0.02	1
2020.31	83443.9	0.02	1
2020.31	39464.3	0.02	1
2020.31	46347.8	0.02	1
2020.31	80241.3	0.02	1
2020.31	49340.5	0.02	1
2020.31	69322.3	0.02	1
2020.31	104298	0.02	1
2020.31	118409	0.02	1
2020.31	56148.9	0.02	1
2020.31	118550	0.02	1
2020.31	54877.3	0.02	1
2020.31	35260.3	0.02	1
2020.31	31482.6	0.02	1
2020.31	51976.3	0.02	1
2020.31	43474.5	0.02	1
2020.31	55316.2	0.02	1
2020.31	40957.3	0.02	1
2020.31	45644.7	0.02	1
2020.31	41303.2	0.02	1
2020.31	34582	0.02	1
2020.31	35261.3	0.02	1
2020.31	54793.5	0.02	1
2020.31	32677.3	0.02	1
2020.31	35610.6	0.02	1
2020.31	38983.5	0.02	1
2020.31	38420.8	0.02	1
2020.31	55846	0.02	1
2020.31	22285.7	0.02	1
2020.31	144807	0.02	1
2020.31	25981.4	0.02	1
2020.31	26348.7	0.02	1
2020.31	61140.1	0.02	1
2020.31	89046.3	0.02	1
2020.31	36250.9	0.02	1
2020.31	111511	0.02	1
2020.31	33322.1	0.02	1
2020.31	79567.1	0.02	1
2020.31	149949	0.02	1
2020.31	24248.3	0.02	1
2020.31	163350	0.02	1
2020.31	64464.3	0.02	1
2020.31	68587.7	0.02	1
2020.31	65874	0.02	1
2020.31	53936.6	0.02	1
2020.31	33518.1	0.02	1
2020.31	117738	0.02	1
2020.31	31173	0.02	1
2020.31	89198.3	0.02	1
2020.31	151724	0.02	1
2020.31	30640.6	0.02	1
2020.31	29983.8	0.02	1
2020.31	29068.6	0.02	1
2020.31	103768	0.02	1
2020.31	32583.4	0.02	1
2020.31	43031.7	0.02	1
2020.31	95165.7	0.02	1
2020.31	43318.1	0.02	1
2020.31	37845.5	0.02	1
2020.31	52135.8	0.02	1
2020.31	41201.5	0.02	1
2020.31	57535.6	0.02	1
2020.31	43932.4	0.02	1
2020.31	41698.6	0.02	1
2020.31	55195	0.02	1
2020.31	47779.9	0.02	1
2020.31	47935.1	0.02	1
2020.31	40536.5	0.02	1
2020.31	41419	0.02	1
2020.31	55014.4	0.02	1
2020.31	59583.5	0.02	1
2020.31	47937.7	0.02	1
2020.31	83566	0.02	1
2020.31	45214.3	0.02	1
2020.31	38078.2	0.02	1
2020.31	41030.8	0.02	1
2020.31	51268.2	0.02	1
2020.31	55644	0.02	1
2020.31	82661.5	0.02	1
2020.31	79488.9	0.02	1
2020.31	31130.3	0.02	1
2020.31	34244.6	0.02	1
2020.31	21140.5	0.02	1
2020.31	29197.7	0.02	1
2020.31	27897.6	0.02	1
2020.31	27447.2	0.02	1
2020.31	30596.3	0.02	1
2020.31	87197	0.02	1
2020.31	82577.6	0.02	1
2020.31	88583.9	0.02	1
2020.31	48307.1	0.02	1
2020.31	36728.9	0.02	1
2020.31	42295.6	0.02	1
2020.31	71873.2	0.02	1
2020.31	29834.2	0.02	1
2020.31	44228.9	0.02	1
2020.31	38094.5	0.02	1
2020.31	56425.1	0.02	1
2020.31	88850	0.02	1
2020.31	128051	0.02	1
2020.31	47514	0.02	1
2020.31	45493.2	0.02	1
2020.31	96687.4	0.02	1
2020.31	33980	0.02	1
2020.31	37348.7	0.02	1
2020.31	79733.4	0.02	1
2020.31	46959.3	0.02	1
2020.31	45704.9	0.02	1
2020.31	42680.1	0.02	1
2020.31	42781.9	0.02	1
2020.31	64879.1	0.02	1
2020.31	66980.3	0.02	1
2020.31	60951.6	0.02	1
2020.31	62838.5	0.02	1
2020.31	44989	0.02	1
2020.31	61555.2	0.02	1
2020.31	78926.2	0.02	1
2020.31	52612.5	0.02	1
2020.31	49457.2	0.02	1
2020.31	55027	0.02	1
2020.31	33896.3	0.02	1
2020.31	32698.7	0.02	1
2020.31	24555.7	0.02	1
2020.31	46906.8	0.02	1
2020.31	59990.6	0.02	1
2020.31	84549.1	0.02	1
2020.31	38865.1	0.02	1
2020.31	33351.2	0.02	1
2020.31	32905.9	0.02	1
2020.31	30518.6	0.02	1
2020.31	32634.9	0.02	1
2020.31	42455.6	0.02	1
2020.31	45915.3	0.02	1
2020.31	60883.6	0.02	1
2020.31	46408.3	0.02	1
2020.31	72106	0.02	1
2020.31	39213.2	0.02	1
2020.31	66912.2	0.02	1
2020.31	75819	0.02	1
2020.31	32755.3	0.02	1
2020.31	26319.1	0.02	1
2020.31	69013.1	0.02	1
2020.31	28049.5	0.02	1
2020.31	35539.2	0.02	1
2020.31	87580.5	0.02	1
2020.31	40513.4	0.02	1
2020.31	77897.1	0.02	1
2020.31	41166	0.02	1
2020.31	36404.4	0.02	1
2020.31	50512.4	0.02	1
2020.31	35035.9	0.02	1
2020.31	95564.6	0.02	1
2020.31	35845.2	0.02	1
2020.31	65717.2	0.02	1
[truncated: 26,507 more rows]

## Sheet: Fig6B
t	0.025	0.5	0.975	ph
2019.7	0	0	0	0.02
2019.7	0	0	0	0.02
2019.7	0	0	0	0.02
2019.7	0	0	0	0.02
2019.7	0	0	0	0.02
2019.71	0	0	0	0.02
2019.71	0	0	0	0.02
2019.71	0	0	0	0.02
2019.71	0	0	0	0.02
2019.71	0	0	0	0.02
2019.71	0	0	0	0.02
2019.71	0	0	0	0.02
2019.71	0	0	0	0.02
2019.72	0	0	0	0.02
2019.72	0	0	0	0.02
2019.72	0	0	0	0.02
2019.72	0	0	0	0.02
2019.72	0	0	0	0.02
2019.72	0	0	0	0.02
2019.72	0	0	0	0.02
2019.72	0	0	0	0.02
2019.73	0	0	0	0.02
2019.73	0	0	0	0.02
2019.73	0	0	0	0.02
2019.73	0	0	0	0.02
2019.73	0	0	0	0.02
2019.73	0	0	0	0.02
2019.73	0	0	0	0.02
2019.73	0	0	0	0.02
2019.74	0	0	0	0.02
2019.74	0	0	0	0.02
2019.74	0	0	0	0.02
2019.74	0	0	0	0.02
2019.74	0	0	0	0.02
2019.74	0	0	0	0.02
2019.74	0	0	0	0.02
2019.74	0	0	0	0.02
2019.75	0	0	0	0.02
2019.75	0	0	0	0.02
2019.75	0	0	0	0.02
2019.75	0	0	0	0.02
2019.75	0	0	0	0.02
2019.75	0	0	0	0.02
2019.75	0	0	0	0.02
2019.75	0	0	0	0.02
2019.75	0	0	0	0.02
2019.76	0	0	0	0.02
2019.76	0	0	0	0.02
2019.76	0	0	0	0.02
2019.76	0	0	0	0.02
2019.76	0	0	0	0.02
2019.76	0	0	0	0.02
2019.76	0	0	0	0.02
2019.76	0	0	0	0.02
2019.77	0	0	0	0.02
2019.77	0	0	0	0.02
2019.77	0	0	0	0.02
2019.77	0	0	0	0.02
2019.77	0	0	0	0.02
2019.77	0	0	0	0.02
2019.77	0	0	0	0.02
2019.77	0	0	0	0.02
2019.78	0	0	0	0.02
2019.78	0	0	0	0.02
2019.78	0	0	0	0.02
2019.78	0	0	0	0.02
2019.78	0	0	0	0.02
2019.78	0	0	0	0.02
2019.78	0	0	0	0.02
2019.78	0	0	0	0.02
2019.79	0	0	0	0.02
2019.79	0	0	0	0.02
2019.79	0	0	0	0.02
2019.79	0	0	0	0.02
2019.79	0	0	0	0.02
2019.79	0	0	0	0.02
2019.79	0	0	0	0.02
2019.79	0	0	0	0.02
2019.79	0	0	0	0.02
2019.8	0	0	0	0.02
2019.8	0	0	0	0.02
2019.8	0	0	0	0.02
2019.8	0	0	0	0.02
2019.8	0	0	0	0.02
2019.8	0	0	0	0.02
2019.8	0	0	0	0.02
2019.8	0	0	0	0.02
2019.81	0	0	0	0.02
2019.81	0	0	0	0.02
2019.81	0	0	0	0.02
2019.81	0	0	0	0.02
2019.81	0	0	0	0.02
2019.81	0	0	0	0.02
2019.81	0	0	0	0.02
2019.81	0	0	0	0.02
2019.82	0	0	0	0.02
2019.82	0	0	0	0.02
2019.82	0	0	0	0.02
2019.82	0	0	0	0.02
2019.82	0	0	0	0.02
2019.82	0	0	0	0.02
2019.82	0	0	0	0.02
2019.82	0	0	0	0.02
2019.83	0	0	0	0.02
2019.83	0	0	0	0.02
2019.83	0	0	0	0.02
2019.83	0	0	0	0.02
2019.83	0	0	0	0.02
2019.83	0	0	0	0.02
2019.83	0	0	0	0.02
2019.83	0	0	0	0.02
2019.84	0	0	0	0.02
2019.84	0	0	0	0.02
2019.84	0	0	0	0.02
2019.84	0	0	0	0.02
2019.84	0	0	0	0.02
2019.84	0	0	0	0.02
2019.84	0	0	0	0.02
2019.84	0	0	0	0.02
2019.84	0	0	0	0.02
2019.85	0	0	0	0.02
2019.85	0	0	0	0.02
2019.85	0	0	0	0.02
2019.85	0	0	0	0.02
2019.85	0	0	0	0.02
2019.85	0	0	0	0.02
2019.85	0	0	0	0.02
2019.85	0	0	0	0.02
2019.86	0	0	0	0.02
2019.86	0	0	0	0.02
2019.86	0	0	0	0.02
2019.86	0	0	0	0.02
2019.86	0	0	0	0.02
2019.86	0	0	0	0.02
2019.86	0	0	0	0.02
2019.86	0	0	0	0.02
2019.87	0	0	0	0.02
2019.87	0	0	0	0.02
2019.87	0	0	0	0.02
2019.87	0	0	0	0.02
2019.87	0	0	0	0.02
2019.87	0	0	0	0.02
2019.87	0	0	0	0.02
2019.87	0	0	0	0.02
2019.88	0	0	0	0.02
2019.88	0	0	0	0.02
2019.88	0	0	0	0.02
2019.88	0	0	0	0.02
2019.88	0	0	0	0.02
2019.88	0	0	0	0.02
2019.88	0	0	0	0.02
2019.88	0	0	0	0.02
2019.89	0	0	0	0.02
2019.89	0	0	0	0.02
2019.89	0	0	0	0.02
2019.89	0	0	0	0.02
2019.89	0	0	0	0.02
2019.89	0	0	0	0.02
2019.89	0	0	0	0.02
2019.89	0	0	0	0.02
2019.89	0	0	0	0.02
2019.9	0	0	0	0.02
2019.9	0	0	0	0.02
2019.9	0	0	0	0.02
2019.9	0	0	0	0.02
2019.9	0	0	0	0.02
2019.9	0	0	0	0.02
2019.9	0	0	0	0.02
2019.9	0	0	0	0.02
2019.91	0	0	0	0.02
2019.91	0	0	0	0.02
2019.91	0	0	0	0.02
2019.91	0	0	0	0.02
2019.91	0	0	0	0.02
2019.91	0	0	0	0.02
2019.91	0	0	0	0.02
2019.91	0	0	0	0.02
2019.92	0	0	0	0.02
2019.92	0	0	0	0.02
2019.92	0	0	0	0.02
2019.92	0	0	0	0.02
2019.92	0	0	0	0.02
2019.92	0	0	0	0.02
2019.92	0	0	0	0.02
2019.92	0	0	0	0.02
2019.93	0	0	0	0.02
2019.93	0	0	0	0.02
2019.93	0	0	0	0.02
2019.93	0	0	0	0.02
2019.93	0	0	0	0.02
2019.93	0	0	0	0.02
2019.93	0	0	0	0.02
2019.93	0	0	0	0.02
2019.93	0	0	0	0.02
2019.94	0	0	0	0.02
2019.94	0	0	0	0.02
2019.94	0	0	0	0.02
2019.94	0	0	0	0.02
2019.94	0	0	0	0.02
2019.94	0	0	0	0.02
2019.94	0	0	0	0.02
2019.94	0	0	0	0.02
2019.95	0	0	0	0.02
2019.95	0	0	0	0.02
2019.95	0	0	0	0.02
2019.95	0	0	0	0.02
2019.95	0	0	0	0.02
2019.95	0	0	0	0.02
2019.95	0	0	0	0.02
2019.95	0	0	0	0.02
2019.96	0	0	0	0.02
2019.96	0	0	0	0.02
2019.96	0	0	0	0.02
2019.96	0	0	0	0.02
2019.96	0	0	0	0.02
2019.96	0	0	0	0.02
2019.96	0	0	0	0.02
2019.96	0	0	0	0.02
2019.97	0	0	0	0.02
2019.97	0	0	0	0.02
2019.97	0	0	0	0.02
2019.97	0	0	0	0.02
2019.97	0	0	0	0.02
2019.97	0	0	0	0.02
2019.97	0	0	0	0.02
2019.97	0	0	0	0.02
2019.98	0	0	0	0.02
2019.98	0	0	0	0.02
2019.98	0	0	0	0.02
2019.98	0	0	0	0.02
2019.98	0	0	0	0.02
2019.98	0	0	0	0.02
2019.98	0	0	0	0.02
2019.98	0	0	0	0.02
2019.98	0	0	0	0.02
2019.99	0	0	0	0.02
2019.99	0	0	0	0.02
2019.99	0	0	0	0.02
2019.99	0	0	0	0.02
2019.99	0	0	0	0.02
2019.99	0	0	0	0.02
2019.99	0	0	0	0.02
2019.99	0	0	0	0.02
2020	0	0	0	0.02
2020	0	0	0	0.02
2020	0	0	0	0.02
2020	0	0	0	0.02
2020	0	0	0	0.02
2020	0	0	0	0.02
2020	0	0	0	0.02
2020	0	0	0	0.02
2020.01	0	0	0	0.02
2020.01	0	0	0	0.02
2020.01	0	0	0	0.02
2020.01	0	0	0	0.02
2020.01	0	0	0	0.02
2020.01	0	0	0	0.02
2020.01	0	0	0	0.02
2020.01	0	0	0	0.02
2020.02	0	0	0	0.02
2020.02	0	0	0	0.02
2020.02	0	0	0	0.02
2020.02	0	0	0	0.02
2020.02	0	0	0	0.02
2020.02	0	0	0	0.02
2020.02	0	0	0	0.02
2020.02	0	0	0	0.02
2020.02	0	0	0	0.02
2020.03	0	0	0	0.02
2020.03	0	0	0	0.02
2020.03	0	0	0	0.02
2020.03	0	0	0	0.02
2020.03	0	0	0	0.02
2020.03	0	0	0	0.02
2020.03	0	0	0	0.02
2020.03	0	0	0	0.02
2020.04	0	0	0	0.02
2020.04	0	0	0	0.02
2020.04	0	0	0	0.02
2020.04	0	0	0	0.02
2020.04	0	0	0	0.02
2020.04	0	0	0	0.02
2020.04	0	0	0	0.02
2020.04	0	0	0	0.02
2020.05	0	0	0	0.02
2020.05	0	0	0	0.02
2020.05	0	0	0	0.02
2020.05	0	0	0	0.02
2020.05	0	0	0	0.02
2020.05	0	0	0	0.02
2020.05	0	0	0	0.02
2020.05	0	0	0	0.02
2020.06	0	0	0	0.02
2020.06	0	0	0	0.02
2020.06	0	0	0	0.02
2020.06	0	0	0	0.02
2020.06	0	0	0	0.02
2020.06	0	0	0	0.02
2020.06	0	0	0	0.02
2020.06	0	0	0	0.02
2020.07	0	0	0	0.02
2020.07	0	0	0	0.02
2020.07	0	0	0	0.02
2020.07	0	0	0	0.02
2020.07	0	0	0	0.02
2020.07	0	0	0	0.02
2020.07	0	0	0	0.02
2020.07	0	0	0	0.02
2020.07	0	0	0	0.02
2020.08	0	0	0	0.02
2020.08	0	0	0	0.02
2020.08	0	0	0	0.02
2020.08	0	0	0	0.02
2020.08	0	0	0	0.02
2020.08	0	0	0	0.02
2020.08	0	0	0	0.02
2020.08	0	0	0	0.02
2020.09	0	0	0	0.02
2020.09	0	0	0	0.02
2020.09	0.0288982	0.0579304	0.0920003	0.02
2020.09	0.134933	0.270289	0.428947	0.02
2020.09	0.304391	0.608943	0.965622	0.02
2020.09	0.527538	1.05401	1.66866	0.02
2020.09	0.801448	1.59212	2.51777	0.02
2020.09	1.11758	2.2135	3.49548	0.02
2020.1	1.47357	2.91169	4.59405	0.02
2020.1	1.8924	3.68509	5.82273	0.02
2020.1	2.32652	4.53211	7.133	0.02
2020.1	2.83136	5.45057	8.57468	0.02
2020.1	3.36155	6.44552	10.114	0.02
2020.1	3.9411	7.51884	11.7656	0.02
2020.1	4.57322	8.66718	13.5328	0.02
2020.1	5.26322	9.90508	15.4049	0.02
2020.11	5.9719	11.232	17.37	0.02
2020.11	6.76171	12.6476	19.4768	0.02
2020.11	7.61495	14.1681	21.7531	0.02
2020.11	8.53646	15.8033	24.178	0.02
2020.11	9.51905	17.5487	26.7604	0.02
2020.11	10.6455	19.4372	29.5554	0.02
2020.11	11.8352	21.4361	32.492	0.02
2020.11	12.9722	23.5657	35.5294	0.02
2020.12	14.5673	25.909	39.1082	0.02
2020.12	15.8187	28.315	42.3998	0.02
2020.12	17.4019	30.9303	46.1921	0.02
2020.12	20.4059	33.8913	51.573	0.02
2020.12	21.7989	36.8214	55.3718	0.02
2020.12	24.2959	40.097	60.3789	0.02
2020.12	26.6742	43.5773	65.42	0.02
2020.12	29.2228	47.256	70.7835	0.02
2020.12	31.8303	51.2368	76.5025	0.02
2020.13	33.1361	55.1188	81.0747	0.02
2020.13	38.1049	59.95	89.4889	0.02
2020.13	39.2495	64.52	94.2422	0.02
2020.13	44.6971	69.8344	103.638	0.02
2020.13	48.2237	75.274	111.403	0.02
2020.13	51.8134	81.0314	119.283	0.02
2020.13	51.9172	86.8499	123.967	0.02
2020.13	56.2369	93.444	133.269	0.02
2020.14	61.231	100.653	143.364	0.02
2020.14	66.4261	108.301	154.447	0.02
2020.14	72.9242	116.761	167.109	0.02
2020.14	82.3605	125.848	183.115	0.02
2020.14	89.8937	135.311	197.374	0.02
2020.14	94.8856	145.124	209.914	0.02
2020.14	102.239	155.727	224.98	0.02
2020.14	110.869	167.194	242.441	0.02
2020.15	122.875	179.962	263.333	0.02
2020.15	132.751	193.154	283.091	0.02
2020.15	143.143	206.935	304.014	0.02
2020.15	148.233	221.011	320.793	0.02
2020.15	162.993	237.177	347.61	0.02
2020.15	178.166	254.445	376.973	0.02
2020.15	192.909	272.662	406.997	0.02
2020.15	202.946	291.238	432.776	0.02
2020.16	216.201	311.67	463.14	0.02
2020.16	232.424	333.909	498.065	0.02
2020.16	246.996	357.053	533.76	0.02
2020.16	266.021	382.353	574.632	0.02
2020.16	289.602	410.192	623.9	0.02
2020.16	310.37	438.7	671.375	0.02
2020.16	309.34	465.903	698.721	0.02
2020.16	345.345	499.165	756.61	0.02
2020.16	381.337	534.611	823.341	0.02
2020.17	414.277	572.294	892.721	0.02
2020.17	441.452	612.709	958.813	0.02
2020.17	464.309	654.464	1022.26	0.02
2020.17	504.281	701.046	1109.36	0.02
2020.17	523.056	748.33	1178.44	0.02
2020.17	578.644	801.927	1287.01	0.02
2020.17	619.829	859.894	1390.07	0.02
2020.17	663.706	920.304	1499.57	0.02
2020.18	694.915	983.884	1601.6	0.02
2020.18	742.132	1051.11	1725.97	0.02
2020.18	807.189	1125.83	1875.57	0.02
2020.18	857.725	1204.37	2020.23	0.02
2020.18	903.325	1287.54	2169.97	0.02
2020.18	957.242	1375.74	2335.99	0.02
2020.18	1013.66	1469.65	2513.2	0.02
2020.18	1077.92	1570.62	2704.01	0.02
2020.19	1145.98	1679.18	2910.89	0.02
2020.19	1223.45	1796.38	3143.84	0.02
2020.19	1337.75	1924.99	3474.91	0.02
2020.19	1371.18	2053.55	3765.55	0.02
2020.19	1458.27	2196.54	4061.38	0.02
2020.19	1552.93	2348.31	4385.75	0.02
2020.19	1635.79	2512.15	4717.14	0.02
2020.19	1743.17	2685.57	5099.89	0.02
2020.2	1869.6	2874.56	5534.76	0.02
2020.2	1982.63	3074.49	5975.86	0.02
2020.2	2097.82	3288.25	6458.97	0.02
2020.2	2205	3517.47	6959.63	0.02
2020.2	2304.53	3759.63	7475.67	0.02
2020.2	2409.88	4018.57	8042.38	0.02
2020.2	2563.43	4295.87	8707.23	0.02
2020.2	2777.63	4598.21	9477.77	0.02
2020.21	2928.64	4916.31	10213.1	0.02
2020.21	3069.89	5258.95	11021.1	0.02
2020.21	3329.57	5631.63	11985.3	0.02
2020.21	3461.36	6019.65	12885.9	0.02
2020.21	3671.84	6435.39	13951.4	0.02
2020.21	3949.56	6887.43	15135.8	0.02
2020.21	4210.28	7363.8	16388.3	0.02
2020.21	4462.68	7871.89	17727.1	0.02
2020.21	4707.89	8420.58	19129.5	0.02
2020.22	4913.35	8989.55	20602	0.02
2020.22	5161.62	9608.21	22221.8	0.02
2020.22	5280.99	10252.4	23762.5	0.02
2020.22	5575.02	10918.2	25524.8	0.02
2020.22	5879.84	11613.5	27398.5	0.02
2020.22	6157.38	12315.7	29263.9	0.02
2020.22	6485.43	13021.9	31168.4	0.02
2020.22	6776.49	13714.2	33061	0.02
2020.23	7152.96	14426.1	35085	0.02
2020.23	7447.01	15148.5	37004.7	0.02
2020.23	7609.78	15826.2	38943.2	0.02
2020.23	7952.27	16514.3	41005.9	0.02
2020.23	8270.5	17207.8	43082	0.02
2020.23	8504.33	17865.4	45139.2	0.02
2020.23	8752.36	18502.7	47205.9	0.02
2020.23	8980.48	19140.1	49270.5	0.02
2020.24	9249.47	19793	51220.7	0.02
2020.24	9507.63	20426	52998.4	0.02
2020.24	9614.25	21040.7	54641.2	0.02
2020.24	9809.1	21646.2	56866.9	0.02
2020.24	9996.07	22243.2	58815.5	0.02
2020.24	10468.8	22846.5	61035	0.02
2020.24	10652.8	23420.3	62874.8	0.02
2020.24	10432	23993.4	64502.8	0.02
2020.25	10597.2	24601.7	66601.3	0.02
2020.25	11355.9	25178.7	69266.4	0.02
2020.25	10965.1	25704.3	70446.7	0.02
2020.25	11692.8	26247.1	72921.5	0.02
2020.25	11195.1	26791.1	74264.1	0.02
2020.25	11329.9	27334.2	76174.9	0.02
2020.25	11797.2	27835.9	78424.7	0.02
2020.25	11583.5	28323.6	79634.4	0.02
2020.26	12548.1	28835.3	82137.5	0.02
2020.26	12676.3	29331.3	83841.6	0.02
2020.26	12806.5	29799.3	85457.3	0.02
2020.26	12722.6	30221.9	87013	0.02
2020.26	12498.7	30666	88583	0.02
2020.26	13125.9	31115.1	91012.1	0.02
2020.26	13223.7	31557.9	92542.7	0.02
2020.26	12766.1	31950.5	93944.3	0.02
2020.26	12847.5	32384.6	95404.2	0.02
2020.27	12925.4	32782.8	96975.2	0.02
2020.27	13379.8	33209.1	98850.6	0.02
2020.27	13655.4	33637.9	100735	0.02
2020.27	13731.3	34017.7	102476	0.02
2020.27	12774.1	34388	103754	0.02
2020.27	13873.8	34754.7	106291	0.02
2020.27	13326	35068.6	107950	0.02
2020.27	13808.1	35445.4	110016	0.02
2020.28	13869.5	35785.2	111810	0.02
2020.28	14125	36153.3	113670	0.02
2020.28	14181.4	36486.4	115552	0.02
2020.28	14235.5	36852.9	117247	0.02
2020.28	14389.8	37185.2	118810	0.02
2020.28	14337	37507.4	120658	0.02
2020.28	14384.7	37822.2	122503	0.02
2020.28	13756.4	38111.6	123760	0.02
2020.29	13514.1	38385.3	125155	0.02
2020.29	14516	38749.5	128029	0.02
2020.29	13396.1	38989.9	128370	0.02
2020.29	14399.1	39336.2	131783	0.02
2020.29	14436.2	39603.4	134205	0.02
2020.29	14471.7	39871.8	136166	0.02
2020.29	14701	40173.4	138560	0.02
2020.29	14538.4	40455	140055	0.02
2020.3	14569.7	40748.7	142561	0.02
2020.3	13586.4	40939.1	144249	0.02
2020.3	14823.1	41283.5	148170	0.02
2020.3	14379	41476.3	149737	0.02
2020.3	13901	41752.2	151425	0.02
2020.3	13670.8	41966.6	153496	0.02
2020.3	14179.5	42237.8	155875	0.02
2020.3	14482.5	42574.6	157966	0.02
2020.3	13724.8	42735	159399	0.02
2020.31	14799.2	42951.9	162795	0.02
2020.31	14819.8	43155.1	165084	0.02
2020.31	14819.8	43155.1	165084	0.02
2019.7	0	0	0	0.05
2019.7	0	0	0	0.05
2019.7	0	0	0	0.05
2019.7	0	0	0	0.05
2019.7	0	0	0	0.05
2019.71	0	0	0	0.05
2019.71	0	0	0	0.05
2019.71	0	0	0	0.05
2019.71	0	0	0	0.05
2019.71	0	0	0	0.05
2019.71	0	0	0	0.05
2019.71	0	0	0	0.05
2019.71	0	0	0	0.05
2019.72	0	0	0	0.05
2019.72	0	0	0	0.05
2019.72	0	0	0	0.05
2019.72	0	0	0	0.05
2019.72	0	0	0	0.05
2019.72	0	0	0	0.05
2019.72	0	0	0	0.05
2019.72	0	0	0	0.05
2019.73	0	0	0	0.05
2019.73	0	0	0	0.05
2019.73	0	0	0	0.05
2019.73	0	0	0	0.05
2019.73	0	0	0	0.05
2019.73	0	0	0	0.05
2019.73	0	0	0	0.05
2019.73	0	0	0	0.05
2019.74	0	0	0	0.05
2019.74	0	0	0	0.05
2019.74	0	0	0	0.05
2019.74	0	0	0	0.05
2019.74	0	0	0	0.05
2019.74	0	0	0	0.05
2019.74	0	0	0	0.05
2019.74	0	0	0	0.05
2019.75	0	0	0	0.05
2019.75	0	0	0	0.05
2019.75	0	0	0	0.05
2019.75	0	0	0	0.05
2019.75	0	0	0	0.05
2019.75	0	0	0	0.05
2019.75	0	0	0	0.05
2019.75	0	0	0	0.05
2019.75	0	0	0	0.05
2019.76	0	0	0	0.05
2019.76	0	0	0	0.05
2019.76	0	0	0	0.05
2019.76	0	0	0	0.05
2019.76	0	0	0	0.05
2019.76	0	0	0	0.05
2019.76	0	0	0	0.05
2019.76	0	0	0	0.05
2019.77	0	0	0	0.05
2019.77	0	0	0	0.05
2019.77	0	0	0	0.05
2019.77	0	0	0	0.05
2019.77	0	0	0	0.05
2019.77	0	0	0	0.05
2019.77	0	0	0	0.05
2019.77	0	0	0	0.05
2019.78	0	0	0	0.05
2019.78	0	0	0	0.05
2019.78	0	0	0	0.05
2019.78	0	0	0	0.05
2019.78	0	0	0	0.05
2019.78	0	0	0	0.05
2019.78	0	0	0	0.05
2019.78	0	0	0	0.05
2019.79	0	0	0	0.05
2019.79	0	0	0	0.05
2019.79	0	0	0	0.05
2019.79	0	0	0	0.05
2019.79	0	0	0	0.05
2019.79	0	0	0	0.05
2019.79	0	0	0	0.05
2019.79	0	0	0	0.05
2019.79	0	0	0	0.05
2019.8	0	0	0	0.05
2019.8	0	0	0	0.05
2019.8	0	0	0	0.05
2019.8	0	0	0	0.05
2019.8	0	0	0	0.05
2019.8	0	0	0	0.05
2019.8	0	0	0	0.05
2019.8	0	0	0	0.05
2019.81	0	0	0	0.05
2019.81	0	0	0	0.05
2019.81	0	0	0	0.05
2019.81	0	0	0	0.05
2019.81	0	0	0	0.05
2019.81	0	0	0	0.05
2019.81	0	0	0	0.05
2019.81	0	0	0	0.05
2019.82	0	0	0	0.05
2019.82	0	0	0	0.05
2019.82	0	0	0	0.05
2019.82	0	0	0	0.05
2019.82	0	0	0	0.05
2019.82	0	0	0	0.05
2019.82	0	0	0	0.05
2019.82	0	0	0	0.05
2019.83	0	0	0	0.05
2019.83	0	0	0	0.05
2019.83	0	0	0	0.05
2019.83	0	0	0	0.05
2019.83	0	0	0	0.05
2019.83	0	0	0	0.05
2019.83	0	0	0	0.05
2019.83	0	0	0	0.05
2019.84	0	0	0	0.05
2019.84	0	0	0	0.05
2019.84	0	0	0	0.05
2019.84	0	0	0	0.05
2019.84	0	0	0	0.05
2019.84	0	0	0	0.05
2019.84	0	0	0	0.05
2019.84	0	0	0	0.05
2019.84	0	0	0	0.05
2019.85	0	0	0	0.05
2019.85	0	0	0	0.05
2019.85	0	0	0	0.05
2019.85	0	0	0	0.05
2019.85	0	0	0	0.05
2019.85	0	0	0	0.05
2019.85	0	0	0	0.05
2019.85	0	0	0	0.05
2019.86	0	0	0	0.05
2019.86	0	0	0	0.05
2019.86	0	0	0	0.05
2019.86	0	0	0	0.05
2019.86	0	0	0	0.05
2019.86	0	0	0	0.05
2019.86	0	0	0	0.05
2019.86	0	0	0	0.05
2019.87	0	0	0	0.05
2019.87	0	0	0	0.05
2019.87	0	0	0	0.05
2019.87	0	0	0	0.05
2019.87	0	0	0	0.05
2019.87	0	0	0	0.05
2019.87	0	0	0	0.05
2019.87	0	0	0	0.05
2019.88	0	0	0	0.05
2019.88	0	0	0	0.05
2019.88	0	0	0	0.05
2019.88	0	0	0	0.05
2019.88	0	0	0	0.05
2019.88	0	0	0	0.05
2019.88	0	0	0	0.05
2019.88	0	0	0	0.05
2019.89	0	0	0	0.05
2019.89	0	0	0	0.05
2019.89	0	0	0	0.05
2019.89	0	0	0	0.05
2019.89	0	0	0	0.05
2019.89	0	0	0	0.05
2019.89	0	0	0	0.05
2019.89	0	0	0	0.05
2019.89	0	0	0	0.05
2019.9	0	0	0	0.05
2019.9	0	0	0	0.05
2019.9	0	0	0	0.05
2019.9	0	0	0	0.05
2019.9	0	0	0	0.05
2019.9	0	0	0	0.05
2019.9	0	0	0	0.05
2019.9	0	0	0	0.05
2019.91	0	0	0	0.05
2019.91	0	0	0	0.05
2019.91	0	0	0	0.05
2019.91	0	0	0	0.05
2019.91	0	0	0	0.05
2019.91	0	0	0	0.05
2019.91	0	0	0	0.05
2019.91	0	0	0	0.05
2019.92	0	0	0	0.05
2019.92	0	0	0	0.05
2019.92	0	0	0	0.05
2019.92	0	0	0	0.05
2019.92	0	0	0	0.05
2019.92	0	0	0	0.05
2019.92	0	0	0	0.05
2019.92	0	0	0	0.05
2019.93	0	0	0	0.05
2019.93	0	0	0	0.05
2019.93	0	0	0	0.05
2019.93	0	0	0	0.05
2019.93	0	0	0	0.05
2019.93	0	0	0	0.05
2019.93	0	0	0	0.05
2019.93	0	0	0	0.05
2019.93	0	0	0	0.05
2019.94	0	0	0	0.05
2019.94	0	0	0	0.05
2019.94	0	0	0	0.05
2019.94	0	0	0	0.05
2019.94	0	0	0	0.05
2019.94	0	0	0	0.05
2019.94	0	0	0	0.05
2019.94	0	0	0	0.05
2019.95	0	0	0	0.05
2019.95	0	0	0	0.05
2019.95	0	0	0	0.05
2019.95	0	0	0	0.05
2019.95	0	0	0	0.05
2019.95	0	0	0	0.05
2019.95	0	0	0	0.05
2019.95	0	0	0	0.05
2019.96	0	0	0	0.05
2019.96	0	0	0	0.05
2019.96	0	0	0	0.05
2019.96	0	0	0	0.05
2019.96	0	0	0	0.05
2019.96	0	0	0	0.05
2019.96	0	0	0	0.05
2019.96	0	0	0	0.05
2019.97	0	0	0	0.05
2019.97	0	0	0	0.05
2019.97	0	0	0	0.05
2019.97	0	0	0	0.05
2019.97	0	0	0	0.05
2019.97	0	0	0	0.05
2019.97	0	0	0	0.05
2019.97	0	0	0	0.05
2019.98	0	0	0	0.05
2019.98	0	0	0	0.05
2019.98	0	0	0	0.05
2019.98	0	0	0	0.05
2019.98	0	0	0	0.05
2019.98	0	0	0	0.05
2019.98	0	0	0	0.05
2019.98	0	0	0	0.05
2019.98	0	0	0	0.05
2019.99	0	0	0	0.05
2019.99	0	0	0	0.05
2019.99	0	0	0	0.05
2019.99	0	0	0	0.05
2019.99	0	0	0	0.05
2019.99	0	0	0	0.05
2019.99	0	0	0	0.05
2019.99	0	0	0	0.05
2020	0	0	0	0.05
2020	0	0	0	0.05
2020	0	0	0	0.05
2020	0	0	0	0.05
2020	0	0	0	0.05
2020	0	0	0	0.05
2020	0	0	0	0.05
2020	0	0	0	0.05
2020.01	0	0	0	0.05
2020.01	0	0	0	0.05
2020.01	0	0	0	0.05
2020.01	0	0	0	0.05
2020.01	0	0	0	0.05
2020.01	0	0	0	0.05
2020.01	0	0	0	0.05
2020.01	0	0	0	0.05
2020.02	0	0	0	0.05
2020.02	0	0	0	0.05
2020.02	0	0	0	0.05
2020.02	0	0	0	0.05
2020.02	0	0	0	0.05
2020.02	0	0	0	0.05
2020.02	0	0	0	0.05
2020.02	0	0	0	0.05
2020.02	0	0	0	0.05
2020.03	0	0	0	0.05
2020.03	0	0	0	0.05
2020.03	0	0	0	0.05
2020.03	0	0	0	0.05
2020.03	0	0	0	0.05
2020.03	0	0	0	0.05
2020.03	0	0	0	0.05
2020.03	0	0	0	0.05
2020.04	0	0	0	0.05
2020.04	0	0	0	0.05
2020.04	0	0	0	0.05
2020.04	0	0	0	0.05
2020.04	0	0	0	0.05
2020.04	0	0	0	0.05
2020.04	0	0	0	0.05
2020.04	0	0	0	0.05
2020.05	0	0	0	0.05
2020.05	0	0	0	0.05
2020.05	0	0	0	0.05
2020.05	0	0	0	0.05
2020.05	0	0	0	0.05
2020.05	0	0	0	0.05
2020.05	0	0	0	0.05
2020.05	0	0	0	0.05
2020.06	0	0	0	0.05
2020.06	0	0	0	0.05
2020.06	0	0	0	0.05
2020.06	0	0	0	0.05
2020.06	0	0	0	0.05
2020.06	0	0	0	0.05
2020.06	0	0	0	0.05
2020.06	0	0	0	0.05
2020.07	0	0	0	0.05
2020.07	0	0	0	0.05
2020.07	0	0	0	0.05
2020.07	0	0	0	0.05
2020.07	0	0	0	0.05
2020.07	0	0	0	0.05
2020.07	0	0	0	0.05
2020.07	0	0	0	0.05
2020.07	0	0	0	0.05
2020.08	0	0	0	0.05
2020.08	0	0	0	0.05
2020.08	0	0	0	0.05
2020.08	0	0	0	0.05
2020.08	0	0	0	0.05
2020.08	0	0	0	0.05
2020.08	0	0	0	0.05
2020.08	0	0	0	0.05
2020.09	0	0	0	0.05
2020.09	0	0	0	0.05
2020.09	0.0283484	0.0601715	0.0993293	0.05
2020.09	0.13215	0.280434	0.462553	0.05
2020.09	0.298212	0.630779	1.04023	0.05
2020.09	0.516304	1.08943	1.79376	0.05
2020.09	0.778994	1.63997	2.69759	0.05
2020.09	1.08148	2.27214	3.72891	0.05
2020.1	1.42062	2.97823	4.87885	0.05
2020.1	1.77422	3.75053	6.11694	0.05
2020.1	2.17592	4.58563	7.4644	0.05
2020.1	2.64141	5.49084	8.92323	0.05
2020.1	3.1069	6.45762	10.445	0.05
2020.1	3.6174	7.48985	12.07	0.05
2020.1	4.10723	8.57835	13.7489	0.05
2020.1	4.67279	9.7335	15.5725	0.05
2020.11	5.29121	10.9587	17.5059	0.05
2020.11	5.98563	12.2582	19.5457	0.05
2020.11	7.05693	13.6393	22.0317	0.05
2020.11	7.36281	15.0588	23.7889	0.05
2020.11	8.63553	16.6217	26.6009	0.05
2020.11	9.54122	18.2564	29.0506	0.05
2020.11	10.6975	20.0024	31.8445	0.05
2020.11	11.5673	21.7956	34.4347	0.05
2020.12	12.6542	23.7139	37.2378	0.05
2020.12	13.8371	25.7341	40.3279	0.05
2020.12	15.0352	27.8706	43.4185	0.05
2020.12	16.0865	30.1483	46.5587	0.05
2020.12	17.0998	32.4824	49.7673	0.05
2020.12	18.4211	34.9913	53.3152	0.05
2020.12	19.8042	37.6406	57.0182	0.05
2020.12	21.3687	40.4372	61.0468	0.05
2020.12	23.6284	43.4259	65.8059	0.05
2020.13	25.431	46.562	70.2274	0.05
2020.13	26.6669	49.8481	74.4044	0.05
2020.13	28.8203	53.3607	79.4336	0.05
2020.13	31.2287	57.0565	84.9362	0.05
2020.13	33.4511	61.0094	90.4885	0.05
2020.13	36.1817	65.2094	96.7718	0.05
2020.13	38.5271	69.5431	102.762	0.05
2020.13	41.1982	74.1836	109.429	0.05
2020.14	43.4847	78.9657	115.965	0.05
2020.14	48.8817	84.2029	125.365	0.05
2020.14	52.3057	89.5877	133.404	0.05
2020.14	55.9101	95.4098	141.68	0.05
2020.14	58.0829	101.29	149.046	0.05
2020.14	61.7013	107.649	157.247	0.05
2020.14	65.9745	114.386	166.712	0.05
2020.14	70.2772	121.671	176.583	0.05
2020.15	59.5536	127.106	171.129	0.05
2020.15	65.7628	134.97	181.67	0.05
2020.15	72.6066	143.352	192.838	0.05
2020.15	80.1549	152.34	204.875	0.05
2020.15	88.4801	161.717	218.427	0.05
2020.15	97.6577	171.425	232.363	0.05
2020.15	107.762	181.904	246.988	0.05
2020.15	118.903	192.803	263.31	0.05
2020.16	129.684	204.919	281.969	0.05
2020.16	138.433	216.731	299.074	0.05
2020.16	146.225	229.387	316.265	0.05
2020.16	150.762	242.585	331.012	0.05
2020.16	159.752	256.738	350.83	0.05
2020.16	169.774	271.839	372.513	0.05
2020.16	180.104	288.117	395.075	0.05
2020.16	191.54	305.128	419.341	0.05
2020.16	203.31	322.993	446.208	0.05
2020.17	218.005	342.06	475.708	0.05
2020.17	230.77	362.025	503.987	0.05
2020.17	243.017	386.954	533.596	0.05
2020.17	258.18	411.379	567.968	0.05
2020.17	273.435	435.894	604.47	0.05
2020.17	282.339	459.896	635.266	0.05
2020.17	302.197	486.88	677.01	0.05
2020.17	319.444	515.154	718.232	0.05
2020.18	337.979	545.165	762.634	0.05
2020.18	356.454	576.643	809.405	0.05
2020.18	376.714	610.164	859.185	0.05
2020.18	414.345	648.387	939.476	0.05
2020.18	450.814	691.169	1034.49	0.05
2020.18	485.991	734.417	1141.02	0.05
2020.18	443.923	760.339	1180.6	0.05
2020.18	456.617	803.068	1245.05	0.05
2020.19	476.088	848.176	1315.92	0.05
2020.19	504.715	897.025	1398.85	0.05
2020.19	532.645	949.142	1485.49	0.05
2020.19	559.724	1002.81	1575.38	0.05
2020.19	605.855	1061.21	1694.69	0.05
2020.19	634.177	1121.92	1794.38	0.05
2020.19	675.922	1185.18	1914.28	0.05
2020.19	712.786	1253.6	2037.41	0.05
2020.2	752.714	1324.83	2165.92	0.05
2020.2	790.213	1399.62	2298.24	0.05
2020.2	833.181	1479.89	2446.13	0.05
2020.2	870.812	1562.53	2596.4	0.05
2020.2	914.095	1650.56	2763.32	0.05
2020.2	979.423	1745.26	2955.5	0.05
2020.2	1036.8	1843.82	3149.71	0.05
2020.2	1087.54	1950.2	3348.6	0.05
2020.21	1109.49	2054.25	3526.98	0.05
2020.21	1193.24	2171.83	3776.08	0.05
2020.21	1219.66	2292.75	3988.52	0.05
2020.21	1281.55	2422.87	4256.35	0.05
2020.21	1337.59	2560.84	4519.24	0.05
2020.21	1408.26	2703.24	4821.03	0.05
2020.21	1475.28	2856.22	5132.47	0.05
2020.21	1544.26	3014.09	5459.83	0.05
2020.21	1586.24	3179.29	5792.61	0.05
2020.22	1641.08	3353.88	6165.88	0.05
2020.22	1747.74	3537.98	6599.6	0.05
2020.22	1858.49	3727.56	7049.48	0.05
2020.22	1942.2	3921.75	7480.48	0.05
2020.22	2026.45	4119.26	7929.62	0.05
2020.22	2110.63	4318.08	8395.96	0.05
2020.22	2189.78	4521.83	8845.11	0.05
2020.22	2265.45	4719.18	9304.41	0.05
2020.23	2315.82	4916.87	9739.68	0.05
2020.23	2396.86	5117.35	10187.4	0.05
2020.23	2422.05	5311.72	10589.7	0.05
2020.23	2528.97	5508.99	11100.9	0.05
2020.23	2553.74	5702.08	11533.7	0.05
2020.23	2624.07	5892.35	12020.5	0.05
2020.23	2692.53	6077.54	12480.7	0.05
2020.23	2791.06	6261.57	13008.1	0.05
2020.24	2814.05	6442.95	13400.2	0.05
2020.24	2923.36	6620.15	13973.3	0.05
2020.24	2983.1	6800.06	14454.6	0.05
2020.24	2958.77	6959.51	14844.3	0.05
2020.24	3063.79	7139.75	15364.1	0.05
2020.24	3045.07	7303.04	15858.9	0.05
2020.24	3172.99	7465.05	16383.7	0.05
2020.24	3123.83	7619.58	16750.2	0.05
2020.25	3275.41	7775.8	17361	0.05
2020.25	3287.48	7921.81	17770.6	0.05
2020.25	3371.36	8072.35	18257	0.05
2020.25	3417.03	8221.36	18727.8	0.05
2020.25	3460.84	8361.05	19175.2	0.05
2020.25	3415.6	8499.91	19703.7	0.05
2020.25	3545.32	8644.52	20348	0.05
2020.25	3561.45	8779.95	20816.8	0.05
2020.26	3592	8915.99	21254.5	0.05
2020.26	3661.45	9058.98	21767.6	0.05
2020.26	3696.77	9198.97	22239.3	0.05
2020.26	3728.84	9320.3	22870.6	0.05
2020.26	3587.29	9432.11	23364.7	0.05
2020.26	3725.15	9546.04	24041.5	0.05
2020.26	3817.37	9677.19	24675.2	0.05
2020.26	3839.93	9777.81	25267.3	0.05
2020.26	3861.48	9896.68	25788	0.05
2020.27	3882.06	10015.4	26256.8	0.05
2020.27	3901.72	10121	26741	0.05
2020.27	3848.81	10217.1	27429	0.05
2020.27	3621.96	10312.5	27759.7	0.05
2020.27	3882.88	10430.9	28568.6	0.05
2020.27	3647.95	10523.7	29013.2	0.05
2020.27	3913.88	10630.2	29885.3	0.05
2020.27	3671.52	10738.1	30293.2	0.05
2020.28	3682.47	10830.9	30746.4	0.05
2020.28	3692.89	10928.2	31345.6	0.05
2020.28	3702.81	11015.5	31984.6	0.05
2020.28	3979.75	11100.1	32946.2	0.05
2020.28	4138.14	11192.2	33771.1	0.05
2020.28	4216.32	11302.7	34486	0.05
2020.28	4161.26	11370.4	35077.5	0.05
2020.28	4172.05	11449.5	35815.8	0.05
2020.29	4031.79	11538.8	36266.7	0.05
2020.29	4040.81	11625.5	36875.6	0.05
2020.29	3867.53	11692	37464.2	0.05
2020.29	4057.62	11780.7	38352.9	0.05
2020.29	4219.22	11864.2	39283.4	0.05
2020.29	4072.91	11918.5	39917.5	0.05
2020.29	4160.45	11978.9	40746.3	0.05
2020.29	4086.83	12052.4	41313.3	0.05
2020.3	3800.85	12110.2	41959.6	0.05
2020.3	4099.5	12191.8	43277.4	0.05
2020.3	4105.4	12255.8	44162.8	0.05
2020.3	4111.03	12331.9	45059.9	0.05
2020.3	3818.54	12388.2	45175.8	0.05
2020.3	3822.44	12461.4	46040.5	0.05
2020.3	4126.4	12522.4	47032.4	0.05
2020.3	3829.7	12584.2	47578.1	0.05
2020.3	3833.06	12641	48214	0.05
2020.31	3935.73	12708.2	49453.2	0.05
2020.31	3839.33	12771.2	50178.6	0.05
2020.31	3839.33	12771.2	50178.6	0.05
2019.7	0	0	0	0.1
2019.7	0	0	0	0.1
2019.7	0	0	0	0.1
2019.7	0	0	0	0.1
2019.7	0	0	0	0.1
2019.71	0	0	0	0.1
2019.71	0	0	0	0.1
2019.71	0	0	0	0.1
2019.71	0	0	0	0.1
2019.71	0	0	0	0.1
2019.71	0	0	0	0.1
2019.71	0	0	0	0.1
2019.71	0	0	0	0.1
2019.72	0	0	0	0.1
2019.72	0	0	0	0.1
2019.72	0	0	0	0.1
2019.72	0	0	0	0.1
2019.72	0	0	0	0.1
2019.72	0	0	0	0.1
2019.72	0	0	0	0.1
2019.72	0	0	0	0.1
2019.73	0	0	0	0.1
2019.73	0	0	0	0.1
2019.73	0	0	0	0.1
2019.73	0	0	0	0.1
2019.73	0	0	0	0.1
2019.73	0	0	0	0.1
2019.73	0	0	0	0.1
2019.73	0	0	0	0.1
2019.74	0	0	0	0.1
2019.74	0	0	0	0.1
2019.74	0	0	0	0.1
2019.74	0	0	0	0.1
2019.74	0	0	0	0.1
2019.74	0	0	0	0.1
2019.74	0	0	0	0.1
2019.74	0	0	0	0.1
2019.75	0	0	0	0.1
2019.75	0	0	0	0.1
2019.75	0	0	0	0.1
2019.75	0	0	0	0.1
2019.75	0	0	0	0.1
2019.75	0	0	0	0.1
2019.75	0	0	0	0.1
2019.75	0	0	0	0.1
2019.75	0	0	0	0.1
2019.76	0	0	0	0.1
2019.76	0	0	0	0.1
2019.76	0	0	0	0.1
2019.76	0	0	0	0.1
2019.76	0	0	0	0.1
2019.76	0	0	0	0.1
2019.76	0	0	0	0.1
2019.76	0	0	0	0.1
2019.77	0	0	0	0.1
2019.77	0	0	0	0.1
2019.77	0	0	0	0.1
2019.77	0	0	0	0.1
2019.77	0	0	0	0.1
2019.77	0	0	0	0.1
2019.77	0	0	0	0.1
2019.77	0	0	0	0.1
2019.78	0	0	0	0.1
2019.78	0	0	0	0.1
2019.78	0	0	0	0.1
2019.78	0	0	0	0.1
2019.78	0	0	0	0.1
2019.78	0	0	0	0.1
2019.78	0	0	0	0.1
2019.78	0	0	0	0.1
2019.79	0	0	0	0.1
2019.79	0	0	0	0.1
2019.79	0	0	0	0.1
2019.79	0	0	0	0.1
2019.79	0	0	0	0.1
2019.79	0	0	0	0.1
2019.79	0	0	0	0.1
2019.79	0	0	0	0.1
2019.79	0	0	0	0.1
2019.8	0	0	0	0.1
2019.8	0	0	0	0.1
2019.8	0	0	0	0.1
2019.8	0	0	0	0.1
2019.8	0	0	0	0.1
2019.8	0	0	0	0.1
2019.8	0	0	0	0.1
2019.8	0	0	0	0.1
2019.81	0	0	0	0.1
2019.81	0	0	0	0.1
2019.81	0	0	0	0.1
2019.81	0	0	0	0.1
2019.81	0	0	0	0.1
2019.81	0	0	0	0.1
2019.81	0	0	0	0.1
2019.81	0	0	0	0.1
2019.82	0	0	0	0.1
2019.82	0	0	0	0.1
2019.82	0	0	0	0.1
2019.82	0	0	0	0.1
2019.82	0	0	0	0.1
2019.82	0	0	0	0.1
2019.82	0	0	0	0.1
2019.82	0	0	0	0.1
2019.83	0	0	0	0.1
2019.83	0	0	0	0.1
2019.83	0	0	0	0.1
2019.83	0	0	0	0.1
2019.83	0	0	0	0.1
2019.83	0	0	0	0.1
2019.83	0	0	0	0.1
2019.83	0	0	0	0.1
2019.84	0	0	0	0.1
2019.84	0	0	0	0.1
2019.84	0	0	0	0.1
2019.84	0	0	0	0.1
2019.84	0	0	0	0.1
2019.84	0	0	0	0.1
2019.84	0	0	0	0.1
2019.84	0	0	0	0.1
2019.84	0	0	0	0.1
2019.85	0	0	0	0.1
2019.85	0	0	0	0.1
2019.85	0	0	0	0.1
2019.85	0	0	0	0.1
2019.85	0	0	0	0.1
2019.85	0	0	0	0.1
2019.85	0	0	0	0.1
2019.85	0	0	0	0.1
2019.86	0	0	0	0.1
2019.86	0	0	0	0.1
2019.86	0	0	0	0.1
2019.86	0	0	0	0.1
2019.86	0	0	0	0.1
2019.86	0	0	0	0.1
2019.86	0	0	0	0.1
2019.86	0	0	0	0.1
2019.87	0	0	0	0.1
2019.87	0	0	0	0.1
2019.87	0	0	0	0.1
2019.87	0	0	0	0.1
2019.87	0	0	0	0.1
2019.87	0	0	0	0.1
2019.87	0	0	0	0.1
2019.87	0	0	0	0.1
2019.88	0	0	0	0.1
2019.88	0	0	0	0.1
2019.88	0	0	0	0.1
2019.88	0	0	0	0.1
2019.88	0	0	0	0.1
2019.88	0	0	0	0.1
2019.88	0	0	0	0.1
2019.88	0	0	0	0.1
2019.89	0	0	0	0.1
2019.89	0	0	0	0.1
2019.89	0	0	0	0.1
2019.89	0	0	0	0.1
2019.89	0	0	0	0.1
2019.89	0	0	0	0.1
2019.89	0	0	0	0.1
2019.89	0	0	0	0.1
2019.89	0	0	0	0.1
2019.9	0	0	0	0.1
2019.9	0	0	0	0.1
2019.9	0	0	0	0.1
2019.9	0	0	0	0.1
2019.9	0	0	0	0.1
2019.9	0	0	0	0.1
2019.9	0	0	0	0.1
2019.9	0	0	0	0.1
2019.91	0	0	0	0.1
2019.91	0	0	0	0.1
2019.91	0	0	0	0.1
2019.91	0	0	0	0.1
2019.91	0	0	0	0.1
2019.91	0	0	0	0.1
2019.91	0	0	0	0.1
2019.91	0	0	0	0.1
2019.92	0	0	0	0.1
2019.92	0	0	0	0.1
2019.92	0	0	0	0.1
2019.92	0	0	0	0.1
2019.92	0	0	0	0.1
2019.92	0	0	0	0.1
2019.92	0	0	0	0.1
2019.92	0	0	0	0.1
2019.93	0	0	0	0.1
2019.93	0	0	0	0.1
2019.93	0	0	0	0.1
2019.93	0	0	0	0.1
2019.93	0	0	0	0.1
2019.93	0	0	0	0.1
2019.93	0	0	0	0.1
2019.93	0	0	0	0.1
2019.93	0	0	0	0.1
2019.94	0	0	0	0.1
2019.94	0	0	0	0.1
2019.94	0	0	0	0.1
2019.94	0	0	0	0.1
2019.94	0	0	0	0.1
2019.94	0	0	0	0.1
2019.94	0	0	0	0.1
2019.94	0	0	0	0.1
2019.95	0	0	0	0.1
2019.95	0	0	0	0.1
2019.95	0	0	0	0.1
2019.95	0	0	0	0.1
2019.95	0	0	0	0.1
2019.95	0	0	0	0.1
2019.95	0	0	0	0.1
2019.95	0	0	0	0.1
2019.96	0	0	0	0.1
2019.96	0	0	0	0.1
2019.96	0	0	0	0.1
2019.96	0	0	0	0.1
2019.96	0	0	0	0.1
2019.96	0	0	0	0.1
2019.96	0	0	0	0.1
2019.96	0	0	0	0.1
2019.97	0	0	0	0.1
2019.97	0	0	0	0.1
2019.97	0	0	0	0.1
2019.97	0	0	0	0.1
2019.97	0	0	0	0.1
2019.97	0	0	0	0.1
2019.97	0	0	0	0.1
2019.97	0	0	0	0.1
2019.98	0	0	0	0.1
2019.98	0	0	0	0.1
2019.98	0	0	0	0.1
2019.98	0	0	0	0.1
2019.98	0	0	0	0.1
2019.98	0	0	0	0.1
2019.98	0	0	0	0.1
2019.98	0	0	0	0.1
2019.98	0	0	0	0.1
2019.99	0	0	0	0.1
2019.99	0	0	0	0.1
2019.99	0	0	0	0.1
2019.99	0	0	0	0.1
2019.99	0	0	0	0.1
2019.99	0	0	0	0.1
2019.99	0	0	0	0.1
2019.99	0	0	0	0.1
2020	0	0	0	0.1
2020	0	0	0	0.1
2020	0	0	0	0.1
2020	0	0	0	0.1
2020	0	0	0	0.1
2020	0	0	0	0.1
2020	0	0	0	0.1
2020	0	0	0	0.1
2020.01	0	0	0	0.1
2020.01	0	0	0	0.1
2020.01	0	0	0	0.1
2020.01	0	0	0	0.1
2020.01	0	0	0	0.1
2020.01	0	0	0	0.1
2020.01	0	0	0	0.1
2020.01	0	0	0	0.1
2020.02	0	0	0	0.1
2020.02	0	0	0	0.1
2020.02	0	0	0	0.1
2020.02	0	0	0	0.1
2020.02	0	0	0	0.1
2020.02	0	0	0	0.1
2020.02	0	0	0	0.1
2020.02	0	0	0	0.1
2020.02	0	0	0	0.1
2020.03	0	0	0	0.1
2020.03	0	0	0	0.1
2020.03	0	0	0	0.1
2020.03	0	0	0	0.1
2020.03	0	0	0	0.1
2020.03	0	0	0	0.1
2020.03	0	0	0	0.1
2020.03	0	0	0	0.1
2020.04	0	0	0	0.1
2020.04	0	0	0	0.1
2020.04	0	0	0	0.1
2020.04	0	0	0	0.1
2020.04	0	0	0	0.1
2020.04	0	0	0	0.1
2020.04	0	0	0	0.1
2020.04	0	0	0	0.1
2020.05	0	0	0	0.1
2020.05	0	0	0	0.1
2020.05	0	0	0	0.1
2020.05	0	0	0	0.1
2020.05	0	0	0	0.1
2020.05	0	0	0	0.1
2020.05	0	0	0	0.1
2020.05	0	0	0	0.1
2020.06	0	0	0	0.1
2020.06	0	0	0	0.1
2020.06	0	0	0	0.1
2020.06	0	0	0	0.1
2020.06	0	0	0	0.1
2020.06	0	0	0	0.1
2020.06	0	0	0	0.1
2020.06	0	0	0	0.1
2020.07	0	0	0	0.1
2020.07	0	0	0	0.1
2020.07	0	0	0	0.1
2020.07	0	0	0	0.1
2020.07	0	0	0	0.1
2020.07	0	0	0	0.1
2020.07	0	0	0	0.1
2020.07	0	0	0	0.1
2020.07	0	0	0	0.1
2020.08	0	0	0	0.1
2020.08	0	0	0	0.1
2020.08	0	0	0	0.1
2020.08	0	0	0	0.1
2020.08	0	0	0	0.1
2020.08	0	0	0	0.1
2020.08	0	0	0	0.1
2020.08	0	0	0	0.1
2020.09	0	0	0	0.1
2020.09	0	0	0	0.1
2020.09	0.0288172	0.0493775	0.0719936	0.1
2020.09	0.13434	0.230044	0.335195	0.1
2020.09	0.302355	0.51729	0.753269	0.1
2020.09	0.522635	0.892654	1.29935	0.1
2020.09	0.787205	1.34312	1.95272	0.1
2020.09	1.08614	1.85826	2.69283	0.1
2020.1	1.42571	2.43264	3.51774	0.1
2020.1	1.79934	3.06041	4.41844	0.1
2020.1	2.20902	3.74041	5.3924	0.1
2020.1	2.65903	4.46747	6.44042	0.1
2020.1	3.11074	5.23885	7.52639	0.1
2020.1	3.63135	6.06325	8.71197	0.1
2020.1	4.14141	6.9287	9.9092	0.1
2020.1	4.71503	7.8512	11.1999	0.1
2020.11	5.31694	8.82306	12.5402	0.1
2020.11	5.951	9.84435	13.958	0.1
2020.11	6.58918	10.9186	15.4191	0.1
2020.11	7.30544	12.0509	16.9664	0.1
2020.11	8.06135	13.2502	18.6169	0.1
2020.11	8.84051	14.4998	20.31	0.1
2020.11	9.69318	15.8204	22.1051	0.1
2020.11	10.6186	17.2161	24.0128	0.1
2020.12	11.512	18.6794	25.9303	0.1
2020.12	12.5855	20.2292	28.0606	0.1
2020.12	13.7082	21.8522	30.2599	0.1
2020.12	14.8904	23.5549	32.5789	0.1
2020.12	16.0703	25.3341	34.9258	0.1
2020.12	17.3426	27.219	37.3616	0.1
2020.12	18.5423	29.1909	39.8202	0.1
2020.12	20.0483	31.2621	42.5957	0.1
2020.12	21.5554	33.4442	45.51	0.1
2020.13	23.2509	35.7496	48.6685	0.1
2020.13	24.9103	38.1472	51.8041	0.1
2020.13	26.7702	40.678	55.1977	0.1
2020.13	28.8313	43.3627	58.8093	0.1
2020.13	31.4211	46.2919	63.0865	0.1
2020.13	33.6888	49.2228	67.0252	0.1
2020.13	35.4097	52.263	70.5004	0.1
2020.13	38.4023	55.6565	75.2563	0.1
2020.14	40.3903	58.9798	79.1901	0.1
2020.14	43.6541	62.6303	84.5684	0.1
2020.14	46.6836	66.5004	89.6824	0.1
2020.14	49.5405	70.4487	94.6837	0.1
2020.14	52.811	74.6573	100.307	0.1
2020.14	53.165	78.738	103.028	0.1
2020.14	56.532	83.2998	108.942	0.1
2020.14	60.3775	88.2353	115.469	0.1
2020.15	64.5434	93.3605	122.366	0.1
2020.15	68.5482	98.7018	129.02	0.1
2020.15	72.9546	104.443	136.339	0.1
2020.15	77.846	110.395	144.534	0.1
2020.15	82.1565	116.542	152.195	0.1
2020.15	87.349	123.112	160.674	0.1
2020.15	92.2666	129.971	169.392	0.1
2020.15	96.9689	137.177	178.221	0.1
2020.16	102.246	144.827	187.54	0.1
2020.16	107.88	152.809	197.188	0.1
2020.16	114.31	161.271	208.213	0.1
2020.16	121.149	170.104	220.219	0.1
2020.16	127.971	179.338	232.376	0.1
2020.16	135.501	189.069	245.64	0.1
2020.16	144.659	199.38	260.431	0.1
2020.16	152.376	210.082	273.947	0.1
2020.16	160.885	221.276	288.78	0.1
2020.17	169.494	233.119	304.586	0.1
2020.17	177.993	245.571	320.273	0.1
2020.17	187.819	258.746	338.573	0.1
2020.17	195.338	272.153	354.627	0.1
2020.17	207.926	286.703	375.631	0.1
2020.17	218.342	302.094	396.123	0.1
2020.17	229.471	318.215	417.44	0.1
2020.17	240.009	334.975	438.034	0.1
2020.18	252.194	352.885	461.921	0.1
2020.18	265.229	371.241	487.346	0.1
2020.18	279.661	390.845	514.947	0.1
2020.18	291.213	410.643	540.871	0.1
2020.18	305.437	431.393	569.51	0.1
2020.18	321.963	453.687	602.757	0.1
2020.18	338.868	477.451	637.374	0.1
2020.18	357.076	502.666	675.339	0.1
2020.19	374.879	528.468	713.57	0.1
2020.19	405.963	558.677	766.418	0.1
2020.19	415.165	585.715	797.765	0.1
2020.19	435.543	616.13	840.59	0.1
2020.19	456.38	648.174	889.522	0.1
2020.19	489.939	683.6	952.2	0.1
2020.19	504.693	717.677	996.146	0.1
2020.19	531.79	755.663	1055.43	0.1
2020.2	558.574	794.066	1116.23	0.1
2020.2	577.637	833.61	1171.77	0.1
2020.2	606.942	877.078	1239.29	0.1
2020.2	633.313	922.284	1305.17	0.1
2020.2	666.961	969.285	1383.93	0.1
2020.2	702.847	1020.63	1467.53	0.1
2020.2	732.673	1072.03	1546.05	0.1
2020.2	765.06	1126.91	1632.12	0.1
2020.21	802.975	1186.05	1727.1	0.1
2020.21	830.524	1246.27	1815.58	0.1
2020.21	868.183	1310.39	1918.6	0.1
2020.21	909.574	1377.59	2028.71	0.1
2020.21	945.708	1447.25	2141.07	0.1
2020.21	987.818	1521.75	2260.75	0.1
2020.21	1029.96	1601.48	2388.2	0.1
2020.21	1076.17	1682.96	2522.79	0.1
2020.21	1126.73	1769.4	2670.48	0.1
2020.22	1188.72	1860.97	2826.64	0.1
2020.22	1246.62	1957.28	2991	0.1
2020.22	1297.32	2056.3	3155.16	0.1
2020.22	1348.9	2156.64	3326.03	0.1
2020.22	1427.53	2261.99	3528.04	0.1
2020.22	1450.45	2358.64	3675.27	0.1
2020.22	1511.47	2463.54	3860.55	0.1
2020.22	1556.68	2565.32	4030.73	0.1
2020.23	1605.22	2666.15	4206.42	0.1
2020.23	1655.39	2766.14	4390.13	0.1
2020.23	1687.75	2864.51	4542.46	0.1
2020.23	1742.19	2961.62	4733.09	0.1
2020.23	1839.9	3065.84	4961.31	0.1
2020.23	1832.97	3155.41	5077.07	0.1
2020.23	1857.72	3247.08	5226.57	0.1
2020.23	1952.04	3337.56	5441.05	0.1
2020.24	1991.1	3425.48	5591.76	0.1
2020.24	2030.33	3510.26	5760.4	0.1
2020.24	2079.06	3597.25	5937.55	0.1
2020.24	2107.41	3678.52	6088.02	0.1
2020.24	2136.66	3760.85	6243.35	0.1
2020.24	2167.53	3840.97	6396.11	0.1
2020.24	2206.2	3919.82	6551.32	0.1
2020.24	2249.75	3997.39	6710.47	0.1
2020.25	2271.42	4070.06	6862.66	0.1
2020.25	2336.53	4150.57	7057.36	0.1
2020.25	2343.12	4218.81	7174.94	0.1
2020.25	2356.89	4284.31	7312.89	0.1
2020.25	2417.91	4355.79	7483.95	0.1
2020.25	2438.2	4419.61	7614.31	0.1
2020.25	2419.43	4479.81	7718.55	0.1
2020.25	2424.45	4542.48	7857	0.1
2020.26	2471.81	4604.43	8033.79	0.1
2020.26	2496.2	4668.47	8167.83	0.1
2020.26	2520.87	4731.16	8307.57	0.1
2020.26	2544.15	4792.42	8456.08	0.1
2020.26	2561.58	4853.72	8604.48	0.1
2020.26	2588.66	4909.87	8774.6	0.1
2020.26	2587.91	4963.31	8914.55	0.1
2020.26	2604.01	5016.8	9067.42	0.1
2020.26	2632.09	5070.48	9201.59	0.1
2020.27	2630.36	5120.09	9328.2	0.1
2020.27	2652.09	5173.01	9499.85	0.1
2020.27	2661.89	5222.77	9643.89	0.1
2020.27	2674.86	5274.85	9790.32	0.1
2020.27	2686.91	5320.45	9922.48	0.1
2020.27	2698.67	5367.13	10075.4	0.1
2020.27	2708.02	5405.86	10204.5	0.1
2020.27	2712.68	5447.93	10328.5	0.1
2020.28	2720.4	5488.08	10488.6	0.1
2020.28	2739.72	5526.87	10638.4	0.1
2020.28	2747.83	5569.69	10779.8	0.1
2020.28	2741.25	5607.16	10893.1	0.1
2020.28	2762.95	5649.25	11065	0.1
2020.28	2762.31	5685.15	11202.3	0.1
2020.28	2816.33	5733.81	11404.4	0.1
2020.28	2764.36	5764.14	11467.1	0.1
2020.29	2780.55	5799.28	11591.7	0.1
2020.29	2835.93	5838.46	11763.3	0.1
2020.29	2806.16	5866.97	11874.8	0.1
2020.29	2782.16	5893.39	11959.3	0.1
2020.29	2777.49	5921.31	12072	0.1
2020.29	2815.94	5946.83	12210	0.1
2020.29	2792.78	5975.85	12328.9	0.1
2020.29	2798.16	6008.94	12478.4	0.1
2020.3	2813.13	6043.39	12617	0.1
2020.3	2804.59	6073.78	12726.3	0.1
2020.3	2807.56	6101.81	12846.4	0.1
2020.3	2810.37	6126.37	13037	0.1
2020.3	2832.11	6151.73	13189.8	0.1
2020.3	2835.21	6176.22	13301.9	0.1
2020.3	2838.17	6206.7	13489.6	0.1
2020.3	2840.64	6230.13	13650.1	0.1
2020.3	2822.41	6247.75	13808.4	0.1
2020.31	2688.39	6256.96	13822	0.1
2020.31	2688	6278.05	13950.6	0.1
2020.31	2688	6278.05	13950.6	0.1

## Sheet: FigS1
country_first_change	region	size	size_Canada	size_Sweden	size_Netherlands	size_France	size_Australia	size_Belgium	size_England	size_Scotland
Australia	Australia	0.016129			0.015873			0.011236	0.05
Austria	Europe			0.02
Belgium	Europe	0.0806452	0.084507	0.16	0.31746	0.103448	0.0357143	0.011236	0.225	0.216216
Brazil	South America	0.0140845		0.015873	0.0172414	0.0119048	0.011236
Canada	North America	0.0140845	0.04				0.0224719	0.025
China	Asia		0.0704225	0.02	0.0476191	0.0862069	0.154762	0.0674157	0.175	0.108108
Democratic Republic of the Congo	Africa							0.011236	0.025
Denmark	Europe			0.04				0.011236
Egypt	Africa			0.02
Europe	Europe		0.0140845
Finland	Europe									0.027027
France	Europe	0.0645161	0.0140845				0.0119048	0.101124
Germany	Europe		0.0422535		0.015873		0.0119048	0.011236	0.05
Greece	Europe		0.0140845					0.011236
Hong Kong	Asia		0.0140845					0.0224719
Hungary	Europe					0.0172414
India	Asia		0.028169				0.0119048
Iran	Asia		0.0985916				0.0357143
Israel	Asia		0.0140845	0.02	0.0476191	0.0689655	0.0119048	0.0224719		0.027027
Italy	Europe	0.016129	0.028169	0.02	0.0793651	0.0172414	0.0119048	0.0337079	0.05
Japan	Asia						0.0119048
Luxembourg	Europe		0.028169		0.015873	0.0172414		0.0337079
Netherlands	Europe			0.06	0.015873	0.0689655	0.0714286	0.134831	0.2	0.162162
Norway	Europe			0.02			0.0119048
Philippines	Asia	0.016129	0.0140845				0.0238095
Russia	Europe	0.016129		0.02	0.031746			0.0337079	0.025	0.027027
Singapore	Asia						0.0119048
Spain	Europe	0.0322581		0.04	0.031746	0.0172414	0.0595238	0.0561798		0.108108
Sweden	Europe		0.028169		0.031746			0.011236	0.025
Switzerland	Europe				0.031746	0.0344828		0.0449438		0.027027
Taiwan	Asia		0.0140845
USA	North America	0.709677	0.450704	0.34	0.174603	0.5	0.333333	0.157303	0.15	0.297297
United Kingdom	Europe	0.0483871	0.0140845	0.18	0.126984	0.0517241	0.178571	0.179775

## Sheet: FigS2Sensetivity
date_first_change	correction_1	correction_2	correction_3	clock_rate_7.5e-4
2020.07		1
2020.07				1
2020.08			1
2020.14				1
2020.14				1
2020.14				1
2020.14				1
2020.14				1
2020.14				1
2020.14	1
2020.14	1
2020.14	1
2020.14	1
2020.14	1
2020.14		1
2020.14	1
2020.14	1
2020.14				1
2020.14			1
2020.14			1
2020.14	1
2020.14				1
2020.14		1
2020.14				1
2020.14	1	1	1	1
2020.15		1
2020.15			1
2020.15	1
2020.15				1
2020.15				1
2020.15		1
2020.15			1
2020.15				1
2020.15	1
2020.15			1
2020.15		1
2020.15			1
2020.15			1
2020.15			1
2020.15	1	1
2020.15	1
2020.16	1
2020.16		1
2020.16		1
2020.16	1
2020.16	1
2020.16			1
2020.16			1
2020.16		1
2020.16		1
2020.16				1
2020.16		1
2020.16			1
2020.16				1
2020.16				1
2020.17	1
2020.17			1
2020.17			1
2020.17		1
2020.17			1
2020.17		1
2020.17			1
2020.17		1
2020.17	1
2020.17	1	1
2020.17		1
2020.17		1
2020.17		1
2020.17		1
2020.17				1
2020.17	1
2020.17	1
2020.17	1
2020.17	1
2020.17				1
2020.17	1
2020.17				1
2020.17				1
2020.17			1
2020.17			1
2020.17		1
2020.17				1
2020.17	1
2020.18			1
2020.18			1
2020.18			1
2020.18	2
2020.18		1
2020.18	1
2020.18		1
2020.18	1
2020.18			1
2020.18		1
2020.18		1
2020.18		1
2020.18		1
2020.18				1
2020.18				1
2020.18		1
2020.18		1
2020.18			1
2020.18			1
2020.18	1
2020.18	1
2020.18	1
2020.18	1
2020.18				1
2020.18	1
2020.18				1
2020.18				1
2020.18	1
2020.18	1
2020.18		1
2020.18			1
2020.18		1
2020.18		1
2020.18		1
2020.18		1
2020.19		1
2020.19	1
2020.19				1
2020.19	1
2020.19	1		1
2020.19	1
2020.19				1
2020.19				1
2020.19				1
2020.19				1
2020.19				1
2020.19	1
2020.19		1	1
2020.19		1	1
2020.19	1
2020.19		1
2020.19			1
2020.19			1
2020.19		1
2020.19		1
2020.19		1
2020.19			1
2020.19			1
2020.19		1
2020.2				1
2020.2	1	1	1	1
2020.2		1
2020.2		1
2020.2	1
2020.2	1
2020.2	1
2020.2	1
2020.2			1
2020.2	1
2020.2	1
2020.2		1
2020.2				1
2020.2				1
2020.2				1
2020.2	1
2020.2	1
2020.2				1
2020.2			1
2020.2	1
2020.2		1
2020.2		1
2020.2			1
2020.2	1
2020.2	1
2020.21	1
2020.21	1		1
2020.21	1
2020.21	1
2020.21	1
2020.21			1
2020.21	1
2020.21				1
2020.21				1
2020.21				1
2020.21				1
2020.21	1
2020.21				1
2020.21	1	1
2020.21				1
2020.21			1
2020.21	1
2020.21	1
2020.21				1
2020.21			1
2020.21		1
2020.21			1
2020.21		1
2020.21		1
2020.21		1
2020.21			1
2020.21		1
2020.21		1
2020.21	1
2020.21	1
2020.21	1
2020.21	1
2020.21	1
2020.21	1
2020.21	1
2020.22		1
2020.22				1
2020.22				1
2020.22		1
2020.22		1
2020.22	1
2020.22	1
2020.22	1
2020.22	1
2020.22				1
2020.22				1
2020.23	1
2020.23				1
2020.23		1
2020.23		1
2020.23		1
2020.23				1
2020.23				2
2020.23		1
2020.23	1
2020.23			1

## Sheet: FigS2WorldBS
date_first_change	1	2	3	4	5	6	7	8	9	10	11	12	13	14	15	16	17	18	19	20	21	22	23	24	25	26	27	28	29	30	31	32	33	34	35	36	37	38	39	40	41	42	43	44	45	46	47	48	49
2019.93
2019.96
2019.96
2019.96																					1
2019.97
2019.97
2019.97
2019.97
2019.97
2019.98
2019.98		1
2020
2020
2020.01
2020.01
2020.01
2020.02
2020.02
2020.02
2020.02
2020.02
2020.02
2020.02
2020.02
2020.02
2020.02
2020.02
2020.02																																						1
2020.02
2020.02
2020.02
2020.02
2020.02
2020.03
2020.03
2020.03
2020.03
2020.03
2020.03
2020.03
2020.03
2020.03					1
2020.03
2020.03
2020.03																																		1
2020.03
2020.03																1
2020.03
2020.03
2020.03
2020.03
2020.03
2020.03
2020.03
2020.03
2020.03
2020.04
2020.04
2020.04
2020.04
2020.04
2020.04
2020.04																																												1
2020.04
2020.04			1
2020.04
2020.04																																														1
2020.04
2020.04
2020.05
2020.05
2020.05
2020.05
2020.06
2020.06
2020.06
2020.06
2020.06
2020.06
2020.06
2020.06
2020.06
2020.06
2020.06
2020.06
2020.06
2020.06
2020.06
2020.06
2020.07																													1
2020.07
2020.07
2020.07
2020.07
2020.07
2020.07
2020.07
2020.07
2020.07
2020.07
2020.07
2020.07
2020.07
2020.07
2020.07
2020.07
2020.07
2020.07																																							1
2020.07
2020.07
2020.07																																							1
2020.07
2020.07
2020.07
2020.07
2020.07
2020.07
2020.07
2020.07
2020.07
2020.07
2020.07
2020.07
2020.07
2020.07
2020.07
2020.07
2020.07
2020.07
2020.07
2020.07
2020.07
2020.07
2020.07
2020.07
2020.07
2020.07
2020.07																								1
2020.07
2020.07
2020.07
2020.07
2020.07
2020.07
2020.07																																										1
2020.07
2020.07
2020.07
2020.07
2020.07
2020.07
2020.07																									1
2020.07
2020.07
2020.07
2020.07
2020.07
2020.07		1
2020.07																															1
2020.07
2020.07
2020.07
2020.07
2020.07
2020.07
2020.07
2020.07
2020.07
2020.07
2020.07
2020.07
2020.07
2020.07
2020.07
2020.07
2020.07
2020.07
2020.07
2020.07
2020.07																1
2020.07
2020.07
2020.07
2020.07		1
2020.07
2020.07
2020.07
2020.07
2020.07
2020.07
2020.07
2020.07
2020.07
2020.07
2020.07
2020.07
2020.07
2020.07
2020.07
2020.07
2020.07
2020.07
2020.07
2020.07
2020.07
2020.07
2020.07
2020.07
2020.07
2020.07
2020.07
2020.07
2020.07
2020.07
2020.07
2020.07
2020.07
2020.07
2020.07
2020.07
2020.07
2020.07
2020.07
2020.07
2020.07
2020.07
2020.07
2020.07
2020.07
2020.07
2020.07
2020.07
2020.07
2020.07
2020.07
2020.07																															1
2020.07
2020.07
2020.07
2020.07
2020.07
2020.07
2020.07
2020.07
2020.07
2020.07
2020.07
2020.07
2020.07
2020.07
2020.07									1
2020.07
2020.07
2020.07
2020.07
2020.07
2020.07
2020.07																									1
2020.07
2020.07
2020.07									1
2020.07
2020.07
2020.07
2020.07
2020.07
2020.07
2020.07
2020.07
2020.07
2020.07																																1
2020.07
2020.07																																														1
2020.07
2020.07
2020.07																																															1
2020.07
2020.07																																					1
2020.07
2020.07
2020.07
2020.07
2020.07
2020.07
2020.07
2020.07
2020.07
2020.07
2020.07
2020.07
2020.07
2020.07
2020.07
2020.07
2020.07																																								1
2020.07
2020.07
2020.07
2020.07
2020.07
2020.07
2020.07
2020.07
2020.07
2020.07
2020.07
2020.07																							1
2020.07
2020.07
2020.07
2020.07
2020.07
2020.07
2020.07																														1
2020.07
2020.07
2020.07
2020.07
2020.07
2020.07
2020.07
2020.07
2020.07
2020.07
2020.07
2020.07
2020.07
2020.07
2020.07
2020.07
2020.07
2020.07
2020.07																										1
2020.07
2020.07
2020.07
2020.07
2020.07
2020.07
2020.07
2020.07
2020.07
2020.07
2020.07
2020.07
2020.07
2020.07
2020.07
2020.07
2020.07
2020.07
2020.07
2020.07
2020.07
2020.07
2020.07
2020.07
2020.07
2020.07
2020.07
2020.07
2020.07
2020.07
2020.07
2020.07
2020.07
2020.07
2020.07
2020.07
2020.07
2020.07
2020.07
2020.07
2020.07																			1
2020.07
2020.07
2020.07
2020.07
2020.07
2020.07
2020.07
2020.07
2020.07
2020.07
2020.07
2020.07
2020.07
2020.07
2020.07
2020.07
2020.07
2020.07
2020.07
2020.07
2020.07
2020.07
2020.07
2020.07
2020.07
2020.07
2020.07																										1
2020.07
2020.07
2020.07
2020.07
2020.07
2020.07
2020.07																							1
2020.07
2020.07																										1
2020.07
2020.07
2020.07																						1
2020.07
2020.07
2020.07
2020.07
2020.07
2020.07
2020.07
2020.07
2020.07
2020.07
2020.07
2020.07									1
2020.07
2020.07																																															1
2020.07
2020.07
2020.07
2020.07
2020.07																																													1
2020.07
2020.08
2020.08
2020.08
2020.08
2020.08
2020.08
2020.08
2020.08
2020.08
2020.08
2020.08
2020.08
2020.08
2020.08																														1
2020.08
2020.08									1
2020.08
2020.08
2020.08
2020.08
2020.08									1
2020.08
2020.08
2020.08									1
2020.08
2020.08
2020.08
2020.08
2020.08
2020.08									1
2020.08
2020.08
2020.08																																															1
2020.08
2020.08
2020.08
2020.08
2020.08
2020.08				1
2020.08
2020.08
2020.08
2020.08
2020.08
2020.08
2020.08
2020.08
2020.08
2020.08
2020.08
2020.08
2020.08
2020.08
2020.08
2020.08
2020.08
2020.08
2020.08
2020.08
2020.08
2020.08
2020.08																										1
2020.08
2020.08
2020.08
2020.08
2020.08
2020.08
2020.08
2020.08
2020.08
2020.08
2020.08
2020.08
2020.09																													1
2020.09
2020.09
2020.09
2020.09
2020.09
2020.09
2020.09																	1
2020.1
2020.1
2020.1
2020.1
2020.1
2020.1																										1
2020.1
2020.11
2020.11
2020.11
2020.11
2020.12
2020.13
2020.13
2020.13																																							1
2020.13
2020.13
2020.13
2020.13
2020.13
2020.13
2020.13
2020.13
2020.13
2020.13
2020.13
2020.13																																															1
2020.13
2020.13
2020.13
2020.13
2020.13	1
2020.13
2020.13
2020.13
2020.13
2020.13												1
2020.13
2020.13
2020.13
2020.13
2020.13
2020.13
2020.13
2020.13																																												1
2020.13
2020.13																																	1
2020.13
2020.13
2020.13
2020.13
2020.13
2020.13
2020.13
2020.13
2020.13
2020.13
2020.13
2020.13
2020.13
2020.13			1
2020.13
2020.13
2020.13
2020.13
2020.13
2020.13
2020.13
2020.13
2020.13
2020.13
2020.13
2020.13
2020.13
2020.14
2020.14
2020.14
2020.14
2020.14
2020.14
2020.14
2020.14
2020.14
2020.14
2020.14
2020.14
2020.14
2020.14
2020.14
2020.14
2020.14
2020.14
2020.14
2020.14
2020.14																															1
2020.14
2020.14																													1
2020.14
2020.14
2020.14
2020.14
2020.14
2020.14
2020.14
2020.14
2020.14
2020.14
2020.14																																				1
2020.14
2020.14
2020.14
2020.14
2020.14
2020.14
2020.14
2020.14
2020.14
2020.14
2020.14
2020.14
2020.14
2020.14
2020.14
2020.14
2020.14																	1
2020.14
2020.14
2020.14
2020.14
2020.14																									1
2020.14
2020.14
2020.14
2020.14
2020.14
2020.14
2020.14
2020.14
2020.14
2020.14
2020.14
2020.14											1
2020.14
2020.14
2020.14
2020.14
2020.14
2020.14
2020.14
2020.14
2020.14
2020.14																																																	1
2020.14
2020.14
2020.14
2020.14
2020.14	1
2020.14
2020.14
2020.14
2020.14
2020.14
2020.14
2020.14
2020.14
2020.14
2020.14
2020.14
2020.14
2020.14																												1
2020.14
2020.14
2020.14																																			1
2020.14
2020.14
2020.14
2020.14
2020.14
2020.14
2020.14
2020.14
2020.14
2020.14
2020.14
2020.14
2020.14
2020.14
2020.14
2020.14
2020.14
2020.14
2020.14																								1
2020.14																								1
2020.14
2020.14
2020.14
2020.14
2020.14
2020.14
2020.14
2020.14
2020.14
2020.14
2020.14
2020.14
2020.14
2020.14
2020.14
2020.14																																												1
2020.14
2020.14												1
2020.14
2020.14
2020.14
2020.14							1
2020.14
2020.14
2020.14
2020.14
2020.14
2020.14
2020.14																								1
2020.14
2020.14
2020.14
2020.14
2020.14
2020.14
2020.14
2020.14
2020.14
2020.14
2020.14
2020.14
2020.14
2020.14
2020.14																													1
2020.14
2020.14
2020.14
2020.14
2020.14
2020.14
2020.14
2020.14
2020.14
2020.14
2020.14
2020.14
2020.14
2020.14
2020.14
2020.14
2020.14
2020.14
2020.14
2020.14
2020.14
2020.14
2020.14
2020.14												1
2020.14																																1
2020.14
2020.14
2020.14
2020.14
2020.14
2020.14
2020.14
2020.14
2020.14
2020.14
2020.14
2020.14
2020.14
2020.14
2020.14
2020.14
2020.14
2020.14																								1
2020.14
2020.14
2020.14
2020.14								1
2020.14
2020.14
2020.14
2020.14
2020.14
2020.14
2020.14
2020.14
2020.14
2020.14
2020.14
2020.14
2020.14
2020.14
2020.14
2020.14
2020.14
2020.14
2020.14
2020.14
2020.14
2020.14
2020.14
2020.14
2020.14
2020.14
2020.14								1
2020.14
2020.14																								1
2020.14
2020.14
2020.14						1
2020.14
2020.14
2020.14
2020.14
2020.14
2020.14
2020.14
2020.14
2020.14
2020.14
2020.14
2020.14
2020.14
2020.14		1
2020.14
2020.14
2020.14
2020.14
2020.14
2020.14
2020.14
2020.14
2020.14																		1
2020.14
2020.14
2020.14																		1
2020.14																		1
2020.14
2020.14
2020.14
2020.14
2020.14
2020.14
2020.14
2020.14																		1
2020.14										1
2020.14
2020.14
2020.14								1
2020.14
2020.14
2020.14
2020.14
2020.14
2020.14
2020.14
2020.14
2020.14
2020.14
2020.14																		1
2020.14
2020.14
2020.14
2020.14
2020.14
2020.14
2020.14
2020.14
2020.14														1
2020.14
2020.14
2020.14
2020.14
2020.14
2020.14
2020.14
2020.14
2020.14
2020.14																			1
2020.14
2020.14
2020.14
2020.14
2020.14
2020.14
2020.14
2020.14							1
2020.14
2020.14
2020.14
2020.14																																		1
2020.14						1
2020.14
2020.14
2020.14
2020.14
2020.14
2020.14
2020.14
2020.14
2020.14
2020.14
2020.14
2020.14
2020.14
2020.14
2020.14
2020.14
2020.14
2020.14
2020.14
2020.14
2020.14
2020.14
2020.14
2020.14
2020.14																																						1
2020.14
2020.14
2020.14
2020.14
2020.14
2020.14
2020.14
2020.14																																									1
2020.14
2020.14
2020.14
2020.14
2020.14
2020.14
2020.14
2020.14
2020.14
2020.14
2020.14
2020.14
2020.14																		1
2020.14																		1
2020.14
2020.14																1
2020.14
2020.14
2020.14																																	1
2020.14
2020.14
2020.14
2020.14
2020.14																		1
2020.14
2020.14
2020.14
2020.14
2020.14
2020.14
2020.14
2020.14
2020.14
2020.14
2020.14
2020.14
2020.14
2020.14
2020.14
2020.14
2020.14
2020.14
2020.14
2020.14
2020.14
2020.14
2020.14
2020.14
2020.14
2020.14
2020.14
2020.14
2020.14
2020.14
2020.14														1
2020.14
2020.14
2020.14
2020.14					1
2020.14																																													1
2020.14
2020.14
2020.14
2020.14
2020.14
2020.14
2020.14
2020.14
2020.14
2020.14
2020.14
2020.14
2020.14
2020.14
2020.14
2020.14
2020.14
2020.14
2020.14
2020.14
2020.14
2020.14
2020.14
2020.14
2020.14
2020.14																																			1
2020.14
2020.14
2020.14
2020.14
2020.14
2020.14					1
2020.14
2020.14
2020.14
2020.14
2020.14
2020.14
2020.14
2020.14
2020.14
2020.14																																					1
2020.14
2020.14					1
2020.14
2020.14
2020.14
2020.14
2020.14
2020.14
2020.14
2020.14
2020.14
2020.14
2020.14			1
2020.14
2020.14																																											1
2020.14
2020.14
2020.14
2020.14
2020.14
2020.14							1			1	1		1							1	1	1	1				1	1	1	1				1	1			1		1	1	1	1			1		1
2020.14
2020.14
2020.14
2020.14
2020.14																											1
2020.14
2020.14
2020.14
2020.14
2020.14
2020.14
2020.14
2020.14		1
2020.14
2020.14													1
2020.14
2020.14
2020.14
2020.14
2020.14
2020.14
2020.14
2020.14																			1
2020.14
2020.14
2020.14
2020.14															1
2020.14
2020.14
2020.14
2020.14
2020.14
2020.14
2020.14
2020.14
2020.14
2020.14
2020.14
2020.14
2020.14
2020.14																						1
2020.14
2020.14
2020.14		1
2020.14
2020.14
2020.14
2020.14
2020.14																										1
2020.14																																								1
2020.14
2020.14																																				1
2020.14
2020.14
2020.14
2020.14
2020.14
2020.14																														1
2020.14
2020.14																															1
2020.14
2020.14
2020.14
2020.14
2020.14	1
2020.14
2020.14
2020.14
2020.14
2020.14
2020.14
2020.14
2020.14
2020.14
2020.14											1
2020.14
2020.14																																																	1
2020.14
2020.14
2020.14
2020.14
2020.14
2020.14
2020.14
2020.14
2020.14
2020.14
2020.14
2020.14
2020.14			1
2020.14
2020.14
2020.14			1
2020.14
2020.14
2020.14
2020.14
2020.14
2020.14
2020.14
2020.14
2020.14
2020.14
2020.14
2020.14
2020.14																				1
2020.14
2020.14
2020.14
2020.14
2020.14
2020.14
2020.14
2020.14
2020.14
2020.14
2020.14
2020.14
2020.14
2020.14
2020.14
2020.14
2020.14
2020.14
2020.14
2020.14
2020.14
2020.14
2020.14
2020.14
2020.14
2020.14
2020.14
2020.14
2020.14
2020.14
2020.14
2020.14
2020.14
2020.14
2020.14
2020.14
2020.14
2020.14
2020.14																		1
2020.14
2020.14
2020.14
2020.14
2020.14																																								1
2020.14
2020.14
2020.14
2020.14																																	1
2020.14
2020.14
2020.14																																																	1
2020.14
2020.14
2020.14
2020.14
2020.14
2020.14
2020.14
2020.14
2020.14
2020.14
2020.14
2020.14
2020.14
2020.14
2020.14
2020.14
2020.14																																												1
2020.14
2020.14
2020.14
2020.14
2020.14
2020.14
2020.14
2020.14
2020.14
2020.14
2020.14
2020.14
2020.14
2020.14
2020.14
2020.14
2020.14
2020.14
2020.14
2020.14
2020.14
2020.14
2020.14
2020.14
2020.14
2020.14
2020.14
2020.14
2020.14
2020.14													1
2020.14
2020.14																						1
2020.14
2020.14
2020.14
2020.14
2020.14
2020.14
2020.14					1
2020.14																																						1
2020.14
2020.14
2020.14
2020.14
2020.14
2020.14
2020.14
2020.14
2020.14
2020.14
2020.14
2020.14
2020.14
2020.14
2020.14
2020.14
2020.14
2020.14
2020.14
2020.14
2020.14
2020.14
2020.14
2020.14
2020.14
2020.14
2020.14
2020.14
2020.14
2020.14
2020.14
2020.14
2020.14
2020.14
2020.14
2020.14
2020.14
2020.14
2020.14																																															1
2020.14
2020.14
2020.14
2020.14
2020.14
2020.14					1
2020.14																																							1
2020.14
2020.14
2020.14
2020.14
2020.14
2020.14
2020.14
2020.14																																							1
2020.14
2020.14
2020.14
2020.14
2020.14
2020.14																													1
2020.14
2020.14
2020.14
2020.14
2020.14
2020.14
2020.14
2020.14
2020.14
2020.14
2020.14
2020.14
2020.14
2020.14																																														1
2020.14
2020.14
2020.14
2020.14
2020.14
2020.14
2020.14																1
2020.14
2020.14
2020.14
2020.14
2020.14
2020.14
2020.14
2020.14
2020.14
2020.14
2020.14																																					1
2020.14
2020.14
2020.14
2020.14
2020.14																																																1
2020.14
2020.14																					1
2020.14
2020.14
2020.14																																									1
2020.14
2020.14
2020.14
2020.14
2020.14
2020.14
2020.14
2020.14
2020.14
2020.14
2020.14
2020.14
2020.14
2020.14
2020.14
2020.14
2020.14																														1
2020.14
2020.14
2020.14
2020.14																																		1
2020.14
2020.14
2020.14
2020.14
2020.14
2020.14																													1
2020.14
2020.14
2020.14
2020.14
2020.14
2020.14
2020.14
2020.14
2020.14
2020.14
2020.14
2020.14
2020.14
2020.14
2020.14
2020.14
2020.14
2020.14
2020.14
2020.14
2020.14
2020.14												1
2020.14
2020.14
2020.14										1
2020.14
2020.14
2020.14
2020.14
2020.14
2020.14
2020.14
2020.14																																													1
2020.14																						1
2020.14
2020.14
2020.14	1		1	1		1				1					1	1	1	1			1	1	1				1	1				1		1	1	1	1	1						1		1	1
2020.14
2020.14
2020.14
2020.14
2020.14
2020.14
2020.14
2020.14
2020.14
2020.14
2020.14
2020.14
2020.14																	1
2020.14
2020.14
2020.14
2020.14
2020.14
2020.14
2020.14
2020.14
2020.14
2020.14
2020.14
2020.14
2020.14
2020.14
2020.14
2020.14
2020.14
2020.14
2020.14
2020.14
2020.14
2020.14
2020.14
2020.14
2020.14
2020.14
2020.14
2020.14																			1
2020.14																1
2020.14
2020.14																														1
2020.14
2020.14
2020.14
2020.14
2020.14																																							1
2020.14
2020.14
2020.14
2020.14
2020.14				1
2020.14
2020.14
2020.14
2020.14
2020.14
2020.14
2020.14
2020.14
2020.14
2020.14
2020.14
2020.14
2020.14
2020.14
2020.14
2020.14
2020.14
2020.14
2020.14
2020.14
2020.14
2020.14
2020.14
2020.14
2020.14
2020.14
2020.14						1
2020.14
2020.14
2020.14
2020.14
2020.14
2020.14
2020.14
2020.14
2020.14
2020.14
2020.14
2020.14
2020.14
2020.14
2020.14
2020.14
2020.14
2020.14
2020.14
2020.14
2020.14
2020.14
2020.14
2020.14
2020.14
2020.14
2020.14
2020.14								1
2020.14
2020.14
2020.14
2020.14
2020.14
2020.14
2020.14
2020.14
2020.14
2020.14
2020.14
2020.14
2020.14
2020.14
2020.14
2020.14
2020.14
2020.14						1
2020.14
2020.14
2020.14
2020.14
2020.14
2020.14
2020.14
2020.14
2020.14														1
2020.14
2020.14
2020.14
2020.14
2020.14
2020.14
2020.14
2020.14
2020.14
2020.14
2020.14
2020.15
2020.15
2020.15
2020.15
2020.15
2020.15
2020.15
2020.15
2020.15
2020.15
2020.15
2020.15
2020.15
2020.15
2020.15
2020.15																																															1
2020.15
2020.15
2020.15
2020.15
2020.15
2020.15
2020.15
2020.15
2020.15
2020.15
2020.15
2020.15
2020.15																									1
2020.15
2020.15
2020.15
2020.15
2020.15
2020.15
2020.15
2020.15
2020.15
2020.15
2020.15
2020.15
2020.15
2020.15
2020.15
2020.15
2020.15
2020.15
2020.15
2020.15
2020.15
2020.15
2020.15
2020.15
2020.15
2020.15								1
2020.15
2020.15																																1
2020.15
2020.15
2020.15
2020.15																																												1
2020.15
2020.15
2020.15
2020.15
2020.15
2020.15
2020.15
2020.15
2020.15
2020.15
2020.15
2020.15
2020.15
2020.15
2020.15																								1
2020.15
2020.15
2020.15
2020.15
2020.15
2020.15
2020.15
2020.15
2020.15
2020.15
2020.15																												1
2020.15
2020.15
2020.15
2020.15
2020.15
2020.15
2020.15																																										1
2020.15
2020.15
2020.15
2020.15
2020.15
2020.15
2020.15
2020.15
2020.15
2020.15
2020.15
2020.15
2020.15
2020.15
2020.15
2020.15
2020.15
2020.15
2020.15
2020.15
2020.15
2020.15
2020.15
2020.15
2020.15																																1
2020.15									1
2020.15
2020.15
2020.15
2020.15
2020.15
2020.15
2020.15
2020.15
2020.15
2020.15
2020.15
2020.15
2020.15
2020.15
2020.15																								1
2020.15																																											1
2020.15
2020.15
2020.15
2020.15
2020.15
2020.15
2020.15
2020.15
2020.15
2020.15
2020.15
2020.15
2020.15																						1
2020.15
2020.15
2020.15
2020.15
2020.15
2020.15
2020.15
2020.15
2020.15
2020.15
2020.15
2020.15
2020.15
2020.15
2020.15
2020.15
2020.15
2020.15
2020.15
2020.15
2020.15
2020.15
2020.15
2020.15
2020.15
2020.15
2020.15
2020.15
2020.15
2020.15
2020.15
2020.15
2020.15
2020.15
2020.15
2020.15
2020.15																		1
2020.15
2020.15							1
2020.15
2020.15																																													1
2020.15
2020.15
2020.15
2020.15																									1
2020.15											1
2020.15
2020.15
2020.15
2020.15
2020.15
2020.15
2020.15
2020.15
2020.15
2020.15
2020.15
2020.15
2020.15
2020.15
2020.15																		1
2020.15
2020.15
2020.15
2020.15
2020.15
2020.15
2020.15
2020.15
2020.15
2020.15
2020.15
2020.15
2020.15
2020.15																																1
2020.15		1
2020.15
2020.15
2020.15
2020.15
2020.15
2020.15
2020.15
2020.15
2020.15
2020.15
2020.15
2020.15
2020.15
2020.15
2020.15
2020.15
2020.15
2020.15
2020.15
2020.15							1
2020.15
2020.15
2020.15
2020.15
2020.15
2020.15
2020.15
2020.15
2020.15
2020.15
2020.15
2020.15
2020.15																		1
2020.15
2020.15
2020.15
2020.15
2020.15
2020.15
2020.15
2020.15
2020.15
2020.15
2020.15
2020.15
2020.15
2020.15
2020.15
2020.15
2020.15																																													1
2020.15
2020.15
2020.15
2020.15
2020.15
2020.15
2020.15
2020.15																																					1
2020.15
2020.15
2020.15
2020.15																								1
2020.15
2020.15
2020.15
2020.15
2020.15
2020.15
2020.15
2020.15
2020.15
2020.15
2020.15																																	1
2020.15
2020.15
2020.15
2020.15
2020.15														1
2020.15
2020.15
2020.15
2020.15
2020.15
2020.15
2020.15
2020.15					1
2020.15																																							1
2020.15
2020.15
2020.15																																	1
2020.15
2020.15
2020.15
2020.15
2020.15																																												1
2020.15
2020.15
2020.15
2020.15
2020.15
2020.15
2020.15
2020.15
2020.15
2020.15
2020.15
2020.15
2020.15
2020.15
2020.15
2020.15
2020.15
2020.15
2020.15
2020.15
2020.15
2020.15																1
2020.15
2020.15
2020.15
2020.15
2020.15															1
2020.15
2020.15
2020.15
2020.15
2020.15
2020.15																																							1
2020.15
2020.15
2020.15
2020.15
2020.15
2020.15
2020.15
2020.15
2020.15
2020.15
2020.15
2020.15
2020.15
2020.15
2020.15
2020.15
2020.15
2020.15
2020.15
2020.15
2020.15
2020.15
2020.15
2020.15
2020.15
2020.15
2020.15
2020.15
2020.15
2020.15
2020.15
2020.15
2020.15
2020.15
2020.15
2020.15
2020.15																																1
2020.15
2020.15
2020.15
2020.15
2020.15
2020.15
2020.15																																											1
2020.15
2020.15
2020.15
2020.15																							1
2020.15
2020.15
[truncated: 21,146 more rows]
[truncated: 450 more columns]

## Sheet: FigS2ISRBST
date_first_change	1	2	3	4	5	6	7	8	9	10	11	12	13	14	15	16	17	18	19	20	21	22	23	24	25	26	27	28	29	30	31	32	33	34	35	36	37	38	39	40	41	42	43	44	45	46	47	48	49
2019.95
2019.95
2019.95
2019.95
2019.96																																								1
2019.96																																																1
2019.96
2019.97
2019.98
2019.98
2019.98
2019.98
2019.98
2019.98
2019.98		1
2019.98
2019.98
2019.98																																									1
2019.99
2019.99
2019.99
2019.99																					1
2019.99
2019.99
2019.99
2020
2020
2020
2020
2020
2020.01
2020.01
2020.01
2020.01
2020.01
2020.02
2020.02
2020.02
2020.02
2020.02
2020.02
2020.02
2020.02
2020.02
2020.02
2020.02
2020.02
2020.02
2020.02
2020.02
2020.02
2020.02
2020.02													1
2020.02
2020.02
2020.02																																											1
2020.02
2020.02							1
2020.02
2020.02
2020.03									1
2020.03
2020.03
2020.03										1
2020.03
2020.03
2020.03
2020.03
2020.03
2020.03
2020.03
2020.03																																	1
2020.03
2020.03
2020.03
2020.03
2020.03
2020.03
2020.03
2020.03
2020.03
2020.03
2020.03											1
2020.03
2020.03
2020.03
2020.03
2020.03
2020.03																																												1
2020.03
2020.03
2020.03
2020.03
2020.03
2020.03
2020.03
2020.03
2020.04
2020.04
2020.04
2020.04
2020.04
2020.04
2020.04	1
2020.04
2020.04
2020.04
2020.04
2020.04
2020.04
2020.04
2020.04
2020.04
2020.04
2020.04
2020.04
2020.04
2020.04
2020.04
2020.04
2020.04
2020.04
2020.04
2020.04
2020.05
2020.05
2020.05
2020.05
2020.05
2020.05
2020.05
2020.05
2020.05
2020.06
2020.06
2020.06
2020.06
2020.06
2020.06
2020.06
2020.06
2020.06
2020.06																												1
2020.06
2020.06
2020.06
2020.06
2020.06
2020.06		1
2020.06
2020.06																											1
2020.06
2020.06
2020.06
2020.06
2020.06								1
2020.06
2020.06
2020.06
2020.06
2020.06
2020.06
2020.06
2020.06								1
2020.06
2020.06
2020.06
2020.06
2020.06
2020.06
2020.06
2020.06
2020.06
2020.06
2020.06
2020.06
2020.06
2020.06
2020.06
2020.06
2020.06
2020.06
2020.06
2020.06
2020.06
2020.06
2020.06
2020.06
2020.06
2020.06																											1
2020.06
2020.06
2020.06
2020.06
2020.06																																														1
2020.06
2020.06
2020.06
2020.06
2020.06
2020.06
2020.06
2020.06
2020.06
2020.06
2020.06
2020.06
2020.06
2020.06
2020.06
2020.06
2020.06
2020.06
2020.06
2020.06			1
2020.06
2020.06
2020.06
2020.07
2020.07	1
2020.07
2020.07
2020.07
2020.07
2020.07
2020.07
2020.07
2020.07
2020.07
2020.07
2020.07
2020.07
2020.07
2020.07
2020.07
2020.07
2020.07
2020.07
2020.07
2020.07
2020.07
2020.07
2020.07
2020.07
2020.07
2020.07
2020.07
2020.07
2020.07
2020.07
2020.07	1
2020.07
2020.07
2020.07
2020.07
2020.07
2020.07
2020.07
2020.07
2020.07
2020.07
2020.07
2020.07
2020.07
2020.07
2020.07
2020.07
2020.07
2020.07
2020.07
2020.07
2020.07
2020.07
2020.07
2020.07
2020.07
2020.07
2020.07
2020.07
2020.07
2020.07
2020.07																																			1
2020.07
2020.07
2020.07
2020.07
2020.07
2020.07				1
2020.07													1
2020.07
2020.07
2020.07
2020.07
2020.07
2020.07
2020.07
2020.07
2020.07
2020.07
2020.07
2020.07
2020.07
2020.07
2020.07
2020.07
2020.07
2020.07
2020.07
2020.07
2020.07
2020.07
2020.07
2020.07
2020.07																																																1
2020.07
2020.07
2020.07
2020.07
2020.07
2020.07
2020.07
2020.07
2020.07																																											1
2020.07
2020.07
2020.07
2020.07
2020.07																																					1
2020.07
2020.07
2020.07																				1
2020.07
2020.07
2020.07
2020.07
2020.07
2020.07
2020.07
2020.07
2020.07
2020.07
2020.07
2020.07
2020.07
2020.07
2020.07
2020.07
2020.07
2020.07
2020.07
2020.07
2020.07
2020.07
2020.07
2020.07
2020.07
2020.07
2020.07
2020.07
2020.07																1
2020.07																																								1
2020.07
2020.07
2020.07
2020.07
2020.07
2020.07
2020.07
2020.07
2020.07																																								1
2020.07
2020.07
2020.07
2020.07
2020.07
2020.07																	1
2020.07				1
2020.07
2020.07
2020.07
2020.07
2020.07
2020.07
2020.07
2020.07																										1
2020.07
2020.07
2020.07
2020.07
2020.07
2020.07
2020.07									1
2020.07																																								1
2020.07
2020.07
2020.07
2020.07					1
2020.07
2020.07
2020.07
2020.07
2020.07
2020.07
2020.07
2020.07
2020.07																																			1
2020.07
2020.07
2020.07
2020.07
2020.07
2020.07
2020.07
2020.07
2020.07
2020.07
2020.07
2020.07
2020.07
2020.07
2020.07
2020.07
2020.07
2020.07
2020.07																												1
2020.07																							1
2020.07
2020.07																																										1
2020.07
2020.07																															1
2020.07
2020.07
2020.07																																1
2020.07
2020.07
2020.07
2020.07
2020.07
2020.07
2020.07
2020.07
2020.07
2020.07
2020.07
2020.07																																										1
2020.07
2020.07
2020.07
2020.07
2020.07
2020.07
2020.07
2020.07
2020.07
2020.07
2020.07
2020.07
2020.07
2020.07
2020.07
2020.07
2020.07
2020.07
2020.07
2020.07
2020.07
2020.07
2020.07
2020.07
2020.07
2020.07
2020.07
2020.07
2020.07
2020.07																									1
2020.07
2020.07
2020.07
2020.07
2020.07
2020.07
2020.07
2020.07
2020.07
2020.07
2020.07
2020.07
2020.07
2020.07
2020.07						1
2020.07
2020.07
2020.07
2020.07
2020.07						1
2020.07
2020.07
2020.07
2020.07
2020.07
2020.07
2020.07
2020.07
2020.07
2020.07
2020.07
2020.07
2020.07																								1
2020.07
2020.07
2020.07
2020.07
2020.07
2020.07																																						1
2020.07
2020.07
2020.07
2020.07
2020.07
2020.07
2020.07
2020.07
2020.07
2020.07
2020.07
2020.07
2020.07
2020.07
2020.07
2020.07
2020.07
2020.07																																1
2020.07
2020.07
2020.07
2020.07
2020.07
2020.07
2020.07
2020.07
2020.07
2020.07
2020.07
2020.07
2020.07
2020.07
2020.07
2020.07
2020.07
2020.07
2020.07
2020.07
2020.07
2020.07
2020.07
2020.07
2020.07
2020.07
2020.07
2020.07
2020.07
2020.07
2020.07
2020.07																																	1
2020.07
2020.07							1
2020.07
2020.07
2020.07
2020.07																														1
2020.07
2020.07
2020.07
2020.07
2020.07
2020.07
2020.07
2020.07
2020.07																																				1
2020.07
2020.07
2020.07
2020.07
2020.07
2020.07
2020.07
2020.07
2020.07
2020.07
2020.07
2020.07
2020.07
2020.07
2020.07																																				1
2020.07																											1
2020.07							1
2020.07
2020.07
2020.07
2020.07
2020.07
2020.07
2020.07
2020.07
2020.07
2020.07
2020.07
2020.07
2020.07
2020.07																																						1
2020.07
2020.07
2020.07
2020.07
2020.07
2020.07
2020.07																																											1
2020.07																																						1
2020.07
2020.07																						1
2020.07
2020.07
2020.07
2020.07
2020.07
2020.07
2020.07
2020.07
2020.07
2020.07
2020.07
2020.07
2020.07
2020.07
2020.07
2020.07
2020.07
2020.07
2020.07
2020.07
2020.07
2020.07
2020.07
2020.08
2020.08
2020.08
2020.08
2020.08
2020.08
2020.08
2020.08
2020.08
2020.08
2020.08
2020.08
2020.08
2020.08																																			1
2020.08																																											1
2020.08
2020.08
2020.08
2020.08
2020.08
2020.08																1
2020.08
2020.08
2020.08
2020.08
2020.08																																		1
2020.08
2020.08
2020.08
2020.08
2020.08
2020.08
2020.08																										1
2020.08
2020.08
2020.08
2020.08
2020.08
2020.08
2020.08
2020.08
2020.08
2020.08																																				1
2020.08
2020.08
2020.08
2020.08																1
2020.08
2020.08
2020.08
2020.08
2020.08
2020.08
2020.08
2020.08
2020.08
2020.08
2020.08
2020.08
2020.08
2020.08
2020.08
2020.08
2020.08
2020.08																																		1
2020.08
2020.08
2020.08
2020.08
2020.08																							1
2020.08
2020.08																					1
2020.08
2020.08
2020.08
2020.08
2020.08
2020.08
2020.08
2020.08
2020.08
2020.08
2020.08
2020.08
2020.08
2020.08																					1
2020.08
2020.08
2020.08
2020.08
2020.08
2020.08
2020.08
2020.08
2020.08						1
2020.08
2020.08
2020.08																																																	1
2020.08																																		1
2020.08																																								1
2020.08
2020.08
2020.08
2020.08
2020.08
2020.08
2020.08																																												1
2020.08																				1
2020.08
2020.08
2020.08
2020.08
2020.08																																							1
2020.08
2020.08
2020.08
2020.08
2020.08
2020.08
2020.08
2020.08
2020.08
2020.08
2020.08
2020.08											1
2020.08
2020.08
2020.08
2020.08
2020.08
2020.08
2020.08
2020.08
2020.08
2020.08
2020.08
2020.08
2020.08
2020.08
2020.08
2020.08
2020.08
2020.08
2020.08
2020.08
2020.08
2020.08
2020.08
2020.08
2020.08
2020.08
2020.08																							1
2020.08											1
2020.08
2020.08																							1
2020.08
2020.08																															1
2020.08
2020.08
2020.08
2020.08
2020.08
2020.08
2020.08
2020.08
2020.08						1
2020.08
2020.08
2020.08
2020.08
2020.08
2020.08
2020.08
2020.08
2020.08
2020.08
2020.08						1
2020.08
2020.08
2020.08																																1
2020.08
2020.08
2020.08
2020.08
2020.08																		1
2020.08
2020.08
2020.08
2020.08
2020.08
2020.08
2020.08
2020.08
2020.08
2020.08
2020.08
2020.08
2020.08
2020.08
2020.08
2020.08
2020.08
2020.08
2020.08																																													1
2020.08
2020.08
2020.08
2020.08
2020.08
2020.08
2020.08																																											1
2020.08																																		1
2020.08																																		1
2020.08
2020.08
2020.08
2020.08
2020.09
2020.09
2020.09
2020.09
2020.09
2020.09
2020.09
2020.09
2020.09																																									1
2020.09
2020.09
2020.09
2020.09
2020.09
2020.09
2020.09
2020.09
2020.09
2020.09
2020.09
2020.09
2020.1
2020.1
2020.1
2020.1
2020.1
2020.1
2020.1
2020.1
2020.1
2020.1
2020.1
2020.1
2020.1
2020.1
2020.1
2020.1
2020.1
2020.1
2020.1
2020.1
2020.1
2020.1																							1
2020.1
2020.1																																										1
2020.11					1
2020.11
2020.11
2020.11
2020.11
2020.11
2020.11
2020.11
2020.11
2020.11
2020.11
2020.11
2020.11
2020.11																																																1
2020.11
2020.11																																											1
2020.11
2020.11
2020.11
2020.11
2020.11																							1
2020.11
2020.11						1
2020.11
2020.11
2020.12
2020.12
2020.12
2020.12			1
2020.12
2020.12
2020.12
2020.12
2020.12
2020.12
2020.12
2020.12
2020.12
2020.12
2020.12
2020.12
2020.12
2020.12
2020.12
2020.12
2020.12
2020.13
2020.13
2020.13																											1
2020.13
2020.13
2020.13
2020.13
2020.13
2020.13
2020.13
2020.13
2020.13
2020.13
2020.13
2020.13																																				1
2020.13
2020.13
2020.13
2020.13
2020.13
2020.13
2020.13
2020.13
2020.13
2020.13
2020.13
2020.13																																											1
2020.13
2020.13
2020.13
2020.13																																											1
2020.13
2020.13
2020.13																																					1
2020.13
2020.13
2020.13
2020.13
2020.13																																								1
2020.13
2020.13
2020.13
2020.13
2020.13
2020.13
2020.13
2020.13
2020.13
2020.13
2020.13
2020.13
2020.13					1
2020.13																			1
2020.13
2020.13
2020.13
2020.13
2020.13
2020.13
2020.13																																										1
2020.13
2020.13
2020.13
2020.13
2020.13
2020.13
2020.13
2020.13
2020.13
2020.13
2020.13
2020.13
2020.13
2020.13
2020.13
2020.13
2020.13
2020.13
2020.13
2020.13
2020.13
2020.13
2020.13
2020.13
2020.13
2020.13
2020.13
2020.13
2020.13
2020.13
2020.13
2020.13
2020.13
2020.13
2020.13
2020.13
2020.13
2020.13
2020.13
2020.13
2020.13
2020.13
2020.13
2020.13																												1
2020.13
2020.13
2020.13
2020.13
2020.13
2020.13
2020.13
2020.13
2020.13
2020.13
2020.13															1
2020.13
2020.13															1
2020.13																				1
2020.13
2020.13															1
2020.13
2020.13
2020.13
2020.13
2020.13
2020.13
2020.13
2020.13
2020.13															1
2020.13
2020.13
2020.13
2020.13																										1
2020.13
2020.13															1
2020.13
2020.13
2020.13
2020.13
2020.13															1
2020.13
2020.13
2020.13
2020.13				1
2020.13
2020.13
2020.13
2020.13
2020.14
2020.14
2020.14
2020.14
2020.14
2020.14
2020.14
2020.14
2020.14
2020.14
2020.14
2020.14
2020.14
2020.14
2020.14
2020.14
2020.14
2020.14																																									1
2020.14
2020.14
2020.14
2020.14
2020.14
2020.14
2020.14
2020.14
2020.14
2020.14
2020.14
2020.14
2020.14
2020.14
2020.14
2020.14
2020.14
2020.14
2020.14																1
2020.14
2020.14																											1
2020.14
2020.14
2020.14
2020.14
2020.14
2020.14																			1
2020.14
2020.14
2020.14
2020.14
2020.14
2020.14
2020.14
2020.14
2020.14
2020.14			1
2020.14
2020.14
2020.14
2020.14
2020.14
2020.14
2020.14
2020.14
2020.14
2020.14
2020.14
2020.14
2020.14
2020.14
2020.14
2020.14
2020.14
2020.14
2020.14
2020.14
2020.14
2020.14
2020.14
2020.14
2020.14
2020.14
2020.14
2020.14
2020.14
2020.14
2020.14
2020.14
2020.14
2020.14
2020.14
2020.14
2020.14
2020.14
2020.14																																																	1
2020.14
2020.14
2020.14
2020.14
2020.14
2020.14
2020.14
2020.14
2020.14
2020.14																																1
2020.14
2020.14												1
2020.14
2020.14
2020.14
2020.14																														1
2020.14
2020.14
2020.14
2020.14
2020.14																																													1
2020.14
2020.14																																		1
2020.14
2020.14
2020.14
2020.14																																													1
2020.14
2020.14
2020.14
2020.14
2020.14
2020.14
2020.14
2020.14
2020.14																																1
2020.14
2020.14
2020.14
2020.14
2020.14
2020.14
2020.14
2020.14
2020.14
2020.14
2020.14
2020.14
2020.14
2020.14
2020.14
2020.14
2020.14
2020.14
2020.14
2020.14
2020.14
2020.14																																				1
2020.14
2020.14
2020.14
2020.14
2020.14
2020.14
2020.14
2020.14
2020.14
2020.14
2020.14																						1
2020.14
2020.14
2020.14
2020.14
2020.14
2020.14
2020.14
2020.14
2020.14
2020.14
2020.14
2020.14
2020.14
2020.14
2020.14
2020.14
2020.14
2020.14
2020.14
2020.14
2020.14
2020.14
2020.14
2020.14
2020.14
2020.14
2020.14
2020.14
2020.14
2020.14
2020.14																																										1
2020.14
2020.14
2020.14
2020.14
2020.14
2020.14
2020.14
2020.14														1
2020.14
2020.14
2020.14
2020.14																																							1
2020.14
2020.14
2020.14																																	1
2020.14
2020.14
2020.14
2020.14
2020.14
2020.14
2020.14
2020.14
2020.14
2020.14
2020.14											1
2020.14
2020.14
2020.14
2020.14
2020.14
2020.14
2020.14																										1
2020.14
2020.14
2020.14
2020.14
2020.14
2020.14
2020.14
2020.14																																					1
2020.14																																					1
2020.14																						1
2020.14
2020.14
2020.14
2020.14
2020.14
2020.14
2020.14
2020.14
2020.14
2020.14
2020.14		1
2020.14
2020.14
2020.14
2020.14
2020.14
2020.14
2020.14
2020.14
2020.14
2020.14
2020.14
2020.14
2020.14
2020.14																																					1
2020.14
2020.14
2020.14
2020.14
2020.14																																					1
2020.14
2020.14
2020.14
2020.14
2020.14
2020.14
2020.14
2020.14
2020.14
2020.14
2020.14
2020.14
2020.14
2020.14
2020.14
2020.14
2020.14
2020.14
2020.14
2020.14
2020.14
2020.14
2020.14
2020.14
2020.14
2020.14
2020.14
2020.14
2020.14
2020.14
2020.14
2020.14
2020.14
2020.14																																													1
2020.14
2020.14
2020.14
2020.14
2020.14
2020.14
2020.14
2020.14
2020.14
2020.14
2020.14
2020.14
2020.14
2020.14
2020.14																																					1
2020.14
2020.14
2020.14
2020.14
2020.14
2020.14
2020.14
2020.14
2020.14
2020.14
2020.14
2020.14
2020.14
2020.14
2020.14
2020.14					1
2020.14
2020.14
2020.14
2020.14
2020.14
2020.14
2020.14
2020.14
2020.14
2020.14
2020.14																											1
2020.14
2020.14																																											1
2020.14
2020.14
2020.14
2020.14
2020.14
2020.14
2020.14
2020.14
2020.14
2020.14
2020.14
2020.14
2020.14
2020.14
2020.14
2020.14
2020.14
2020.14
2020.14
2020.14
2020.14
2020.14
2020.14
2020.14																																					1
2020.14
2020.14
2020.14
2020.14
2020.14
2020.14
2020.14
2020.14
2020.14																									1
2020.14
2020.14
2020.14																					1
2020.14																									1
2020.14					1
2020.14
2020.14
2020.14
2020.14
2020.14
2020.14
2020.14
2020.14
2020.14
2020.14
2020.14
2020.14
2020.14
2020.14
2020.14												1
2020.14
2020.14
2020.14
2020.14							1
2020.14
2020.14
2020.14
2020.14
2020.14
2020.14
2020.14																									1
2020.14
2020.14																																														1
2020.14
2020.14
2020.14
2020.14
2020.14
2020.14																	1
2020.14
2020.14
2020.14
2020.14
2020.14
2020.14
2020.14
2020.14
2020.14
2020.14
2020.14
2020.14
2020.14
2020.14
2020.14
2020.14
2020.14																																										1
2020.14
2020.14
2020.14
2020.14
2020.14
2020.14
2020.14
2020.14
2020.14
2020.14
2020.14
2020.14
2020.14
2020.14
2020.14
2020.14																									1
2020.14
2020.14
2020.14
2020.14																									1
2020.14
2020.14																							1
2020.14
2020.14
2020.14
2020.14
2020.14
2020.14
2020.14
2020.14
2020.14																																															1
2020.14
2020.14
2020.14
2020.14
2020.14
2020.14
2020.14
2020.14
2020.14
2020.14																																															1
2020.14
2020.14
2020.14
2020.14
2020.14
2020.14
2020.14
2020.14
2020.14
2020.14
2020.14
2020.14
2020.14
2020.14
2020.14																						1
2020.14
2020.14
2020.14
2020.14
2020.14																																															1
2020.14
2020.14
2020.14
2020.14
2020.14
2020.14
2020.14
2020.14
2020.14
2020.14
2020.14
2020.14																																																	1
2020.14																																						1
2020.14
2020.14
2020.14
2020.14
2020.14
2020.14
2020.14
2020.14
2020.14
2020.14
2020.14																																1
2020.14
2020.14
2020.14
2020.14
2020.14
2020.14
2020.14
2020.14
2020.14
2020.14
2020.14
2020.14	1		1	1			1	1		1		1		1			1					1		1				1	1		1		1		1			1	1		1							1
2020.14
2020.14
2020.14
2020.14
2020.14
2020.14
2020.14
2020.14
2020.14
2020.14
2020.14
2020.14
2020.14
2020.14
2020.14
2020.14
2020.14		1
2020.14
2020.14
2020.14
2020.14
2020.14
2020.14
2020.14
2020.14
2020.14																						1
2020.14
2020.14
2020.14																																										1
2020.14
2020.14
2020.14
2020.14
2020.14
2020.14
2020.14
2020.14
2020.14
2020.14
2020.14
2020.14		1
2020.14
2020.14
2020.14
2020.14
2020.14
2020.14
2020.14
2020.14
2020.14
2020.14
2020.14
2020.14
2020.14
2020.14
2020.14
2020.14
2020.14
2020.14		1
2020.14
2020.14		1
2020.14
2020.14
2020.14
2020.14
2020.14																																						1
2020.14
2020.14
2020.14
2020.14
2020.14
2020.14
2020.14										1
2020.14
2020.14
2020.14
2020.14
2020.14
2020.14
2020.14
2020.14
2020.14
2020.14
2020.14
2020.14
2020.14
2020.14						1
2020.14
2020.14		1
2020.14
2020.14
2020.14
2020.14
2020.14
2020.14
2020.14
2020.14
2020.14
2020.14
2020.14
2020.14
2020.14		1
2020.14
2020.14
2020.14
2020.14
2020.14
2020.14
2020.14
2020.14
2020.14																																																	1
2020.14
2020.14
2020.14		1
2020.14
2020.14
2020.14
2020.14
2020.14
2020.14
2020.14
2020.14
2020.14
2020.14
2020.14
2020.14
2020.14
2020.14
2020.14
2020.14
2020.14
2020.14																												1
2020.14
2020.14
2020.14
2020.14
2020.14
2020.14
2020.14
2020.14
2020.14
2020.14
2020.14
2020.14
2020.14
2020.14
2020.14
2020.14
2020.14
2020.14
2020.14
2020.14
2020.14
2020.14
2020.14
2020.14
2020.14
2020.14
2020.14
2020.14
2020.14
2020.14
2020.14
2020.14
2020.14
2020.14
2020.14																									1
2020.14
2020.14																											1
2020.14
2020.14
2020.14
2020.14
2020.14
2020.14
2020.14
2020.14
2020.14
2020.14
2020.14
2020.14
2020.14
2020.14
2020.14
2020.14
2020.14
2020.14
2020.14
2020.14
2020.14
2020.14
2020.14
2020.14																																								1
2020.14
2020.14
2020.14																																						1
2020.14
2020.14
2020.14
2020.14							1
2020.14
2020.14
2020.14
2020.14
2020.14																													1
2020.14
2020.14
2020.14
2020.14
2020.14
2020.14
2020.14																																															1
2020.14
2020.14
2020.14
2020.14
2020.14
2020.14
2020.14
2020.14
2020.14
2020.14																																																	1
2020.14																																															1
2020.14
2020.14
2020.14
2020.14
2020.14
2020.14
2020.14
2020.14
2020.14
2020.14																																															1
2020.14
2020.14
2020.14
2020.14
2020.14
2020.14
2020.14
2020.14
2020.14
2020.14
2020.14
2020.14
2020.14
2020.14
2020.14
2020.14
2020.14																									1
2020.14
2020.14
2020.14
2020.14
2020.14
2020.14
2020.14
2020.14
2020.14
2020.14
2020.14
2020.14													1
2020.14
2020.14
2020.14
2020.14
2020.14
2020.14
2020.14
2020.14
2020.14
2020.14
2020.14
2020.14
2020.14
2020.14													1
2020.14
2020.14
2020.14
2020.14
2020.14																		1
2020.14
2020.14
2020.14
2020.14
2020.14
2020.14
2020.14
2020.14																																									1
2020.14
2020.14
2020.14														1
2020.14																								1
2020.14
2020.14
2020.14
2020.14
2020.14
2020.14
2020.14
2020.14
2020.14																									1
2020.14
2020.14
2020.14
2020.14																																												1
2020.14
2020.14
2020.14
2020.14
2020.14
2020.14
2020.14
2020.14
2020.14
2020.14
2020.14																																																	1
2020.14
2020.14
2020.14
2020.14
2020.14
2020.14
2020.14
2020.14
2020.14
2020.14
2020.14
2020.14
2020.14
2020.14
2020.14
2020.14
2020.14
2020.14
2020.14															1
2020.14
2020.14
2020.14
2020.14
2020.14
2020.14
2020.14
2020.14																			1
2020.14
2020.14																													1
2020.14
2020.14
2020.14
2020.14
2020.14																																												1
2020.14
2020.14
2020.14
2020.14
2020.14
2020.14
2020.14
2020.14
2020.14
2020.14
2020.14
2020.14
2020.14
2020.14
2020.14
2020.14
2020.14
2020.14														1
[truncated: 20,245 more rows]
[truncated: 441 more columns]

[truncated: 12 more sheets: FigS3A, FigS3B, FigS5R0, FigS5CumInc, FigS5Alpha, FigS6R0, FigS6Alpha, FigS6CumInc, FigS8, FigS9, FigS10, FigS11]
