# Supplementary material for: Full genome viral sequences inform patterns of SARS-CoV-2 spread into and within Israel
Source: Nat Commun. 2020 Nov 2;11:5518. doi: 10.1038/s41467-020-19248-0 (PMC7606475; doi:10.1038/s41467-020-19248-0)
Supplement: Supplementary file 4 — Source Data [file 41467_2020_19248_MOESM4_ESM.zip › Source Data/Fig4.json]

{
  "meta": {
    "build_url": "https://github.com/nextstrain/ncov",
    "colorings": [
      {
        "key": "clade_membership",
        "title": "Clade",
        "type": "categorical"
      },
      {
        "key": "num_date",
        "title": "Sampling date",
        "type": "continuous"
      },
      {
        "key": "gt",
        "title": "Genotype",
        "type": "categorical"
      },
      {
        "key": "location",
        "scale": [
          [
            "Wuhan",
            "#5E1D9D"
          ],
          [
            "Tianmen",
            "#5B1D9F"
          ],
          [
            "Jiujiang",
            "#521EA7"
          ],
          [
            "Jian",
            "#4F1EAA"
          ],
          [
            "Xinyu",
            "#4E20AC"
          ],
          [
            "Shangrao",
            "#4D22AE"
          ],
          [
            "Ganzhou",
            "#4C24B0"
          ],
          [
            "Pingxiang",
            "#4B26B1"
          ],
          [
            "Zhongxian",
            "#4A28B3"
          ],
          [
            "Yongchuan",
            "#482AB5"
          ],
          [
            "Beijing",
            "#472CB7"
          ],
          [
            "Suzhou",
            "#462EB9"
          ],
          [
            "Chengdu",
            "#4530BB"
          ],
          [
            "Kunming",
            "#4432BD"
          ],
          [
            "Hangzhou",
            "#4334BF"
          ],
          [
            "Shenzhen",
            "#4236C1"
          ],
          [
            "Zhuhai",
            "#4138C3"
          ],
          [
            "Huaian",
            "#403BC5"
          ],
          [
            "Qingdao",
            "#403DC5"
          ],
          [
            "Guangzhou",
            "#4040C6"
          ],
          [
            "Foshan",
            "#4042C7"
          ],
          [
            "Hong Kong",
            "#3F45C8"
          ],
          [
            "Taipei",
            "#3F47C9"
          ],
          [
            "Taoyuan",
            "#3F4ACA"
          ],
          [
            "Kaohsiung",
            "#3F4CCB"
          ],
          [
            "Tokyo",
            "#3F52CC"
          ],
          [
            "Kyoto",
            "#3F54CD"
          ],
          [
            "Gyeonggi",
            "#3F57CE"
          ],
          [
            "Chungcheongnam",
            "#3E59CF"
          ],
          [
            "Seoul",
            "#3E5CD0"
          ],
          [
            "Kathmandu",
            "#3F5ED0"
          ],
          [
            "Hanoi",
            "#3F60D0"
          ],
          [
            "Bangkok",
            "#3F63CF"
          ],
          [
            "Singapore",
            "#4065CF"
          ],
          [
            "Gold Coast",
            "#4068CF"
          ],
          [
            "Sydney",
            "#416ACF"
          ],
          [
            "Perth",
            "#416FCE"
          ],
          [
            "Sunshine Coast",
            "#4271CE"
          ],
          [
            "Melbourne",
            "#4273CE"
          ],
          [
            "Brisbane",
            "#4376CD"
          ],
          [
            "Rockhampton",
            "#4378CD"
          ],
          [
            "Clayton",
            "#447ACD"
          ],
          [
            "Auckland",
            "#447DCC"
          ],
          [
            "Gilgit",
            "#457ECB"
          ],
          [
            "Hawali",
            "#4680CA"
          ],
          [
            "Dasman",
            "#4682C9"
          ],
          [
            "Heinsberg District",
            "#4886C6"
          ],
          [
            "Munich",
            "#4988C5"
          ],
          [
            "Duesseldorf",
            "#498AC4"
          ],
          [
            "Delft",
            "#4A8BC3"
          ],
          [
            "Utrecht",
            "#4B8DC2"
          ],
          [
            "Zeewolde",
            "#4B8FC1"
          ],
          [
            "Loon op zand",
            "#4C91BF"
          ],
          [
            "Berlicum",
            "#4D93BE"
          ],
          [
            "Blaricum",
            "#4E95BD"
          ],
          [
            "Diemen",
            "#5199B8"
          ],
          [
            "Nootdorp",
            "#529AB6"
          ],
          [
            "Naarden",
            "#539BB4"
          ],
          [
            "Eindhoven",
            "#549DB3"
          ],
          [
            "Houten",
            "#559EB1"
          ],
          [
            "Haarlem",
            "#569FAF"
          ],
          [
            "Nieuwendijk",
            "#57A1AD"
          ],
          [
            "Rotterdam",
            "#59A3AA"
          ],
          [
            "Oss",
            "#5AA5A8"
          ],
          [
            "Tilburg",
            "#5BA6A6"
          ],
          [
            "Helmond",
            "#5CA7A5"
          ],
          [
            "Dalen",
            "#5FA9A1"
          ],
          [
            "Budapest",
            "#60AA9F"
          ],
          [
            "Nantes",
            "#61AB9D"
          ],
          [
            "Tours",
            "#62AC9B"
          ],
          [
            "Brest",
            "#64AC99"
          ],
          [
            "Crouy en Thelle",
            "#66AE95"
          ],
          [
            "Meudon la For\u00eat",
            "#68AF93"
          ],
          [
            "Cr\u00e9py en Valois",
            "#69B091"
          ],
          [
            "Bourg-en-Bresse",
            "#6AB18F"
          ],
          [
            "Saint-Priest",
            "#6CB28D"
          ],
          [
            "Macon",
            "#6EB389"
          ],
          [
            "Valence",
            "#71B485"
          ],
          [
            "Lyon",
            "#73B583"
          ],
          [
            "Paris",
            "#74B582"
          ],
          [
            "Saint Germain en Laye",
            "#76B680"
          ],
          [
            "Seine-Port",
            "#78B67E"
          ],
          [
            "Abondant",
            "#79B77C"
          ],
          [
            "Levallois-Perret",
            "#7BB77A"
          ],
          [
            "Reims",
            "#7CB878"
          ],
          [
            "Rennes",
            "#7FB975"
          ],
          [
            "Longjumeau",
            "#81B973"
          ],
          [
            "Compi\u00e8gne",
            "#84BA6F"
          ],
          [
            "Woippy",
            "#86BB6E"
          ],
          [
            "Spicheren",
            "#88BB6C"
          ],
          [
            "Chateau-Thierry",
            "#8ABB6B"
          ],
          [
            "Garches",
            "#8DBC68"
          ],
          [
            "Juvisy-sur-Orge",
            "#8FBC66"
          ],
          [
            "Orsay",
            "#91BC64"
          ],
          [
            "Saint-Thibault-des-Vignes",
            "#92BC63"
          ],
          [
            "Gennevilliers",
            "#94BD61"
          ],
          [
            "Noisy le Roi",
            "#96BD60"
          ],
          [
            "Contamines",
            "#98BD5E"
          ],
          [
            "Thise",
            "#99BD5D"
          ],
          [
            "Montreux-Chateau",
            "#9BBE5B"
          ],
          [
            "Rouen",
            "#9DBE5A"
          ],
          [
            "Leuven",
            "#9FBE59"
          ],
          [
            "Villerot",
            "#A1BE58"
          ],
          [
            "Poppel",
            "#A3BE57"
          ],
          [
            "Havre",
            "#A4BE56"
          ],
          [
            "Couillet",
            "#A6BE55"
          ],
          [
            "Trazegnies",
            "#A8BD53"
          ],
          [
            "Jumet",
            "#AABD52"
          ],
          [
            "Koersel",
            "#ACBD51"
          ],
          [
            "Wandre",
            "#ADBD50"
          ],
          [
            "Cuesmes",
            "#AFBD4F"
          ],
          [
            "Saive",
            "#B1BD4E"
          ],
          [
            "Quevaucamps",
            "#B3BD4D"
          ],
          [
            "Montignies-Sur-Sambre",
            "#B5BD4C"
          ],
          [
            "Tertre",
            "#B6BD4B"
          ],
          [
            "Heverlee",
            "#B8BC4A"
          ],
          [
            "Kain",
            "#BABC4A"
          ],
          [
            "Winksele",
            "#BBBC49"
          ],
          [
            "Jemappes",
            "#BDBB48"
          ],
          [
            "Bassilly",
            "#BFBB48"
          ],
          [
            "Blandain",
            "#C0BA47"
          ],
          [
            "Neerpelt",
            "#C2BA46"
          ],
          [
            "Geluwe",
            "#C4BA45"
          ],
          [
            "Haulchin",
            "#C5B945"
          ],
          [
            "Saisinne",
            "#C9B843"
          ],
          [
            "Braine-le-Chateau",
            "#CAB843"
          ],
          [
            "Arbre",
            "#CCB742"
          ],
          [
            "Temploux",
            "#CDB642"
          ],
          [
            "Ladeuze",
            "#CEB541"
          ],
          [
            "Forchies-la-marche",
            "#D0B441"
          ],
          [
            "Starnberg",
            "#D2B240"
          ],
          [
            "Strasbourg",
            "#D4B13F"
          ],
          [
            "Rome",
            "#D5B03F"
          ],
          [
            "Milan",
            "#D6AF3E"
          ],
          [
            "Verona",
            "#D7AF3E"
          ],
          [
            "L'Aquila",
            "#D9AE3E"
          ],
          [
            "Teramo",
            "#DAAD3D"
          ],
          [
            "Valencia",
            "#DBAC3D"
          ],
          [
            "Luxembourg",
            "#DCAB3C"
          ],
          [
            "South Yorkshire",
            "#DDA93C"
          ],
          [
            "Nottinghamshire",
            "#DFA43B"
          ],
          [
            "Rovaniemi",
            "#E1A13A"
          ],
          [
            "J\u00f6nk\u00f6ping",
            "#E19F3A"
          ],
          [
            "Sao Paulo",
            "#E29D39"
          ],
          [
            "Brasilia",
            "#E39C39"
          ],
          [
            "Rio de Janeiro",
            "#E39A38"
          ],
          [
            "Manaus",
            "#E49838"
          ],
          [
            "Feira de Santana",
            "#E59738"
          ],
          [
            "Vila Velha",
            "#E69537"
          ],
          [
            "La Crosse County",
            "#E69337"
          ],
          [
            "Pierce County",
            "#E68C36"
          ],
          [
            "Solano County",
            "#E68935"
          ],
          [
            "Sonoma County",
            "#E68735"
          ],
          [
            "Orange County",
            "#E68534"
          ],
          [
            "Los Angeles",
            "#E67D33"
          ],
          [
            "Columbus",
            "#E67B32"
          ],
          [
            "Ketchikan",
            "#E67832"
          ],
          [
            "Fairbanks",
            "#E67631"
          ],
          [
            "Anchorage",
            "#E67431"
          ],
          [
            "San Francisco",
            "#E67130"
          ],
          [
            "San Diego County",
            "#E56E30"
          ],
          [
            "Marin County",
            "#E56B2F"
          ],
          [
            "Santa Clara County",
            "#E3622D"
          ],
          [
            "Snohomish County",
            "#E25C2C"
          ],
          [
            "King County",
            "#E2582C"
          ],
          [
            "Umatilla County",
            "#E1522A"
          ],
          [
            "Phoenix",
            "#E14F2A"
          ],
          [
            "Chicago",
            "#E04C29"
          ],
          [
            "Indianapolis",
            "#E04929"
          ],
          [
            "Dane County",
            "#DF4628"
          ],
          [
            "Boston",
            "#DF4328"
          ],
          [
            "Manhattan",
            "#DF4027"
          ],
          [
            "Nassau County",
            "#DE3D27"
          ],
          [
            "Brooklyn",
            "#DE3A26"
          ],
          [
            "Queens",
            "#DD3726"
          ],
          [
            "Staten Island",
            "#DD3425"
          ],
          [
            "Bronx",
            "#DD3124"
          ],
          [
            "Hudson County",
            "#DC2E24"
          ],
          [
            "Westchester County",
            "#DC2B23"
          ],
          [
            "Accra",
            "#DB2823"
          ]
        ],
        "title": "Location",
        "type": "categorical"
      },
      {
        "key": "division",
        "scale": [
          [
            "Hubei",
            "#5C1D9E"
          ],
          [
            "Beijing",
            "#5A1DA0"
          ],
          [
            "Anhui",
            "#581DA2"
          ],
          [
            "Jiangxi",
            "#571EA3"
          ],
          [
            "Chongqing",
            "#551EA5"
          ],
          [
            "Hangzhou",
            "#531EA6"
          ],
          [
            "Sichuan",
            "#511EA8"
          ],
          [
            "Yunnan",
            "#4F1EA9"
          ],
          [
            "Jiangsu",
            "#4F1FAB"
          ],
          [
            "Shandong",
            "#4E21AC"
          ],
          [
            "Zhejiang",
            "#4D22AD"
          ],
          [
            "Fujian",
            "#4D23AE"
          ],
          [
            "Guangdong",
            "#4C24B0"
          ],
          [
            "Shanghai",
            "#4B25B1"
          ],
          [
            "Hong Kong",
            "#4A27B2"
          ],
          [
            "Taiwan",
            "#4A28B3"
          ],
          [
            "Taipei",
            "#4929B4"
          ],
          [
            "Taoyuan",
            "#482AB6"
          ],
          [
            "Aichi",
            "#482CB7"
          ],
          [
            "Tokyo",
            "#472DB8"
          ],
          [
            "Chiba",
            "#462EB9"
          ],
          [
            "Ishikawa",
            "#462FBA"
          ],
          [
            "Saitama",
            "#4531BC"
          ],
          [
            "Nara",
            "#4432BD"
          ],
          [
            "Osaka",
            "#4333BE"
          ],
          [
            "Kyoto",
            "#4334BF"
          ],
          [
            "Kanagawa",
            "#4236C0"
          ],
          [
            "Gyeonggi",
            "#4137C2"
          ],
          [
            "Chungcheongnam",
            "#4138C3"
          ],
          [
            "Seoul",
            "#4039C4"
          ],
          [
            "South Korea",
            "#403BC5"
          ],
          [
            "Selangor",
            "#403DC5"
          ],
          [
            "Kuala Lumpur",
            "#403EC6"
          ],
          [
            "Kathmandu",
            "#4040C6"
          ],
          [
            "Kerala",
            "#4041C7"
          ],
          [
            "Kochi",
            "#3F43C7"
          ],
          [
            "Iran",
            "#3F46C8"
          ],
          [
            "Kuwait",
            "#3F47C9"
          ],
          [
            "Gilgit Baltistan",
            "#3F49CA"
          ],
          [
            "Tbilisi",
            "#3F4BCA"
          ],
          [
            "Thanh Hoa",
            "#3F4CCB"
          ],
          [
            "Ho Chi Minh City",
            "#3F4ECB"
          ],
          [
            "Vinhphuc",
            "#3F4FCC"
          ],
          [
            "Red River Delta",
            "#3F51CC"
          ],
          [
            "Quangning",
            "#3F52CD"
          ],
          [
            "Sihanoukville",
            "#3F54CD"
          ],
          [
            "Nonthaburi",
            "#3F56CE"
          ],
          [
            "Singapore",
            "#3E57CE"
          ],
          [
            "Queensland",
            "#3E59CF"
          ],
          [
            "Northern territory",
            "#3E5ACF"
          ],
          [
            "New South Wales",
            "#3E5CD0"
          ],
          [
            "Western Australia",
            "#3E5DD0"
          ],
          [
            "Victoria",
            "#3F5FD0"
          ],
          [
            "Wellington",
            "#3F60D0"
          ],
          [
            "Otago",
            "#3F62D0"
          ],
          [
            "Auckland",
            "#3F63CF"
          ],
          [
            "Riyadh",
            "#4065CF"
          ],
          [
            "Reykjavik",
            "#4066CF"
          ],
          [
            "Oslo",
            "#4067CF"
          ],
          [
            "Central Hungary",
            "#4069CF"
          ],
          [
            "Baranya",
            "#416ACF"
          ],
          [
            "Kostoliste",
            "#416CCE"
          ],
          [
            "Kosice",
            "#416DCE"
          ],
          [
            "Bratislava",
            "#426FCE"
          ],
          [
            "Prague",
            "#4270CE"
          ],
          [
            "Martin",
            "#4272CE"
          ],
          [
            "Copenhagen",
            "#4273CE"
          ],
          [
            "Ile de France",
            "#4376CD"
          ],
          [
            "Centre-Val de Loire",
            "#4377CD"
          ],
          [
            "Auvergne-Rh\u00f4ne-Alpes",
            "#4379CD"
          ],
          [
            "Pays de la Loire",
            "#447ACD"
          ],
          [
            "Hauts de France",
            "#447CCD"
          ],
          [
            "Bretagne",
            "#447DCC"
          ],
          [
            "Bourgogne-France-Comt\u00e9",
            "#457ECB"
          ],
          [
            "Normandie",
            "#457FCB"
          ],
          [
            "Grand Est",
            "#4680CA"
          ],
          [
            "Auvergne Rhone Alpes",
            "#4681C9"
          ],
          [
            "Basque Country",
            "#4683C8"
          ],
          [
            "Castilla La Mancha",
            "#4784C8"
          ],
          [
            "Andalusia",
            "#4785C7"
          ],
          [
            "Catalunya",
            "#4886C6"
          ],
          [
            "Castilla y Leon",
            "#4887C6"
          ],
          [
            "Barcelona",
            "#4988C5"
          ],
          [
            "Galicia",
            "#4989C4"
          ],
          [
            "Madrid",
            "#4A8BC3"
          ],
          [
            "Flanders",
            "#4A8CC3"
          ],
          [
            "Beersel",
            "#4B8DC2"
          ],
          [
            "Leuven",
            "#4B8EC1"
          ],
          [
            "Zinnik",
            "#4C8FC1"
          ],
          [
            "Namur",
            "#4C90C0"
          ],
          [
            "Sint-Agatha-Berchem",
            "#4C91BF"
          ],
          [
            "Wevelgem",
            "#4D93BE"
          ],
          [
            "Waterloo",
            "#4D94BE"
          ],
          [
            "Stekene",
            "#4E95BD"
          ],
          [
            "Lanaken",
            "#4E96BC"
          ],
          [
            "Vilvoorde",
            "#4F97BB"
          ],
          [
            "Charleroi",
            "#5097BA"
          ],
          [
            "Mouscron",
            "#5098B9"
          ],
          [
            "Zoutleeuw",
            "#5199B8"
          ],
          [
            "Nieuwerkerken",
            "#529AB7"
          ],
          [
            "Courcelles",
            "#529BB5"
          ],
          [
            "Bree",
            "#539BB4"
          ],
          [
            "Knokke-Heist",
            "#539CB3"
          ],
          [
            "Herve",
            "#549DB2"
          ],
          [
            "Oudergem",
            "#559EB1"
          ],
          [
            "La Louviere",
            "#559FB0"
          ],
          [
            "Ukkel",
            "#56A0AF"
          ],
          [
            "Quaregnon",
            "#57A0AE"
          ],
          [
            "Genappe",
            "#57A1AD"
          ],
          [
            "Ath",
            "#58A2AC"
          ],
          [
            "Doornik",
            "#58A3AB"
          ],
          [
            "Theux",
            "#59A4AA"
          ],
          [
            "Berloz",
            "#5AA4A8"
          ],
          [
            "Anderlecht",
            "#5AA5A7"
          ],
          [
            "Gent",
            "#5BA6A6"
          ],
          [
            "Waasmunster",
            "#5CA7A5"
          ],
          [
            "Tielt-Winge",
            "#5CA7A4"
          ],
          [
            "Dalhem",
            "#5DA8A3"
          ],
          [
            "Quevy",
            "#5EA9A2"
          ],
          [
            "Lubbeek",
            "#5FA9A0"
          ],
          [
            "Hemiksem",
            "#60AA9F"
          ],
          [
            "Sint-Gillis-Waas",
            "#60AA9E"
          ],
          [
            "Walloon Brabant",
            "#61AB9D"
          ],
          [
            "Herent",
            "#62AB9C"
          ],
          [
            "Silly",
            "#63AC9A"
          ],
          [
            "Wervik",
            "#64AC99"
          ],
          [
            "Belgium",
            "#64AD98"
          ],
          [
            "Pelt",
            "#65AD97"
          ],
          [
            "Blegny",
            "#66AE95"
          ],
          [
            "Estinnes",
            "#67AE94"
          ],
          [
            "Ravels",
            "#68AF93"
          ],
          [
            "Tournai",
            "#68AF92"
          ],
          [
            "Lasne",
            "#69B091"
          ],
          [
            "Herstal",
            "#6AB18F"
          ],
          [
            "Boutersem",
            "#6BB18E"
          ],
          [
            "Dendermonde",
            "#6CB28D"
          ],
          [
            "Saint-Ghislain",
            "#6CB28C"
          ],
          [
            "Soignies",
            "#6DB38A"
          ],
          [
            "Henri-chapelle",
            "#6EB389"
          ],
          [
            "Elsene",
            "#6FB388"
          ],
          [
            "Sint-Genesius-Rode",
            "#70B487"
          ],
          [
            "Wanze",
            "#71B486"
          ],
          [
            "Seraing",
            "#72B485"
          ],
          [
            "Riemst",
            "#73B584"
          ],
          [
            "Oostrozebeke",
            "#74B582"
          ],
          [
            "Geraardsbergen",
            "#75B581"
          ],
          [
            "Herselt",
            "#76B680"
          ],
          [
            "Montigny-le-Tilleul",
            "#77B67F"
          ],
          [
            "Beringen",
            "#78B67E"
          ],
          [
            "Soumagne",
            "#79B77D"
          ],
          [
            "Havelange",
            "#7AB77C"
          ],
          [
            "Fontaine-l Eveque",
            "#7BB77A"
          ],
          [
            "Lummen",
            "#7CB879"
          ],
          [
            "Mons",
            "#7CB878"
          ],
          [
            "Boussu",
            "#7DB877"
          ],
          [
            "Tienen",
            "#7EB976"
          ],
          [
            "Grimbergen",
            "#7FB975"
          ],
          [
            "Colfontaine",
            "#80B973"
          ],
          [
            "Bonheiden",
            "#81BA72"
          ],
          [
            "Bierbeek",
            "#82BA71"
          ],
          [
            "Ronse",
            "#83BA70"
          ],
          [
            "Etterbeek",
            "#84BA6F"
          ],
          [
            "Sint-Truiden",
            "#85BA6E"
          ],
          [
            "Andenne",
            "#87BB6D"
          ],
          [
            "Linter",
            "#88BB6C"
          ],
          [
            "Alken",
            "#89BB6B"
          ],
          [
            "Tervuren",
            "#8ABB6A"
          ],
          [
            "Watermaal-Bosvoorde",
            "#8BBB69"
          ],
          [
            "Couvin",
            "#8CBB69"
          ],
          [
            "Braine-l alleud",
            "#8DBC68"
          ],
          [
            "Tubize",
            "#8EBC67"
          ],
          [
            "Frameries",
            "#8FBC66"
          ],
          [
            "Honnelles",
            "#90BC65"
          ],
          [
            "Hasselt",
            "#91BC64"
          ],
          [
            "Chaineux",
            "#92BC63"
          ],
          [
            "Kalmthout",
            "#94BD62"
          ],
          [
            "Ganshoren",
            "#95BD61"
          ],
          [
            "Nevele",
            "#96BD60"
          ],
          [
            "Houthalen-Helchteren",
            "#97BD5F"
          ],
          [
            "Zonhoven",
            "#98BD5E"
          ],
          [
            "Gierle",
            "#99BD5D"
          ],
          [
            "Dilbeek",
            "#9ABE5C"
          ],
          [
            "Schoten",
            "#9BBE5B"
          ],
          [
            "Rixensart",
            "#9CBE5B"
          ],
          [
            "Vorst",
            "#9DBE5A"
          ],
          [
            "Sint-Pieters-Woluwe",
            "#9FBE59"
          ],
          [
            "Kasterlee",
            "#A0BE59"
          ],
          [
            "Couthuin",
            "#A1BE58"
          ],
          [
            "Kessel-Lo",
            "#A2BE57"
          ],
          [
            "Holsbeek",
            "#A3BE57"
          ],
          [
            "Sint-Niklaas",
            "#A4BE56"
          ],
          [
            "Kraainem",
            "#A5BE55"
          ],
          [
            "Huldenberg",
            "#A6BE54"
          ],
          [
            "Brussels",
            "#A8BE54"
          ],
          [
            "Li\u00e8ge",
            "#A9BD53"
          ],
          [
            "Lucerne",
            "#AABD52"
          ],
          [
            "Bavaria",
            "#ABBD52"
          ],
          [
            "Duesseldorf",
            "#ACBD51"
          ],
          [
            "Baden-Wuerttemberg",
            "#ADBD50"
          ],
          [
            "Munich",
            "#AEBD50"
          ],
          [
            "North Rhine Westphalia",
            "#AFBD4F"
          ],
          [
            "Netherlands",
            "#B1BD4E"
          ],
          [
            "Utrecht",
            "#B2BD4E"
          ],
          [
            "Deinze",
            "#B3BD4D"
          ],
          [
            "Antwerp",
            "#B4BD4C"
          ],
          [
            "Ellezelles",
            "#B5BD4C"
          ],
          [
            "Merelbeke",
            "#B6BD4B"
          ],
          [
            "Hoegaarden",
            "#B7BD4B"
          ],
          [
            "Asse",
            "#B8BC4A"
          ],
          [
            "Zolder",
            "#B9BC4A"
          ],
          [
            "Kaulile",
            "#BABC4A"
          ],
          [
            "Eupen",
            "#BBBC49"
          ],
          [
            "Oevel",
            "#BCBB49"
          ],
          [
            "Ghent",
            "#BDBB48"
          ],
          [
            "Overijssel",
            "#BEBB48"
          ],
          [
            "Gelderland",
            "#BFBB47"
          ],
          [
            "Limburg",
            "#C0BA47"
          ],
          [
            "Drenthe",
            "#C1BA46"
          ],
          [
            "North Brabant",
            "#C2BA46"
          ],
          [
            "Flevoland",
            "#C3BA46"
          ],
          [
            "South Holland",
            "#C4B945"
          ],
          [
            "North Holland",
            "#C5B945"
          ],
          [
            "Friesland",
            "#C6B944"
          ],
          [
            "Luxembourg",
            "#C8B944"
          ],
          [
            "Austria",
            "#C9B843"
          ],
          [
            "Vienna",
            "#CAB843"
          ],
          [
            "Zielonogorskie",
            "#CBB843"
          ],
          [
            "Basel",
            "#CBB742"
          ],
          [
            "Basel-Stadt",
            "#CCB742"
          ],
          [
            "Bern",
            "#CDB642"
          ],
          [
            "Zurich",
            "#CEB641"
          ],
          [
            "Aargau",
            "#CFB541"
          ],
          [
            "Geneva",
            "#CFB441"
          ],
          [
            "Vaud",
            "#D0B441"
          ],
          [
            "Ticino",
            "#D1B340"
          ],
          [
            "Graub\u00fcnden",
            "#D2B340"
          ],
          [
            "Schwyz",
            "#D3B240"
          ],
          [
            "Comunitat Valenciana",
            "#D3B23F"
          ],
          [
            "North District",
            "#D4B13F"
          ],
          [
            "South District",
            "#D5B03F"
          ],
          [
            "Jerusalem District",
            "#D6B03F"
          ],
          [
            "South Coast District",
            "#D7AF3E"
          ],
          [
            "Tel Aviv District",
            "#D7AF3E"
          ],
          [
            "Athens",
            "#D8AE3E"
          ],
          [
            "Komen",
            "#D9AD3D"
          ],
          [
            "Lazio",
            "#DAAD3D"
          ],
          [
            "Marche",
            "#DBAC3D"
          ],
          [
            "Lombardy",
            "#DBAC3D"
          ],
          [
            "Abruzzo",
            "#DCAB3C"
          ],
          [
            "Rome",
            "#DDAA3C"
          ],
          [
            "Teramo",
            "#DDA93C"
          ],
          [
            "Veneto",
            "#DDA83C"
          ],
          [
            "Castel di Sangro",
            "#DEA73B"
          ],
          [
            "Friuli Venezia Giulia",
            "#DEA63B"
          ],
          [
            "Usti nad Labem",
            "#DFA53B"
          ],
          [
            "Canary Islands",
            "#DFA43B"
          ],
          [
            "La Rioja",
            "#E0A33B"
          ],
          [
            "Lisbon",
            "#E0A23A"
          ],
          [
            "Northern Ireland",
            "#E0A13A"
          ],
          [
            "England",
            "#E1A03A"
          ],
          [
            "Wales",
            "#E19F3A"
          ],
          [
            "Dublin",
            "#E29E39"
          ],
          [
            "Tipperary",
            "#E29D39"
          ],
          [
            "Louth",
            "#E39C39"
          ],
          [
            "Wicklow",
            "#E39B39"
          ],
          [
            "Cork",
            "#E39A38"
          ],
          [
            "Limerick",
            "#E49938"
          ],
          [
            "Scotland",
            "#E49838"
          ],
          [
            "Sm\u00e5land",
            "#E59738"
          ],
          [
            "Moscow",
            "#E59638"
          ],
          [
            "Helsinki",
            "#E69537"
          ],
          [
            "Finland",
            "#E69337"
          ],
          [
            "Denmark",
            "#E69237"
          ],
          [
            "Portugal",
            "#E69036"
          ],
          [
            "Lagos",
            "#E68F36"
          ],
          [
            "Kinshasa",
            "#E68E36"
          ],
          [
            "Sud Kivu",
            "#E68C36"
          ],
          [
            "KwaZulu-Natal",
            "#E68B35"
          ],
          [
            "Greater Accra",
            "#E68935"
          ],
          [
            "Mbour",
            "#E68835"
          ],
          [
            "Touba",
            "#E68634"
          ],
          [
            "Dakar",
            "#E68534"
          ],
          [
            "St-Louis",
            "#E68334"
          ],
          [
            "Thies",
            "#E68234"
          ],
          [
            "Blida",
            "#E68033"
          ],
          [
            "Boufarik",
            "#E67F33"
          ],
          [
            "Santiago",
            "#E67D33"
          ],
          [
            "Talca",
            "#E67C32"
          ],
          [
            "Sao Paulo",
            "#E67A32"
          ],
          [
            "Espirito Santo",
            "#E67932"
          ],
          [
            "Bahia",
            "#E67732"
          ],
          [
            "Goiais",
            "#E67631"
          ],
          [
            "Minas Gerais",
            "#E67431"
          ],
          [
            "Rio Grande do Sul",
            "#E67331"
          ],
          [
            "Rio de Janeiro",
            "#E67130"
          ],
          [
            "Distrito Federal",
            "#E56F30"
          ],
          [
            "Amazonas State",
            "#E56D30"
          ],
          [
            "Antioquia",
            "#E56B2F"
          ],
          [
            "Bogota",
            "#E5692F"
          ],
          [
            "Quito",
            "#E4672F"
          ],
          [
            "Pichincha",
            "#E4662E"
          ],
          [
            "Panama City",
            "#E4642E"
          ],
          [
            "Mexico City",
            "#E3622D"
          ],
          [
            "USA",
            "#E3602D"
          ],
          [
            "Alaska",
            "#E35E2D"
          ],
          [
            "Texas",
            "#E35C2C"
          ],
          [
            "Florida",
            "#E25A2C"
          ],
          [
            "Georgia",
            "#E2592C"
          ],
          [
            "Virginia",
            "#E2572B"
          ],
          [
            "Rhode Island",
            "#E1552B"
          ],
          [
            "Connecticut",
            "#E1532B"
          ],
          [
            "New York",
            "#E1512A"
          ],
          [
            "New Jersey",
            "#E14F2A"
          ],
          [
            "Massachusetts",
            "#E04D29"
          ],
          [
            "New Hampshire",
            "#E04C29"
          ],
          [
            "Indiana",
            "#E04A29"
          ],
          [
            "Illinois",
            "#E04828"
          ],
          [
            "Wisconsin",
            "#DF4628"
          ],
          [
            "Minnesota",
            "#DF4428"
          ],
          [
            "Arizona",
            "#DF4227"
          ],
          [
            "Utah",
            "#DF4027"
          ],
          [
            "Ohio",
            "#DE3E27"
          ],
          [
            "Wyoming",
            "#DE3D26"
          ],
          [
            "Idaho",
            "#DE3B26"
          ],
          [
            "California",
            "#DE3926"
          ],
          [
            "Grand Princess",
            "#DD3725"
          ],
          [
            "Oregon",
            "#DD3525"
          ],
          [
            "Washington",
            "#DD3325"
          ],
          [
            "Nova Scotia",
            "#DD3124"
          ],
          [
            "New Brunswick",
            "#DC3024"
          ],
          [
            "Ontario",
            "#DC2E24"
          ],
          [
            "Manitoba",
            "#DC2C24"
          ],
          [
            "Saskatchewan",
            "#DC2A23"
          ],
          [
            "British Columbia",
            "#DB2823"
          ]
        ],
        "title": "Admin Division",
        "type": "categorical"
      },
      {
        "key": "country",
        "scale": [
          [
            "China",
            "#5E1D9D"
          ],
          [
            "Hong Kong",
            "#551EA5"
          ],
          [
            "Taiwan",
            "#4E20AC"
          ],
          [
            "Philippines",
            "#4B26B1"
          ],
          [
            "Japan",
            "#472CB7"
          ],
          [
            "South Korea",
            "#4432BD"
          ],
          [
            "Nepal",
            "#4138C3"
          ],
          [
            "India",
            "#4040C6"
          ],
          [
            "Vietnam",
            "#3F47C9"
          ],
          [
            "Cambodia",
            "#3F4FCC"
          ],
          [
            "Thailand",
            "#3F57CE"
          ],
          [
            "Malaysia",
            "#3F5ED0"
          ],
          [
            "Singapore",
            "#4065CF"
          ],
          [
            "Australia",
            "#416CCE"
          ],
          [
            "New Zealand",
            "#4273CE"
          ],
          [
            "Saudi Arabia",
            "#447ACD"
          ],
          [
            "Kuwait",
            "#4680CA"
          ],
          [
            "Iran",
            "#4886C6"
          ],
          [
            "North District",
            "#4A8BC3"
          ],
          [
            "South District",
            "#4C91BF"
          ],
          [
            "Jerusalem District",
            "#4F96BC"
          ],
          [
            "South Coast District",
            "#529AB6"
          ],
          [
            "Tel Aviv District",
            "#559EB1"
          ],
          [
            "Israel",
            "#58A2AC"
          ],
          [
            "Turkey",
            "#5BA6A6"
          ],
          [
            "Pakistan",
            "#5FA9A1"
          ],
          [
            "Georgia",
            "#62AC9B"
          ],
          [
            "Russia",
            "#66AE95"
          ],
          [
            "Latvia",
            "#6AB18F"
          ],
          [
            "Slovakia",
            "#6EB389"
          ],
          [
            "Slovenia",
            "#73B583"
          ],
          [
            "Poland",
            "#78B67E"
          ],
          [
            "Hungary",
            "#7CB878"
          ],
          [
            "France",
            "#86BB6E"
          ],
          [
            "Iceland",
            "#8BBB69"
          ],
          [
            "Norway",
            "#91BC64"
          ],
          [
            "Denmark",
            "#96BD60"
          ],
          [
            "Netherlands",
            "#9BBE5B"
          ],
          [
            "Belgium",
            "#A1BE58"
          ],
          [
            "Luxembourg",
            "#A6BE55"
          ],
          [
            "Germany",
            "#ACBD51"
          ],
          [
            "Austria",
            "#B1BD4E"
          ],
          [
            "Switzerland",
            "#BBBC49"
          ],
          [
            "Italy",
            "#C0BA47"
          ],
          [
            "Spain",
            "#C5B945"
          ],
          [
            "Czech Republic",
            "#CAB843"
          ],
          [
            "United Kingdom",
            "#CEB541"
          ],
          [
            "Ireland",
            "#D2B240"
          ],
          [
            "Finland",
            "#D6AF3E"
          ],
          [
            "Sweden",
            "#DAAD3D"
          ],
          [
            "Portugal",
            "#DDA93C"
          ],
          [
            "Greece",
            "#DFA43B"
          ],
          [
            "Egypt",
            "#E19F3A"
          ],
          [
            "Nigeria",
            "#E39A38"
          ],
          [
            "Ghana",
            "#E69537"
          ],
          [
            "Senegal",
            "#E68E36"
          ],
          [
            "Algeria",
            "#E68735"
          ],
          [
            "Democratic Republic of the Congo",
            "#E68033"
          ],
          [
            "South Africa",
            "#E67832"
          ],
          [
            "Chile",
            "#E67130"
          ],
          [
            "Ecuador",
            "#E4682F"
          ],
          [
            "Brazil",
            "#E35F2D"
          ],
          [
            "Argentina",
            "#E2552B"
          ],
          [
            "Colombia",
            "#E04C29"
          ],
          [
            "Panama",
            "#DF4328"
          ],
          [
            "Mexico",
            "#DE3A26"
          ],
          [
            "USA",
            "#DD3124"
          ],
          [
            "Canada",
            "#DB2823"
          ]
        ],
        "title": "Country",
        "type": "categorical"
      },
      {
        "key": "region",
        "scale": [
          [
            "Oceania",
            "#416DCE"
          ],
          [
            "Asia",
            "#59A3AA"
          ],
          [
            "Africa",
            "#84BA6F"
          ],
          [
            "Europe",
            "#BBBC49"
          ],
          [
            "North America",
            "#E29D39"
          ],
          [
            "South America",
            "#E1502A"
          ]
        ],
        "title": "Region",
        "type": "categorical"
      },
      {
        "key": "host",
        "title": "Host",
        "type": "categorical"
      },
      {
        "key": "age",
        "title": "Age",
        "type": "continuous"
      },
      {
        "key": "sex",
        "title": "Sex",
        "type": "categorical"
      },
      {
        "key": "author",
        "title": "Authors",
        "type": "categorical"
      },
      {
        "key": "originating_lab",
        "title": "Originating Lab",
        "type": "categorical"
      },
      {
        "key": "submitting_lab",
        "title": "Submitting Lab",
        "type": "categorical"
      },
      {
        "key": "recency",
        "scale": [
          [
            "Older",
            "#416DCE"
          ],
          [
            "One month ago",
            "#59A3AA"
          ],
          [
            "One week ago",
            "#84BA6F"
          ],
          [
            "3-7 days ago",
            "#BBBC49"
          ],
          [
            "New",
            "#E1502A"
          ]
        ],
        "title": "Submission Date",
        "type": "categorical"
      },
      {
        "key": "country_exposure",
        "title": "Exposure History",
        "type": "categorical"
      },
      {
        "key": "recency",
        "scale": [
          [
            "Older",
            "#416DCE"
          ],
          [
            "One month ago",
            "#59A3AA"
          ],
          [
            "One week ago",
            "#84BA6F"
          ],
          [
            "3-7 days ago",
            "#BBBC49"
          ],
          [
            "New",
            "#E1502A"
          ]
        ],
        "title": "Submission Date",
        "type": "categorical"
      }
    ],
    "description": "[\u8bf7\u70b9\u51fb\u8fd9\u91cc\u67e5\u770b\u4e2d\u6587\u7248\u672c](/ncov/zh)\n\n[Latest Nextstrain COVID-19 situation report in English](https://nextstrain.org/narratives/ncov/sit-rep/2020-03-20) and [in other languages](https://nextstrain.org/narratives/ncov/sit-rep/). Follow [@nextstrain](https://twitter.com/nextstrain) for continual updates to data and analysis.\n\nThis phylogeny shows evolutionary relationships of hCoV-19 (or SARS-CoV-2) viruses from the ongoing novel coronavirus COVID-19 pandemic. This phylogeny shows an initial emergence in Wuhan, China, in Nov-Dec 2019 followed by sustained human-to-human transmission leading to sampled infections. Although the genetic relationships among sampled viruses are quite clear, there is considerable uncertainty surrounding estimates of specific transmission dates and in reconstruction of geographic spread. Please be aware that specific inferred transmission patterns are only a hypothesis.\n\nThere are thousands of complete genomes available now and this number increases by hundreds of every day. This visualization can only handle ~3000 genomes in a single view for performance and legibility reasons. Because of this we have to subsample available genome data for these analysis views. Our primary [global analysis](/ncov/global/) subsamples to 120 genomes per admin division per month. This will result in a more equitable global sequence distribution, but it hides samples available from regions that are doing lots of sequencing. To mitigate against this, we've set up separate analyses to focus on particular regions. They are available on the \"Dataset\" dropdown on the left or by clicking on the following links: [Africa](/ncov/africa/), [Asia](/ncov/asia/), [Europe](/ncov/europe/), [North America](/ncov/north-america/), [Oceania](/ncov/oceania/) and [South America](/ncov/south-america/).\n\nSite numbering and genome structure uses [Wuhan-Hu-1/2019](https://www.ncbi.nlm.nih.gov/nuccore/MN908947) as reference. The phylogeny is rooted relative to early samples from Wuhan. Temporal resolution assumes a nucleotide substitution rate of 8 &times; 10^-4 subs per site per year. Full details on bioinformatic processing can be found [here](https://github.com/nextstrain/ncov). The JSON tree data underlying this visualization is available at [data.nextstrain.org/ncov_global.json](http://data.nextstrain.org/ncov_global.json).\n\nPhylogenetic context of nCoV in SARS-related betacoronaviruses can be seen [here](https://nextstrain.org/groups/blab/sars-like-cov).\n\nWe gratefully acknowledge the authors, originating and submitting laboratories of the genetic sequence and metadata made available through [GISAID](https://gisaid.org) on which this research is based. A full listing of all originating and submitting laboratories is available below. An attribution table is available by clicking on \"Download Data\" at the bottom of the page and then clicking on \"Strain Metadata\" in the resulting dialog box.\n",
    "display_defaults": {
      "branch_label": "none",
      "color_by": "country",
      "distance_measure": "num_date",
      "geo_resolution": "country",
      "map_triplicate": true
    },
    "filters": [
      "recency",
      "location",
      "division",
      "country",
      "region",
      "host",
      "author",
      "originating_lab",
      "submitting_lab"
    ],
    "genome_annotations": {
      "E": {
        "end": 26472,
        "seqid": "config/reference.gb",
        "start": 26245,
        "strand": "+",
        "type": "CDS"
      },
      "M": {
        "end": 27191,
        "seqid": "config/reference.gb",
        "start": 26523,
        "strand": "+",
        "type": "CDS"
      },
      "N": {
        "end": 29533,
        "seqid": "config/reference.gb",
        "start": 28274,
        "strand": "+",
        "type": "CDS"
      },
      "ORF10": {
        "end": 29674,
        "seqid": "config/reference.gb",
        "start": 29558,
        "strand": "+",
        "type": "CDS"
      },
      "ORF14": {
        "end": 28955,
        "seqid": "config/reference.gb",
        "start": 28734,
        "strand": "+",
        "type": "CDS"
      },
      "ORF1a": {
        "end": 13468,
        "seqid": "config/reference.gb",
        "start": 266,
        "strand": "+",
        "type": "CDS"
      },
      "ORF1b": {
        "end": 21555,
        "seqid": "config/reference.gb",
        "start": 13468,
        "strand": "+",
        "type": "CDS"
      },
      "ORF3a": {
        "end": 26220,
        "seqid": "config/reference.gb",
        "start": 25393,
        "strand": "+",
        "type": "CDS"
      },
      "ORF6": {
        "end": 27387,
        "seqid": "config/reference.gb",
        "start": 27202,
        "strand": "+",
        "type": "CDS"
      },
      "ORF7a": {
        "end": 27759,
        "seqid": "config/reference.gb",
        "start": 27394,
        "strand": "+",
        "type": "CDS"
      },
      "ORF7b": {
        "end": 27887,
        "seqid": "config/reference.gb",
        "start": 27756,
        "strand": "+",
        "type": "CDS"
      },
      "ORF8": {
        "end": 28259,
        "seqid": "config/reference.gb",
        "start": 27894,
        "strand": "+",
        "type": "CDS"
      },
      "ORF9b": {
        "end": 28577,
        "seqid": "config/reference.gb",
        "start": 28284,
        "strand": "+",
        "type": "CDS"
      },
      "S": {
        "end": 25384,
        "seqid": "config/reference.gb",
        "start": 21563,
        "strand": "+",
        "type": "CDS"
      },
      "nuc": {
        "end": 29903,
        "seqid": "config/reference.gb",
        "start": 1,
        "strand": "+",
        "type": "source"
      }
    },
    "geo_resolutions": [
      {
        "demes": {
          "Abondant": {
            "latitude": 48.790785,
            "longitude": 1.420178
          },
          "Accra": {
            "latitude": 5.591875,
            "longitude": -0.184552
          },
          "Anchorage": {
            "latitude": 61.203109,
            "longitude": -149.888095
          },
          "Arbre": {
            "latitude": 50.611772,
            "longitude": 3.817121
          },
          "Auckland": {
            "latitude": -36.8314,
            "longitude": 174.7606
          },
          "Bangkok": {
            "latitude": 13.803139,
            "longitude": 100.491612
          },
          "Bassilly": {
            "latitude": 50.675907,
            "longitude": 3.933169
          },
          "Beijing": {
            "latitude": 40.07132,
            "longitude": 116.406908
          },
          "Berlicum": {
            "latitude": 51.6789,
            "longitude": 5.4012
          },
          "Blandain": {
            "latitude": 50.624503,
            "longitude": 3.303954
          },
          "Blaricum": {
            "latitude": 52.2727,
            "longitude": 5.2481
          },
          "Boston": {
            "latitude": 42.35475,
            "longitude": -71.061299
          },
          "Bourg-en-Bresse": {
            "latitude": 46.206861,
            "longitude": 5.229144
          },
          "Braine-le-Chateau": {
            "latitude": 50.677854,
            "longitude": 4.267574
          },
          "Brasilia": {
            "latitude": -15.814189,
            "longitude": -47.875543
          },
          "Brest": {
            "latitude": 48.398586,
            "longitude": -4.493766
          },
          "Brisbane": {
            "latitude": -27.484246,
            "longitude": 153.026118
          },
          "Bronx": {
            "latitude": 40.858846,
            "longitude": -73.864979
          },
          "Brooklyn": {
            "latitude": 40.6782,
            "longitude": -73.9442
          },
          "Budapest": {
            "latitude": 47.482728,
            "longitude": 19.084269
          },
          "Chateau-Thierry": {
            "latitude": 49.048053,
            "longitude": 3.390023
          },
          "Chateau-thierry": {
            "latitude": 49.048053,
            "longitude": 3.390023
          },
          "Chengdu": {
            "latitude": 30.640989,
            "longitude": 104.067518
          },
          "Chicago": {
            "latitude": 41.858966,
            "longitude": -87.637242
          },
          "Chungcheongnam": {
            "latitude": 36.685948,
            "longitude": 126.799198
          },
          "Clayton": {
            "latitude": -37.9152,
            "longitude": 145.127165
          },
          "Columbus": {
            "latitude": 39.973143,
            "longitude": -82.993618
          },
          "Compi\u00e8gne": {
            "latitude": 49.408175,
            "longitude": 2.842839
          },
          "Contamines": {
            "latitude": 45.820585,
            "longitude": 6.72773
          },
          "Couillet": {
            "latitude": 50.391184,
            "longitude": 4.459113
          },
          "Crouy en Thelle": {
            "latitude": 49.213817,
            "longitude": 2.320688
          },
          "Cr\u00e9py en Valois": {
            "latitude": 49.234399,
            "longitude": 2.888491
          },
          "Cuesmes": {
            "latitude": 50.435127,
            "longitude": 3.923209
          },
          "Dalen": {
            "latitude": 52.6994,
            "longitude": 6.7568
          },
          "Dane County": {
            "latitude": 43.0186,
            "longitude": -89.5498
          },
          "Dasman": {
            "latitude": 29.386491,
            "longitude": 47.999895
          },
          "Delft": {
            "latitude": 52.0116,
            "longitude": 4.3571
          },
          "Diemen": {
            "latitude": 52.339,
            "longitude": 4.9592
          },
          "Duesseldorf": {
            "latitude": 51.22166,
            "longitude": 6.75289
          },
          "Eindhoven": {
            "latitude": 51.4416,
            "longitude": 5.4697
          },
          "Fairbanks": {
            "latitude": 64.835015,
            "longitude": -147.664888
          },
          "Feira de Santana": {
            "latitude": -12.2598,
            "longitude": -38.9675
          },
          "Forchies-la-marche": {
            "latitude": 50.435103,
            "longitude": 4.319844
          },
          "Foshan": {
            "latitude": 23.018766,
            "longitude": 113.121428
          },
          "Ganzhou": {
            "latitude": 25.8307,
            "longitude": 114.9335
          },
          "Garches": {
            "latitude": 48.8461,
            "longitude": 2.1887
          },
          "Geluwe": {
            "latitude": 50.809763,
            "longitude": 3.076704
          },
          "Gennevilliers": {
            "latitude": 48.927444,
            "longitude": 2.292449
          },
          "Gilgit": {
            "latitude": 35.880589,
            "longitude": 74.448161
          },
          "Gold Coast": {
            "latitude": -28.019726,
            "longitude": 153.39816
          },
          "Grand Princess cruise ship": {
            "latitude": 38.308882,
            "longitude": -123.779663
          },
          "Guangzhou": {
            "latitude": 23.123972,
            "longitude": 113.292889
          },
          "Gyeonggi": {
            "latitude": 37.397957,
            "longitude": 127.380864
          },
          "Haarlem": {
            "latitude": 52.3874,
            "longitude": 4.6462
          },
          "Hangzhou": {
            "latitude": 30.272732,
            "longitude": 120.154501
          },
          "Hanoi": {
            "latitude": 21.020191,
            "longitude": 105.836099
          },
          "Haulchin": {
            "latitude": 50.3832,
            "longitude": 4.081708
          },
          "Havre": {
            "latitude": 50.463797,
            "longitude": 4.044809
          },
          "Hawali": {
            "latitude": 9.3378,
            "longitude": 48.0235
          },
          "Heinsberg District": {
            "latitude": 51.0499,
            "longitude": 6.1163
          },
          "Helmond": {
            "latitude": 51.4793,
            "longitude": 5.657
          },
          "Heverlee": {
            "latitude": 50.861704,
            "longitude": 4.695889
          },
          "Hong Kong": {
            "latitude": 22.3964,
            "longitude": 114.1095
          },
          "Houten": {
            "latitude": 52.0278,
            "longitude": 5.163
          },
          "Huaian": {
            "latitude": 33.574586,
            "longitude": 119.132155
          },
          "Hudson County": {
            "latitude": 40.741619,
            "longitude": -74.059016
          },
          "Indianapolis": {
            "latitude": 39.7684,
            "longitude": -86.1581
          },
          "Jemappes": {
            "latitude": 50.446399,
            "longitude": 3.898191
          },
          "Jian": {
            "latitude": 27.0876,
            "longitude": 114.9647
          },
          "Jiujiang": {
            "latitude": 29.7051,
            "longitude": 116.0019
          },
          "Jumet": {
            "latitude": 50.442063,
            "longitude": 4.436515
          },
          "Juvisy-sur-Orge": {
            "latitude": 48.690609,
            "longitude": 2.377581
          },
          "J\u00f6nk\u00f6ping": {
            "latitude": 57.777979,
            "longitude": 14.160453
          },
          "Kain": {
            "latitude": 50.637121,
            "longitude": 3.379162
          },
          "Kaohsiung": {
            "latitude": 22.622632,
            "longitude": 120.312435
          },
          "Kathmandu": {
            "latitude": 27.712907,
            "longitude": 85.323557
          },
          "Ketchikan": {
            "latitude": 55.346882,
            "longitude": -131.655301
          },
          "King County": {
            "latitude": 47.449221,
            "longitude": -121.864246
          },
          "Koersel": {
            "latitude": 51.058003,
            "longitude": 5.272274
          },
          "Kunming": {
            "latitude": 25.013024,
            "longitude": 102.866742
          },
          "Kyoto": {
            "latitude": 35.007542,
            "longitude": 135.768455
          },
          "L'Aquila": {
            "latitude": 42.360082,
            "longitude": 13.391087
          },
          "La Crosse County": {
            "latitude": 43.8617,
            "longitude": -91.1353
          },
          "Ladeuze": {
            "latitude": 50.563047,
            "longitude": 3.768438
          },
          "Leuven": {
            "latitude": 50.880674,
            "longitude": 4.700109
          },
          "Levallois-Perret": {
            "latitude": 48.8932,
            "longitude": 2.2879
          },
          "Longjumeau": {
            "latitude": 48.6931,
            "longitude": 2.2948
          },
          "Loon op zand": {
            "latitude": 51.625527,
            "longitude": 5.070262
          },
          "Los Angeles": {
            "latitude": 34.029267,
            "longitude": -118.242865
          },
          "Luxembourg": {
            "latitude": 49.607806,
            "longitude": 6.130375
          },
          "Lyon": {
            "latitude": 45.75787,
            "longitude": 4.841293
          },
          "Macon": {
            "latitude": 46.299425,
            "longitude": 4.822063
          },
          "Manaus": {
            "latitude": -3.126424,
            "longitude": -60.019807
          },
          "Manhattan": {
            "latitude": 40.778542,
            "longitude": -73.96992
          },
          "Marin County": {
            "latitude": 38.077277,
            "longitude": -122.71906
          },
          "Melbourne": {
            "latitude": -37.839042,
            "longitude": 145.076343
          },
          "Meudon la For\u00eat": {
            "latitude": 48.787126,
            "longitude": 2.227098
          },
          "Milan": {
            "latitude": 45.474,
            "longitude": 9.177
          },
          "Montignies-Sur-Sambre": {
            "latitude": 50.401302,
            "longitude": 4.478466
          },
          "Montreux-Chateau": {
            "latitude": 47.607677,
            "longitude": 6.994181
          },
          "Munich": {
            "latitude": 48.155742,
            "longitude": 11.54938
          },
          "Naarden": {
            "latitude": 52.2953,
            "longitude": 5.1604
          },
          "Nanchang": {
            "latitude": 28.707143,
            "longitude": 115.874137
          },
          "Nantes": {
            "latitude": 47.203649,
            "longitude": -1.552453
          },
          "Nassau County": {
            "latitude": 40.7333,
            "longitude": -73.5801
          },
          "Neerpelt": {
            "latitude": 51.228889,
            "longitude": 5.431667
          },
          "Nieuwendijk": {
            "latitude": 51.7774,
            "longitude": 4.8743
          },
          "Noisy le Roi": {
            "latitude": 48.852116,
            "longitude": 2.055226
          },
          "Nootdorp": {
            "latitude": 52.044,
            "longitude": 4.3909
          },
          "Nottinghamshire": {
            "latitude": 53.139677,
            "longitude": -1.027527
          },
          "Orange County": {
            "latitude": 33.689584,
            "longitude": -117.788718
          },
          "Orsay": {
            "latitude": 48.703347,
            "longitude": 2.187373
          },
          "Oss": {
            "latitude": 51.762396,
            "longitude": 5.530563
          },
          "Paris": {
            "latitude": 48.853884,
            "longitude": 2.341738
          },
          "Perth": {
            "latitude": -31.942741,
            "longitude": 115.841171
          },
          "Phoenix": {
            "latitude": 33.433362,
            "longitude": -112.068786
          },
          "Pierce County": {
            "latitude": 47.006605,
            "longitude": -122.107847
          },
          "Pingxiang": {
            "latitude": 27.632413,
            "longitude": 113.892981
          },
          "Poppel": {
            "latitude": 51.445671,
            "longitude": 5.042493
          },
          "Qingdao": {
            "latitude": 36.171557,
            "longitude": 120.398496
          },
          "Queens": {
            "latitude": 40.717328,
            "longitude": -73.795709
          },
          "Quevaucamps": {
            "latitude": 50.72084,
            "longitude": 3.289101
          },
          "Reims": {
            "latitude": 49.253754,
            "longitude": 4.03586
          },
          "Rennes": {
            "latitude": 48.1173,
            "longitude": 1.6778
          },
          "Rio de Janeiro": {
            "latitude": -22.89445,
            "longitude": -43.2099
          },
          "Rockhampton": {
            "latitude": -23.378823,
            "longitude": 150.509921
          },
          "Rome": {
            "latitude": 41.881118,
            "longitude": 12.492817
          },
          "Rotterdam": {
            "latitude": 51.9244,
            "longitude": 4.4777
          },
          "Rouen": {
            "latitude": 49.4432,
            "longitude": 1.1
          },
          "Rovaniemi": {
            "latitude": 66.501553,
            "longitude": 25.728919
          },
          "Saint Germain en Laye": {
            "latitude": 48.938032,
            "longitude": 2.094734
          },
          "Saint-Priest": {
            "latitude": 45.704159,
            "longitude": 4.949456
          },
          "Saint-Thibault-des-Vignes": {
            "latitude": 48.862026,
            "longitude": 2.674513
          },
          "Saisinne": {
            "latitude": 50.523754,
            "longitude": 4.035498
          },
          "Saive": {
            "latitude": 50.652941,
            "longitude": 5.68555
          },
          "San Diego County": {
            "latitude": 32.981125,
            "longitude": -116.681405
          },
          "San Francisco": {
            "latitude": 37.757679,
            "longitude": -122.440006
          },
          "Santa Clara County": {
            "latitude": 37.236094,
            "longitude": -121.683399
          },
          "Sao Paulo": {
            "latitude": -23.551096,
            "longitude": -46.634874
          },
          "Seine-Port": {
            "latitude": 48.551795,
            "longitude": 2.551916
          },
          "Seoul": {
            "latitude": 37.548278,
            "longitude": 126.990916
          },
          "Shangrao": {
            "latitude": 28.4549,
            "longitude": 117.9434
          },
          "Shenzhen": {
            "latitude": 22.639468,
            "longitude": 114.044046
          },
          "Singapore": {
            "latitude": 1.344189,
            "longitude": 103.867546
          },
          "Snohomish County": {
            "latitude": 48.006,
            "longitude": -122.0731
          },
          "Solano County": {
            "latitude": 38.295909,
            "longitude": -121.928845
          },
          "Sonoma County": {
            "latitude": 38.506902,
            "longitude": -122.863769
          },
          "South Yorkshire": {
            "latitude": 53.476171,
            "longitude": -1.327867
          },
          "Spicheren": {
            "latitude": 49.192118,
            "longitude": 6.967399
          },
          "Starnberg": {
            "latitude": 48.0,
            "longitude": 11.339
          },
          "Staten Island": {
            "latitude": 40.592429,
            "longitude": -74.149614
          },
          "Strasbourg": {
            "latitude": 48.5734,
            "longitude": 7.7521
          },
          "Sunshine Coast": {
            "latitude": -26.65,
            "longitude": 153.0667
          },
          "Suzhou": {
            "latitude": 31.289911,
            "longitude": 120.538521
          },
          "Sydney": {
            "latitude": -33.870747,
            "longitude": 151.208359
          },
          "Taipei": {
            "latitude": 25.043279,
            "longitude": 121.565717
          },
          "Taoyuan": {
            "latitude": 24.951706,
            "longitude": 121.219785
          },
          "Temploux": {
            "latitude": 50.484053,
            "longitude": 4.753481
          },
          "Teramo": {
            "latitude": 42.661036,
            "longitude": 13.710926
          },
          "Tertre": {
            "latitude": 50.466483,
            "longitude": 3.81151
          },
          "Thise": {
            "latitude": 47.284553,
            "longitude": 6.079822
          },
          "Tianmen": {
            "latitude": 30.651,
            "longitude": 113.1556
          },
          "Tilburg": {
            "latitude": 51.571419,
            "longitude": 5.052759
          },
          "Tokyo": {
            "latitude": 35.683441,
            "longitude": 139.766131
          },
          "Tours": {
            "latitude": 47.404471,
            "longitude": 0.693908
          },
          "Trazegnies": {
            "latitude": 50.466074,
            "longitude": 4.334811
          },
          "Umatilla County": {
            "latitude": 45.648981,
            "longitude": -118.720688
          },
          "Utrecht": {
            "latitude": 52.0907,
            "longitude": 5.1214
          },
          "Valence": {
            "latitude": 44.926123,
            "longitude": 4.900583
          },
          "Valencia": {
            "latitude": 39.337,
            "longitude": -0.354
          },
          "Verona": {
            "latitude": 45.4384,
            "longitude": 10.9916
          },
          "Vila Velha": {
            "latitude": -20.3472,
            "longitude": -40.2823
          },
          "Villerot": {
            "latitude": 50.485709,
            "longitude": 3.791108
          },
          "Wandre": {
            "latitude": 50.667253,
            "longitude": 5.661576
          },
          "Westchester County": {
            "latitude": 41.122,
            "longitude": -73.7949
          },
          "Winksele": {
            "latitude": 50.897244,
            "longitude": 4.644376
          },
          "Woippy": {
            "latitude": 49.154613,
            "longitude": 6.148404
          },
          "Wuhan": {
            "latitude": 30.554807,
            "longitude": 114.271501
          },
          "Xinyu": {
            "latitude": 27.8178,
            "longitude": 114.9173
          },
          "Yongchuan": {
            "latitude": 29.374774,
            "longitude": 105.925391
          },
          "Zeewolde": {
            "latitude": 52.3311,
            "longitude": 5.5405
          },
          "Zhongxian": {
            "latitude": 30.323947,
            "longitude": 108.012855
          },
          "Zhuhai": {
            "latitude": 22.271346,
            "longitude": 113.562879
          }
        },
        "key": "location"
      },
      {
        "demes": {
          "Aargau": {
            "latitude": 47.420629,
            "longitude": 8.172097
          },
          "Abruzzo": {
            "latitude": 42.192,
            "longitude": 13.7289
          },
          "Aichi": {
            "latitude": 35.067543,
            "longitude": 137.334061
          },
          "Alaska": {
            "latitude": 64.4459613,
            "longitude": -149.6809089
          },
          "Alken": {
            "latitude": 50.877283,
            "longitude": 5.289834
          },
          "Amazonas State": {
            "latitude": -5.423668,
            "longitude": -64.567836
          },
          "Andalusia": {
            "latitude": 37.5443,
            "longitude": -4.7278
          },
          "Andenne": {
            "latitude": 50.487207,
            "longitude": 5.056619
          },
          "Anderlecht": {
            "latitude": 50.829058,
            "longitude": 4.29586
          },
          "Anhui": {
            "latitude": 31.754331,
            "longitude": 117.211441
          },
          "Antioquia": {
            "latitude": 6.709191,
            "longitude": -75.484721
          },
          "Antwerp": {
            "latitude": 51.225698,
            "longitude": 4.420885
          },
          "Arizona": {
            "latitude": 34.220707,
            "longitude": -111.657462
          },
          "Asse": {
            "latitude": 50.9094,
            "longitude": 4.2005
          },
          "Ath": {
            "latitude": 50.646122,
            "longitude": 3.770363
          },
          "Athens": {
            "latitude": 37.987832,
            "longitude": 23.726319
          },
          "Auckland": {
            "latitude": -36.8314,
            "longitude": 174.7606
          },
          "Austria": {
            "latitude": 47.5162,
            "longitude": 14.5501
          },
          "Auvergne Rhone Alpes": {
            "latitude": 45.126511,
            "longitude": 5.480724
          },
          "Auvergne-Rh\u00f4ne-Alpes": {
            "latitude": 45.4471,
            "longitude": 4.3853
          },
          "Baden-Wuerttemberg": {
            "latitude": 48.712618,
            "longitude": 9.13403
          },
          "Bahia": {
            "latitude": -12.5797,
            "longitude": -41.7007
          },
          "Baranya": {
            "latitude": 46.0485,
            "longitude": 18.2719
          },
          "Barcelona": {
            "latitude": 41.394769,
            "longitude": 2.173828
          },
          "Basel": {
            "latitude": 47.559198,
            "longitude": 7.59064
          },
          "Basel-Stadt": {
            "latitude": 47.557238,
            "longitude": 7.595666
          },
          "Basque Country": {
            "latitude": 42.9896,
            "longitude": -2.6189
          },
          "Bavaria": {
            "latitude": 48.1382614,
            "longitude": 11.5845093
          },
          "Beersel": {
            "latitude": 50.7669,
            "longitude": 4.3085
          },
          "Beijing": {
            "latitude": 40.07132,
            "longitude": 116.406908
          },
          "Belgium": {
            "latitude": 50.707735,
            "longitude": 4.677726
          },
          "Beringen": {
            "latitude": 51.064162,
            "longitude": 5.224601
          },
          "Berloz": {
            "latitude": 50.703886,
            "longitude": 5.202112
          },
          "Bern": {
            "latitude": 46.855135,
            "longitude": 7.570549
          },
          "Bierbeek": {
            "latitude": 50.836502,
            "longitude": 4.771272
          },
          "Blegny": {
            "latitude": 50.676412,
            "longitude": 5.704849
          },
          "Blida": {
            "latitude": 36.48329,
            "longitude": 2.808751
          },
          "Bogota": {
            "latitude": 4.629337,
            "longitude": -74.095588
          },
          "Bonheiden": {
            "latitude": 51.01931,
            "longitude": 4.568699
          },
          "Boufarik": {
            "latitude": 36.57709,
            "longitude": 2.914137
          },
          "Bourgogne-France-Comt\u00e9": {
            "latitude": 47.2805,
            "longitude": 4.9994
          },
          "Boussu": {
            "latitude": 50.425366,
            "longitude": 3.797692
          },
          "Boutersem": {
            "latitude": 50.833781,
            "longitude": 4.839596
          },
          "Braine-l alleud": {
            "latitude": 50.667307,
            "longitude": 4.358179
          },
          "Bratislava": {
            "latitude": 48.1486,
            "longitude": 17.1077
          },
          "Bree": {
            "latitude": 51.138202,
            "longitude": 5.631877
          },
          "Bretagne": {
            "latitude": 48.202,
            "longitude": 2.9326
          },
          "British Columbia": {
            "latitude": 54.010982,
            "longitude": -124.745183
          },
          "Brussels": {
            "latitude": 50.8503,
            "longitude": 4.3517
          },
          "California": {
            "latitude": 36.357039,
            "longitude": -119.690182
          },
          "Canary Islands": {
            "latitude": 28.2916,
            "longitude": -16.6291
          },
          "Castel di Sangro": {
            "latitude": 41.784,
            "longitude": 14.108
          },
          "Castilla La Mancha": {
            "latitude": 39.2796,
            "longitude": -3.0977
          },
          "Castilla y Leon": {
            "latitude": 41.8357,
            "longitude": -4.3976
          },
          "Catalunya": {
            "latitude": 41.834815,
            "longitude": 1.606414
          },
          "Central Hungary": {
            "latitude": 47.360008,
            "longitude": 19.252798
          },
          "Centre-Val de Loire": {
            "latitude": 47.481221,
            "longitude": 1.698793
          },
          "Chaineux": {
            "latitude": 50.6317,
            "longitude": 5.8344
          },
          "Charleroi": {
            "latitude": 50.418039,
            "longitude": 4.440646
          },
          "Chiba": {
            "latitude": 35.463961,
            "longitude": 140.223882
          },
          "Chongqing": {
            "latitude": 29.858721,
            "longitude": 107.375623
          },
          "Chungcheongnam": {
            "latitude": 36.685948,
            "longitude": 126.799198
          },
          "Colfontaine": {
            "latitude": 50.40777,
            "longitude": 3.846237
          },
          "Comunitat Valenciana": {
            "latitude": 39.337,
            "longitude": -0.354
          },
          "Connecticut": {
            "latitude": 41.678117,
            "longitude": -72.669773
          },
          "Copenhagen": {
            "latitude": 55.6761,
            "longitude": 12.5683
          },
          "Cork": {
            "latitude": 51.895349,
            "longitude": -8.474381
          },
          "Courcelles": {
            "latitude": 50.469378,
            "longitude": 4.34449
          },
          "Couthuin": {
            "latitude": 50.5315,
            "longitude": 5.1225
          },
          "Couvin": {
            "latitude": 50.035063,
            "longitude": 4.485139
          },
          "Dakar": {
            "latitude": 14.725966,
            "longitude": -17.46181
          },
          "Dalhem": {
            "latitude": 50.71948,
            "longitude": 5.758129
          },
          "Deinze": {
            "latitude": 50.9875,
            "longitude": 3.5236
          },
          "Dendermonde": {
            "latitude": 51.032573,
            "longitude": 4.099329
          },
          "Denmark": {
            "latitude": 56.2639,
            "longitude": 9.5018
          },
          "Dilbeek": {
            "latitude": 50.8465,
            "longitude": 4.2621
          },
          "Distrito Federal": {
            "latitude": -15.7998,
            "longitude": -47.8645
          },
          "Doornik": {
            "latitude": 50.616724,
            "longitude": 3.395329
          },
          "Drenthe": {
            "latitude": 52.846963,
            "longitude": 6.608915
          },
          "Dublin": {
            "latitude": 53.3431,
            "longitude": -6.262191
          },
          "Duesseldorf": {
            "latitude": 51.236437,
            "longitude": 6.809537
          },
          "Ellezelles": {
            "latitude": 50.7338,
            "longitude": 3.6799
          },
          "Elsene": {
            "latitude": 50.82821,
            "longitude": 4.371924
          },
          "England": {
            "latitude": 52.405994,
            "longitude": -1.671707
          },
          "Espirito Santo": {
            "latitude": -19.1834,
            "longitude": -40.3089
          },
          "Estinnes": {
            "latitude": 50.374881,
            "longitude": 4.103617
          },
          "Etterbeek": {
            "latitude": 50.833658,
            "longitude": 4.394661
          },
          "Eupen": {
            "latitude": 50.6292,
            "longitude": 6.0337
          },
          "Finland": {
            "latitude": 61.751734,
            "longitude": 26.186437
          },
          "Flanders": {
            "latitude": 51.056536,
            "longitude": 4.254283
          },
          "Flevoland": {
            "latitude": 52.48851,
            "longitude": 5.615829
          },
          "Florida": {
            "latitude": 27.6648,
            "longitude": -81.5158
          },
          "Fontaine-l Eveque": {
            "latitude": 50.407803,
            "longitude": 4.322526
          },
          "Frameries": {
            "latitude": 50.389738,
            "longitude": 3.883946
          },
          "Friesland": {
            "latitude": 53.1642,
            "longitude": 5.7818
          },
          "Friuli Venezia Giulia": {
            "latitude": 46.2259,
            "longitude": 13.1034
          },
          "Fujian": {
            "latitude": 26.284852,
            "longitude": 118.122938
          },
          "Galicia": {
            "latitude": 42.5751,
            "longitude": -8.1339
          },
          "Ganshoren": {
            "latitude": 50.873,
            "longitude": 4.3093
          },
          "Gelderland": {
            "latitude": 52.042091,
            "longitude": 6.01486
          },
          "Genappe": {
            "latitude": 50.603841,
            "longitude": 4.451737
          },
          "Geneva": {
            "latitude": 46.216038,
            "longitude": 6.136984
          },
          "Gent": {
            "latitude": 51.04154,
            "longitude": 3.697961
          },
          "Georgia": {
            "latitude": 32.1656,
            "longitude": -82.9001
          },
          "Geraardsbergen": {
            "latitude": 50.777365,
            "longitude": 3.899454
          },
          "Ghent": {
            "latitude": 51.0543,
            "longitude": 3.7174
          },
          "Gierle": {
            "latitude": 51.2672,
            "longitude": 4.8677
          },
          "Gilgit Baltistan": {
            "latitude": 35.589113,
            "longitude": 75.614837
          },
          "Goiais": {
            "latitude": -15.932272,
            "longitude": -49.593573
          },
          "Grand Est": {
            "latitude": 48.691467,
            "longitude": 5.566495
          },
          "Grand Princess": {
            "latitude": 37.579905,
            "longitude": -123.67313
          },
          "Graub\u00fcnden": {
            "latitude": 46.709551,
            "longitude": 9.606903
          },
          "Greater Accra": {
            "latitude": 5.761619,
            "longitude": 0.040546
          },
          "Grimbergen": {
            "latitude": 50.942962,
            "longitude": 4.375664
          },
          "Guangdong": {
            "latitude": 23.615762,
            "longitude": 114.483257
          },
          "Gyeonggi": {
            "latitude": 37.397957,
            "longitude": 127.380864
          },
          "Hangzhou": {
            "latitude": 30.2741,
            "longitude": 120.1551
          },
          "Hasselt": {
            "latitude": 50.925347,
            "longitude": 5.311394
          },
          "Hauts de France": {
            "latitude": 49.934396,
            "longitude": 2.783002
          },
          "Havelange": {
            "latitude": 50.359744,
            "longitude": 5.246545
          },
          "Hawaii": {
            "latitude": 21.2160437,
            "longitude": -157.9752029
          },
          "Helsinki": {
            "latitude": 60.1698848,
            "longitude": 24.9384991
          },
          "Hemiksem": {
            "latitude": 51.143514,
            "longitude": 4.339896
          },
          "Henri-chapelle": {
            "latitude": 50.665958,
            "longitude": 5.932616
          },
          "Herent": {
            "latitude": 50.91021,
            "longitude": 4.644197
          },
          "Herselt": {
            "latitude": 51.048723,
            "longitude": 4.879674
          },
          "Herstal": {
            "latitude": 50.680399,
            "longitude": 5.606845
          },
          "Herve": {
            "latitude": 50.647665,
            "longitude": 5.794572
          },
          "Ho Chi Minh City": {
            "latitude": 10.790417,
            "longitude": 106.653985
          },
          "Hoegaarden": {
            "latitude": 50.7743,
            "longitude": 4.8927
          },
          "Holsbeek": {
            "latitude": 50.9211,
            "longitude": 4.757
          },
          "Hong Kong": {
            "latitude": 22.3964,
            "longitude": 114.1095
          },
          "Honnelles": {
            "latitude": 50.350747,
            "longitude": 3.714603
          },
          "Houthalen-Helchteren": {
            "latitude": 51.0312,
            "longitude": 5.3765
          },
          "Hubei": {
            "latitude": 31.095477,
            "longitude": 112.676644
          },
          "Huldenberg": {
            "latitude": 50.7886,
            "longitude": 4.5881
          },
          "Idaho": {
            "latitude": 43.810421,
            "longitude": -114.351215
          },
          "Ile de France": {
            "latitude": 48.724751,
            "longitude": 2.491522
          },
          "Illinois": {
            "latitude": 40.088552,
            "longitude": -89.301876
          },
          "Indiana": {
            "latitude": 40.2672,
            "longitude": -86.1349
          },
          "Iowa": {
            "latitude": 41.9216734,
            "longitude": -93.3122704
          },
          "Iran": {
            "latitude": 34.5732,
            "longitude": 51.876
          },
          "Ishikawa": {
            "latitude": 36.570185,
            "longitude": 136.732454
          },
          "Japan": {
            "latitude": 35.68536,
            "longitude": 139.75309
          },
          "Jerusalem District": {
            "latitude": 31.7683,
            "longitude": 35.2137
          },
          "Jiangsu": {
            "latitude": 33.077761,
            "longitude": 119.825116
          },
          "Jiangxi": {
            "latitude": 27.458973,
            "longitude": 115.535326
          },
          "Kalmthout": {
            "latitude": 51.383,
            "longitude": 4.4752
          },
          "Kanagawa": {
            "latitude": 35.403801,
            "longitude": 139.294288
          },
          "Kansas": {
            "latitude": 38.27312,
            "longitude": -98.5821871
          },
          "Kasterlee": {
            "latitude": 51.2405,
            "longitude": 4.9674
          },
          "Kathmandu": {
            "latitude": 27.712907,
            "longitude": 85.323557
          },
          "Kaulile": {
            "latitude": 51.1872,
            "longitude": 5.5257
          },
          "Kerala": {
            "latitude": 10.359825,
            "longitude": 76.39955
          },
          "Kessel-Lo": {
            "latitude": 50.8851,
            "longitude": 4.7357
          },
          "Kinshasa": {
            "latitude": -4.2978,
            "longitude": 15.2962
          },
          "Knokke-Heist": {
            "latitude": 51.331501,
            "longitude": 3.308826
          },
          "Kochi": {
            "latitude": 33.518628,
            "longitude": 133.505674
          },
          "Komen": {
            "latitude": 45.8175,
            "longitude": 13.7483
          },
          "Kosice": {
            "latitude": 48.7164,
            "longitude": 21.2611
          },
          "Kostoliste": {
            "latitude": 48.4467,
            "longitude": 16.9868
          },
          "Kraainem": {
            "latitude": 50.8611,
            "longitude": 4.4593
          },
          "Kuala Lumpur": {
            "latitude": 3.139,
            "longitude": 101.6869
          },
          "Kuwait": {
            "latitude": 29.452987,
            "longitude": 47.447194
          },
          "KwaZulu-Natal": {
            "latitude": -28.704798,
            "longitude": 30.693005
          },
          "Kyoto": {
            "latitude": 35.007542,
            "longitude": 135.768455
          },
          "La Louviere": {
            "latitude": 50.469989,
            "longitude": 4.158129
          },
          "La Rioja": {
            "latitude": 42.2871,
            "longitude": -2.5396
          },
          "Lagos": {
            "latitude": 6.54252,
            "longitude": 3.286661
          },
          "Lanaken": {
            "latitude": 50.884429,
            "longitude": 5.634002
          },
          "Lasne": {
            "latitude": 50.679575,
            "longitude": 4.463992
          },
          "Lazio": {
            "latitude": 41.994328,
            "longitude": 12.622686
          },
          "Leuven": {
            "latitude": 50.8798,
            "longitude": 4.7005
          },
          "Limburg": {
            "latitude": 51.230477,
            "longitude": 5.956744
          },
          "Limerick": {
            "latitude": 52.662235,
            "longitude": -8.627565
          },
          "Linter": {
            "latitude": 50.818098,
            "longitude": 5.042221
          },
          "Lisbon": {
            "latitude": 38.7223,
            "longitude": -9.1393
          },
          "Li\u00e8ge": {
            "latitude": 50.6326,
            "longitude": 5.5797
          },
          "Lombardy": {
            "latitude": 45.4791,
            "longitude": 9.8452
          },
          "Louisiana": {
            "latitude": 30.8703881,
            "longitude": -92.0071259
          },
          "Louth": {
            "latitude": 53.9508,
            "longitude": -6.5406
          },
          "Lubbeek": {
            "latitude": 50.880093,
            "longitude": 4.821901
          },
          "Lucerne": {
            "latitude": 47.0502,
            "longitude": 8.3093
          },
          "Lummen": {
            "latitude": 50.995516,
            "longitude": 5.181081
          },
          "Luxembourg": {
            "latitude": 49.755428,
            "longitude": 6.119486
          },
          "Madrid": {
            "latitude": 40.4168,
            "longitude": -3.7038
          },
          "Manitoba": {
            "latitude": 55.182879,
            "longitude": -97.823531
          },
          "Marche": {
            "latitude": 43.374025,
            "longitude": 13.161012
          },
          "Martin": {
            "latitude": 49.0617,
            "longitude": 18.919
          },
          "Maryland": {
            "latitude": 39.5162234,
            "longitude": -76.9382068
          },
          "Massachusetts": {
            "latitude": 42.340741,
            "longitude": -71.998513
          },
          "Mbour": {
            "latitude": 14.427132,
            "longitude": -16.966574
          },
          "Merelbeke": {
            "latitude": 50.9945,
            "longitude": 3.7456
          },
          "Mexico City": {
            "latitude": 19.404497,
            "longitude": -99.143041
          },
          "Michigan": {
            "latitude": 43.6211955,
            "longitude": -84.6824345
          },
          "Minas Gerais": {
            "latitude": -18.35789,
            "longitude": -44.411895
          },
          "Minnesota": {
            "latitude": 46.126042,
            "longitude": -94.619581
          },
          "Mons": {
            "latitude": 50.445439,
            "longitude": 3.962794
          },
          "Montigny-le-Tilleul": {
            "latitude": 50.374917,
            "longitude": 4.371814
          },
          "Moscow": {
            "latitude": 55.7558,
            "longitude": 37.6173
          },
          "Mouscron": {
            "latitude": 50.738645,
            "longitude": 3.23861
          },
          "Munich": {
            "latitude": 48.144747,
            "longitude": 11.561739
          },
          "Namur": {
            "latitude": 50.457215,
            "longitude": 4.879493
          },
          "Nara": {
            "latitude": 34.371026,
            "longitude": 135.887389
          },
          "Nebraska": {
            "latitude": 41.7370229,
            "longitude": -99.5873815
          },
          "Netherlands": {
            "latitude": 52.1326,
            "longitude": 5.2913
          },
          "Nevada": {
            "latitude": 39.5158825,
            "longitude": -116.8537226
          },
          "Nevele": {
            "latitude": 51.0343,
            "longitude": 3.5474
          },
          "New Brunswick": {
            "latitude": 46.57077,
            "longitude": -66.308191
          },
          "New Hampshire": {
            "latitude": 43.1939,
            "longitude": -71.5724
          },
          "New Jersey": {
            "latitude": 40.0583,
            "longitude": -74.4057
          },
          "New South Wales": {
            "latitude": -32.68843,
            "longitude": 146.228414
          },
          "New York": {
            "latitude": 40.7642499,
            "longitude": -73.9545249
          },
          "Nieuwerkerken": {
            "latitude": 50.882291,
            "longitude": 5.20403
          },
          "Nonthaburi": {
            "latitude": 13.852511,
            "longitude": 100.522791
          },
          "Normandie": {
            "latitude": 49.05581,
            "longitude": 0.060987
          },
          "North Brabant": {
            "latitude": 51.4827,
            "longitude": 5.2322
          },
          "North Carolina": {
            "latitude": 35.6729639,
            "longitude": -79.0392918
          },
          "North District": {
            "latitude": 32.7959,
            "longitude": 35.531
          },
          "North Holland": {
            "latitude": 52.5206,
            "longitude": 4.7885
          },
          "North Rhine Westphalia": {
            "latitude": 51.44,
            "longitude": 7.705
          },
          "Northern Ireland": {
            "latitude": 54.60219,
            "longitude": -6.687146
          },
          "Northern Territory": {
            "latitude": -19.4914,
            "longitude": 132.551
          },
          "Northern territory": {
            "latitude": -19.4914,
            "longitude": 132.551
          },
          "Nova Scotia": {
            "latitude": 44.879119,
            "longitude": -64.020314
          },
          "Oevel": {
            "latitude": 51.1387,
            "longitude": 4.9043
          },
          "Ohio": {
            "latitude": 40.199215,
            "longitude": -82.825637
          },
          "Ontario": {
            "latitude": 44.429,
            "longitude": -79.377
          },
          "Oostrozebeke": {
            "latitude": 50.931551,
            "longitude": 3.338685
          },
          "Oregon": {
            "latitude": 43.8041,
            "longitude": -120.5542
          },
          "Osaka": {
            "latitude": 34.64872,
            "longitude": 135.525013
          },
          "Oslo": {
            "latitude": 59.903687,
            "longitude": 10.7497
          },
          "Otago": {
            "latitude": -45.412319,
            "longitude": 169.855268
          },
          "Oudergem": {
            "latitude": 50.812905,
            "longitude": 4.435779
          },
          "Overijssel": {
            "latitude": 52.436273,
            "longitude": 6.463628
          },
          "Panama City": {
            "latitude": 8.98333,
            "longitude": -79.5166
          },
          "Pays de la Loire": {
            "latitude": 47.640237,
            "longitude": -0.647258
          },
          "Pelt": {
            "latitude": 51.210014,
            "longitude": 5.420519
          },
          "Pennsylvania": {
            "latitude": 40.9699889,
            "longitude": -77.727883
          },
          "Pichincha": {
            "latitude": -0.1465,
            "longitude": -78.4752
          },
          "Portugal": {
            "latitude": 39.54046,
            "longitude": -8.174701
          },
          "Prague": {
            "latitude": 50.0755,
            "longitude": 14.4378
          },
          "Quangning": {
            "latitude": 21.21476,
            "longitude": 107.251514
          },
          "Quaregnon": {
            "latitude": 50.437973,
            "longitude": 3.859235
          },
          "Queensland": {
            "latitude": -23.094025,
            "longitude": 144.192275
          },
          "Quevy": {
            "latitude": 50.368752,
            "longitude": 3.945724
          },
          "Quito": {
            "latitude": -0.18126,
            "longitude": -78.4599
          },
          "Ravels": {
            "latitude": 51.416526,
            "longitude": 5.022319
          },
          "Red River Delta": {
            "latitude": 21.010949,
            "longitude": 105.786621
          },
          "Reykjavik": {
            "latitude": 64.1445,
            "longitude": -21.9418
          },
          "Rhode Island": {
            "latitude": 41.5801,
            "longitude": -71.4774
          },
          "Riemst": {
            "latitude": 50.805092,
            "longitude": 5.589712
          },
          "Rio Grande do Sul": {
            "latitude": -29.615543,
            "longitude": -53.220125
          },
          "Rio de Janeiro": {
            "latitude": -22.89445,
            "longitude": -43.2099
          },
          "Rixensart": {
            "latitude": 50.7156,
            "longitude": 4.531
          },
          "Riyadh": {
            "latitude": 23.197563,
            "longitude": 45.243845
          },
          "Rome": {
            "latitude": 41.9028,
            "longitude": 12.4964
          },
          "Ronse": {
            "latitude": 50.745879,
            "longitude": 3.607614
          },
          "Saint-Ghislain": {
            "latitude": 50.483208,
            "longitude": 3.802415
          },
          "Saitama": {
            "latitude": 35.909903,
            "longitude": 139.659758
          },
          "Santiago": {
            "latitude": -33.383304,
            "longitude": -70.530623
          },
          "Sao Paulo": {
            "latitude": -23.59806,
            "longitude": -46.660537
          },
          "Saskatchewan": {
            "latitude": 53.934278,
            "longitude": -106.16006
          },
          "Schoten": {
            "latitude": 51.2498,
            "longitude": 4.4977
          },
          "Schwyz": {
            "latitude": 47.055398,
            "longitude": 8.73645
          },
          "Scotland": {
            "latitude": 56.415858,
            "longitude": -4.090641
          },
          "Selangor": {
            "latitude": 3.0738,
            "longitude": 101.5183
          },
          "Seoul": {
            "latitude": 37.548278,
            "longitude": 126.990916
          },
          "Seraing": {
            "latitude": 50.591687,
            "longitude": 5.516066
          },
          "Shandong": {
            "latitude": 36.298013,
            "longitude": 118.193884
          },
          "Shanghai": {
            "latitude": 31.171447,
            "longitude": 121.429896
          },
          "Sichuan": {
            "latitude": 30.709229,
            "longitude": 102.693949
          },
          "Sihanoukville": {
            "latitude": 10.616351,
            "longitude": 103.512278
          },
          "Silly": {
            "latitude": 50.638827,
            "longitude": 3.943396
          },
          "Singapore": {
            "latitude": 1.344189,
            "longitude": 103.867546
          },
          "Sint-Agatha-Berchem": {
            "latitude": 50.863918,
            "longitude": 4.294079
          },
          "Sint-Genesius-Rode": {
            "latitude": 50.743667,
            "longitude": 4.371971
          },
          "Sint-Gillis-Waas": {
            "latitude": 51.226622,
            "longitude": 4.118297
          },
          "Sint-Niklaas": {
            "latitude": 51.1559,
            "longitude": 4.1544
          },
          "Sint-Pieters-Woluwe": {
            "latitude": 50.83,
            "longitude": 4.4335
          },
          "Sint-Truiden": {
            "latitude": 50.810338,
            "longitude": 5.192644
          },
          "Sm\u00e5land": {
            "latitude": 57.528294,
            "longitude": 14.463824
          },
          "Soignies": {
            "latitude": 50.565241,
            "longitude": 4.035806
          },
          "Soumagne": {
            "latitude": 50.636363,
            "longitude": 5.733485
          },
          "South Carolina": {
            "latitude": 33.6874388,
            "longitude": -80.4363742
          },
          "South Coast District": {
            "latitude": 31.6688,
            "longitude": 34.5743
          },
          "South District": {
            "latitude": 31.253,
            "longitude": 34.7915
          },
          "South Holland": {
            "latitude": 52.006053,
            "longitude": 4.485728
          },
          "South Korea": {
            "latitude": 36.609249,
            "longitude": 127.917932
          },
          "St-Louis": {
            "latitude": 16.0326,
            "longitude": -16.4818
          },
          "Stekene": {
            "latitude": 51.214088,
            "longitude": 4.030857
          },
          "Sud Kivu": {
            "latitude": -3.223156,
            "longitude": 28.386665
          },
          "Taipei": {
            "latitude": 25.00203,
            "longitude": 121.518688
          },
          "Taiwan": {
            "latitude": 23.8169,
            "longitude": 121.031365
          },
          "Talca": {
            "latitude": -35.462909,
            "longitude": -71.37096
          },
          "Taoyuan": {
            "latitude": 24.9936,
            "longitude": 121.301
          },
          "Tbilisi": {
            "latitude": 41.733699,
            "longitude": 44.818487
          },
          "Tel Aviv District": {
            "latitude": 32.0684,
            "longitude": 34.8248
          },
          "Teramo": {
            "latitude": 42.6611,
            "longitude": 13.6987
          },
          "Tervuren": {
            "latitude": 50.820725,
            "longitude": 4.52387
          },
          "Texas": {
            "latitude": 31.146868,
            "longitude": -99.188758
          },
          "Thanh Hoa": {
            "latitude": 20.026365,
            "longitude": 105.439044
          },
          "Theux": {
            "latitude": 50.518906,
            "longitude": 5.814748
          },
          "Thies": {
            "latitude": 14.791,
            "longitude": -16.9359
          },
          "Ticino": {
            "latitude": 46.345334,
            "longitude": 8.774813
          },
          "Tielt-Winge": {
            "latitude": 50.922676,
            "longitude": 4.892596
          },
          "Tienen": {
            "latitude": 50.80466,
            "longitude": 4.937784
          },
          "Tipperary": {
            "latitude": 52.4738,
            "longitude": -8.1619
          },
          "Tokyo": {
            "latitude": 35.683441,
            "longitude": 139.766131
          },
          "Touba": {
            "latitude": 14.856713,
            "longitude": -15.87911
          },
          "Tournai": {
            "latitude": 50.615852,
            "longitude": 3.400822
          },
          "Tubize": {
            "latitude": 50.687041,
            "longitude": 4.193545
          },
          "USA": {
            "latitude": 38.916963,
            "longitude": -98.891372
          },
          "Ukkel": {
            "latitude": 50.78985,
            "longitude": 4.360242
          },
          "Usti nad Labem": {
            "latitude": 50.656527,
            "longitude": 14.053702
          },
          "Utah": {
            "latitude": 39.4225192,
            "longitude": -111.7143583
          },
          "Utrecht": {
            "latitude": 52.08532,
            "longitude": 5.184968
          },
          "Vaud": {
            "latitude": 46.619469,
            "longitude": 6.472479
          },
          "Veneto": {
            "latitude": 45.4415,
            "longitude": 12.3153
          },
          "Victoria": {
            "latitude": -37.121673,
            "longitude": 144.106178
          },
          "Vienna": {
            "latitude": 48.2082,
            "longitude": 16.3738
          },
          "Vilvoorde": {
            "latitude": 50.932484,
            "longitude": 4.429885
          },
          "Vinhphuc": {
            "latitude": 21.348702,
            "longitude": 105.548594
          },
          "Virginia": {
            "latitude": 37.926868,
            "longitude": -78.024902
          },
          "Vorst": {
            "latitude": 50.8134,
            "longitude": 4.3248
          },
          "Waasmunster": {
            "latitude": 51.1182,
            "longitude": 4.080492
          },
          "Wales": {
            "latitude": 52.306085,
            "longitude": -3.621944
          },
          "Walloon Brabant": {
            "latitude": 50.661007,
            "longitude": 4.566076
          },
          "Wanze": {
            "latitude": 50.549453,
            "longitude": 5.196784
          },
          "Washington": {
            "latitude": 47.183945,
            "longitude": -119.950361
          },
          "Waterloo": {
            "latitude": 50.710994,
            "longitude": 4.406944
          },
          "Watermaal-Bosvoorde": {
            "latitude": 50.793185,
            "longitude": 4.423301
          },
          "Wellington": {
            "latitude": -41.273449,
            "longitude": 174.857634
          },
          "Wervik": {
            "latitude": 50.807707,
            "longitude": 3.052349
          },
          "Western Australia": {
            "latitude": -27.055937,
            "longitude": 122.236663
          },
          "Wevelgem": {
            "latitude": 50.832135,
            "longitude": 3.174228
          },
          "Wicklow": {
            "latitude": 52.9808,
            "longitude": -6.0446
          },
          "Wisconsin": {
            "latitude": 44.535145,
            "longitude": -89.527762
          },
          "Wyoming": {
            "latitude": 43.076,
            "longitude": -107.2903
          },
          "Yunnan": {
            "latitude": 24.556297,
            "longitude": 101.36621
          },
          "Zhejiang": {
            "latitude": 29.22571,
            "longitude": 120.299125
          },
          "Zielonogorskie": {
            "latitude": 52.2275,
            "longitude": 15.2559
          },
          "Zinnik": {
            "latitude": 50.567422,
            "longitude": 4.040613
          },
          "Zolder": {
            "latitude": 50.9905,
            "longitude": 5.258
          },
          "Zonhoven": {
            "latitude": 50.9871,
            "longitude": 5.3672
          },
          "Zoutleeuw": {
            "latitude": 50.836614,
            "longitude": 5.107761
          },
          "Zurich": {
            "latitude": 47.441242,
            "longitude": 8.641154
          }
        },
        "key": "division"
      },
      {
        "demes": {
          "Algeria": {
            "latitude": 28.0000272,
            "longitude": 2.9999825
          },
          "Argentina": {
            "latitude": -34.0,
            "longitude": -64.0
          },
          "Australia": {
            "latitude": -24.7761085,
            "longitude": 134.755
          },
          "Austria": {
            "latitude": 47.5162,
            "longitude": 14.5501
          },
          "Belgium": {
            "latitude": 50.6407351,
            "longitude": 4.66696
          },
          "Brazil": {
            "latitude": -10.3333332,
            "longitude": -53.1999999
          },
          "Cambodia": {
            "latitude": 13.0,
            "longitude": 105.0
          },
          "Canada": {
            "latitude": 61.0666922,
            "longitude": -107.991707
          },
          "Chile": {
            "latitude": -31.7613364,
            "longitude": -71.3187696
          },
          "China": {
            "latitude": 35.000074,
            "longitude": 104.999927
          },
          "Colombia": {
            "latitude": 2.893108,
            "longitude": -73.7845142
          },
          "Costa Rica": {
            "latitude": 10.0,
            "longitude": -84.0
          },
          "Czech Republic": {
            "latitude": 49.8175,
            "longitude": 15.473
          },
          "Democratic Republic of the Congo": {
            "latitude": -4.0383,
            "longitude": 21.7587
          },
          "Denmark": {
            "latitude": 56.2639,
            "longitude": 9.5018
          },
          "Ecuador": {
            "latitude": -1.0541,
            "longitude": -78.1489
          },
          "Egypt": {
            "latitude": 26.8206,
            "longitude": 30.8025
          },
          "Finland": {
            "latitude": 63.2467777,
            "longitude": 25.9209164
          },
          "France": {
            "latitude": 46.603354,
            "longitude": 1.8883335
          },
          "Gambia": {
            "latitude": 13.5,
            "longitude": -15.5
          },
          "Georgia": {
            "latitude": 41.989378,
            "longitude": 43.597463
          },
          "Germany": {
            "latitude": 51.0834196,
            "longitude": 10.4234469
          },
          "Ghana": {
            "latitude": 7.811417,
            "longitude": -1.089272
          },
          "Greece": {
            "latitude": 39.0,
            "longitude": 22.0
          },
          "Hong Kong": {
            "latitude": 22.3964,
            "longitude": 114.1095
          },
          "Hungary": {
            "latitude": 47.0,
            "longitude": 20.0
          },
          "Iceland": {
            "latitude": 64.90614,
            "longitude": -18.4826
          },
          "India": {
            "latitude": 22.3511148,
            "longitude": 78.6677428
          },
          "Indonesia": {
            "latitude": -5.0,
            "longitude": 120.0
          },
          "Iran": {
            "latitude": 34.5732,
            "longitude": 51.876
          },
          "Ireland": {
            "latitude": 52.865196,
            "longitude": -7.9794598
          },
          "Italy": {
            "latitude": 42.6384261,
            "longitude": 12.674297
          },
          "Japan": {
            "latitude": 35.68536,
            "longitude": 139.75309
          },
          "Jerusalem District": {
            "latitude": 31.7683,
            "longitude": 35.2137
          },
          "Jordan": {
            "latitude": 31.1667049,
            "longitude": 36.941628
          },
          "Kazakhstan": {
            "latitude": 47.2286086,
            "longitude": 65.2093197
          },
          "Kuwait": {
            "latitude": 29.3117,
            "longitude": 47.4818
          },
          "Latvia": {
            "latitude": 57.0,
            "longitude": 25.0
          },
          "Luxembourg": {
            "latitude": 49.755428,
            "longitude": 6.119486
          },
          "Malaysia": {
            "latitude": 2.3923759,
            "longitude": 112.8471939
          },
          "Mexico": {
            "latitude": 19.4325301,
            "longitude": -99.1332101
          },
          "Nepal": {
            "latitude": 28.0,
            "longitude": 84.0
          },
          "Netherlands": {
            "latitude": 52.3702,
            "longitude": 4.8952
          },
          "New Zealand": {
            "latitude": -41.500083,
            "longitude": 172.8344077
          },
          "Nigeria": {
            "latitude": 10.0,
            "longitude": 8.0
          },
          "North District": {
            "latitude": 32.7959,
            "longitude": 35.531
          },
          "Norway": {
            "latitude": 61.3109,
            "longitude": 8.73701
          },
          "Pakistan": {
            "latitude": 30.0,
            "longitude": 70.0
          },
          "Panama": {
            "latitude": 8.98333,
            "longitude": -79.5166
          },
          "Philippines": {
            "latitude": 11.383086,
            "longitude": 123.521862
          },
          "Poland": {
            "latitude": 52.0977181,
            "longitude": 19.0258159
          },
          "Portugal": {
            "latitude": 39.6945,
            "longitude": -8.13057
          },
          "Russia": {
            "latitude": 64.6863136,
            "longitude": 97.7453061
          },
          "Saudi Arabia": {
            "latitude": 25.0,
            "longitude": 45.0
          },
          "Senegal": {
            "latitude": 14.5,
            "longitude": -14.25
          },
          "Singapore": {
            "latitude": 1.2904527,
            "longitude": 103.852038
          },
          "Slovakia": {
            "latitude": 48.66667,
            "longitude": 19.5
          },
          "Slovenia": {
            "latitude": 45.8133113,
            "longitude": 14.4808369
          },
          "South Africa": {
            "latitude": -28.8166235,
            "longitude": 24.991639
          },
          "South Coast District": {
            "latitude": 31.8044,
            "longitude": 34.6553
          },
          "South Korea": {
            "latitude": 35.3985008,
            "longitude": 127.937111
          },
          "South District": {
            "latitude": 31.253,
            "longitude": 34.7915
          },
          "Spain": {
            "latitude": 40.0028028,
            "longitude": -4.0031039
          },
          "Sri Lanka": {
            "latitude": 7.75,
            "longitude": 80.75
          },
          "Sweden": {
            "latitude": 59.6749712,
            "longitude": 14.5208584
          },
          "Switzerland": {
            "latitude": 47.00016,
            "longitude": 8.01427
          },
          "Taiwan": {
            "latitude": 23.6978,
            "longitude": 120.9605
          },
          "Tel Aviv District": {
            "latitude": 32.0684,
            "longitude": 34.8248
          },
          "Thailand": {
            "latitude": 14.8971921,
            "longitude": 100.83273
          },
          "Turkey": {
            "latitude": 39.046746,
            "longitude": 36.767068
          },
          "USA": {
            "latitude": 39.7837304,
            "longitude": -100.4458824
          },
          "United Arab Emirates": {
            "latitude": 24.0002488,
            "longitude": 53.9994829
          },
          "United Kingdom": {
            "latitude": 54.542713,
            "longitude": -2.384858
          },
          "Uruguay": {
            "latitude": -33.0,
            "longitude": -56.0
          },
          "Vietnam": {
            "latitude": 16.16667,
            "longitude": 107.83333
          },
          "Europe": {
            "latitude": 49.646237,
            "longitude": 10.799454
          },
          "South America": {
            "latitude": -13.083583,
            "longitude": -58.470721
          }
        },
        "key": "country"
      }
    ],
    "maintainers": [
      {
        "name": "the Nextstrain team",
        "url": "https://nextstrain.org/"
      }
    ],
    "panels": [
      "tree",
      "map",
      "entropy"
    ],
    "title": "Genomic epidemiology of novel coronavirus",
    "updated": "2020-05-11"
  },
  "tree": {
    "branch_attrs": {
      "mutations": {}
    },
    "children": [
      {
        "branch_attrs": {
          "labels": {
            "aa": "ORF1a: L2235I, N3833K"
          },
          "mutations": {
            "ORF1a": [
              "L2235I",
              "N3833K"
            ],
            "nuc": [
              "C6968A",
              "T11764A"
            ]
          }
        },
        "name": "Wuhan/WH01/2019",
        "node_attrs": {
          "age": {
            "value": "44"
          },
          "author": {
            "author": "Chen et al",
            "value": "Chen et al"
          },
          "clade_membership": {
            "value": "unassigned"
          },
          "country": {
            "confidence": {
              "China": 1.0
            },
            "entropy": -1.000088900581841e-12,
            "value": "China"
          },
          "div": 1.9961785148992368,
          "division": {
            "value": "Hubei"
          },
          "genbank_accession": {
            "value": "LR757998"
          },
          "gisaid_epi_isl": {
            "value": "EPI_ISL_406798"
          },
          "host": {
            "value": "Human"
          },
          "location": {
            "value": "Wuhan"
          },
          "num_date": {
            "confidence": [
              2019.9849315068493,
              2019.9849315068493
            ],
            "value": 2019.9849315068493
          },
          "originating_lab": {
            "value": "General Hospital of Central Theater Command of People's Liberation Army of China"
          },
          "recency": {
            "value": "Older"
          },
          "region": {
            "value": "Asia"
          },
          "sex": {
            "value": "Male"
          },
          "submitting_lab": {
            "value": "BGI & Institute of Microbiology, Chinese Academy of Sciences & Shandong First Medical University & Shandong Academy of Medical Sciences & General Hospital of Central Theater Command of People's Liberation Army of China"
          },
          "url": "https://www.gisaid.org"
        }
      },
      {
        "branch_attrs": {
          "mutations": {
            "nuc": [
              "G20670A",
              "G20679A"
            ]
          }
        },
        "name": "Wuhan/IVDC-HB-05/2019",
        "node_attrs": {
          "age": {
            "value": "32"
          },
          "author": {
            "author": "Tan et al",
            "value": "Tan et al"
          },
          "clade_membership": {
            "value": "unassigned"
          },
          "country": {
            "confidence": {
              "China": 1.0
            },
            "entropy": -1.000088900581841e-12,
            "value": "China"
          },
          "div": 1.9960396036680774,
          "division": {
            "value": "Hubei"
          },
          "gisaid_epi_isl": {
            "value": "EPI_ISL_402121"
          },
          "host": {
            "value": "Human"
          },
          "location": {
            "value": "Wuhan"
          },
          "num_date": {
            "confidence": [
              2019.995890410959,
              2019.995890410959
            ],
            "value": 2019.995890410959
          },
          "originating_lab": {
            "value": "National Institute for Viral Disease Control and Prevention, China CDC"
          },
          "recency": {
            "value": "Older"
          },
          "region": {
            "value": "Asia"
          },
          "sex": {
            "value": "Male"
          },
          "submitting_lab": {
            "value": "National Institute for Viral Disease Control and Prevention, China CDC"
          },
          "url": "https://www.gisaid.org"
        }
      },
      {
        "branch_attrs": {
          "labels": {
            "aa": "ORF1a: D2579A, T3090I"
          },
          "mutations": {
            "ORF1a": [
              "D2579A",
              "T3090I"
            ],
            "nuc": [
              "A8001C",
              "C9534T"
            ]
          }
        },
        "name": "Wuhan/WIV07/2019",
        "node_attrs": {
          "age": {
            "value": "56"
          },
          "author": {
            "author": "Zhou et al",
            "value": "Zhou et al"
          },
          "clade_membership": {
            "value": "unassigned"
          },
          "country": {
            "confidence": {
              "China": 1.0
            },
            "entropy": -1.000088900581841e-12,
            "value": "China"
          },
          "div": 1.9960107377654865,
          "division": {
            "value": "Hubei"
          },
          "genbank_accession": {
            "value": "MN996531"
          },
          "gisaid_epi_isl": {
            "value": "EPI_ISL_402130"
          },
          "host": {
            "value": "Human"
          },
          "location": {
            "value": "Wuhan"
          },
          "num_date": {
            "confidence": [
              2019.995890410959,
              2019.995890410959
            ],
            "value": 2019.995890410959
          },
          "originating_lab": {
            "value": "Wuhan Jinyintan Hospital"
          },
          "recency": {
            "value": "Older"
          },
          "region": {
            "value": "Asia"
          },
          "sex": {
            "value": "Male"
          },
          "submitting_lab": {
            "value": "Wuhan Institute of Virology, Chinese Academy of Sciences"
          },
          "url": "https://www.gisaid.org"
        }
      },
      {
        "branch_attrs": {
          "labels": {
            "aa": "N: T205I; ORF14: L52F; ORF1a: P2144L, G2269S, T4304A; ORF7a: I100F"
          },
          "mutations": {
            "N": [
              "T205I"
            ],
            "ORF14": [
              "L52F"
            ],
            "ORF1a": [
              "P2144L",
              "G2269S",
              "T4304A"
            ],
            "ORF7a": [
              "I100F"
            ],
            "nuc": [
              "C6696T",
              "G7070A",
              "A13175G",
              "A27690T",
              "A27691T",
              "C28887T"
            ]
          }
        },
        "name": "Shanghai/SH0036/2020",
        "node_attrs": {
          "age": {
            "value": "52"
          },
          "author": {
            "author": "Wang et al",
            "value": "Wang et al"
          },
          "clade_membership": {
            "value": "unassigned"
          },
          "country": {
            "confidence": {
              "China": 1.0
            },
            "entropy": -1.000088900581841e-12,
            "value": "China"
          },
          "div": 6.003675799706856,
          "division": {
            "value": "Shanghai"
          },
          "gisaid_epi_isl": {
            "value": "EPI_ISL_416345"
          },
          "host": {
            "value": "Human"
          },
          "num_date": {
            "confidence": [
              2020.094262295082,
              2020.094262295082
            ],
            "value": 2020.094262295082
          },
          "originating_lab": {
            "value": "Shanghai Public Health Clinical Center, Shanghai Medical College, Fudan University"
          },
          "recency": {
            "value": "Older"
          },
          "region": {
            "value": "Asia"
          },
          "sex": {
            "value": "Female"
          },
          "submitting_lab": {
            "value": "National Research Center for Translational Medicine (Shanghai), Ruijin Hospital affiliated to Shanghai Jiao Tong University School of Medicine & Shanghai Public Health Clinical Center"
          },
          "url": "https://www.gisaid.org"
        }
      },
      {
        "branch_attrs": {
          "labels": {
            "aa": "ORF7a: L5P; S: L849F"
          },
          "mutations": {
            "ORF7a": [
              "L5P"
            ],
            "S": [
              "L849F"
            ],
            "nuc": [
              "C24107T",
              "T27407C"
            ]
          }
        },
        "name": "env/Wuhan/IVDC-HBF13/2020",
        "node_attrs": {
          "author": {
            "author": "Liu et al",
            "value": "Liu et al"
          },
          "clade_membership": {
            "value": "unassigned"
          },
          "country": {
            "confidence": {
              "China": 1.0
            },
            "entropy": -1.000088900581841e-12,
            "value": "China"
          },
          "div": 2.01262405941913,
          "division": {
            "value": "Hubei"
          },
          "gisaid_epi_isl": {
            "value": "EPI_ISL_408511"
          },
          "host": {
            "value": "Environment"
          },
          "location": {
            "value": "Wuhan"
          },
          "num_date": {
            "confidence": [
              2020.0013661202186,
              2020.0013661202186
            ],
            "value": 2020.0013661202186
          },
          "originating_lab": {
            "value": "Institute of Viral Disease Control and Prevention, China CDC"
          },
          "recency": {
            "value": "Older"
          },
          "region": {
            "value": "Asia"
          },
          "submitting_lab": {
            "value": "Institute of Viral Disease Control and Prevention, China CDC"
          },
          "url": "https://www.gisaid.org"
        }
      },
      {
        "branch_attrs": {
          "labels": {
            "aa": "M: C64Y; S: E1258D"
          },
          "mutations": {
            "M": [
              "C64Y"
            ],
            "S": [
              "E1258D"
            ],
            "nuc": [
              "A25336C",
              "C25357A",
              "G26713A"
            ]
          }
        },
        "name": "Guangdong/20SF179/2020",
        "node_attrs": {
          "age": {
            "value": "36"
          },
          "author": {
            "author": "Li et al",
            "value": "Li et al"
          },
          "clade_membership": {
            "value": "unassigned"
          },
          "country": {
            "confidence": {
              "China": 1.0
            },
            "entropy": -1.000088900581841e-12,
            "value": "China"
          },
          "div": 3.0302526541220653,
          "division": {
            "value": "Guangdong"
          },
          "gisaid_epi_isl": {
            "value": "EPI_ISL_428451"
          },
          "host": {
            "value": "Human"
          },
          "location": {
            "value": "Zhuhai"
          },
          "num_date": {
            "confidence": [
              2020.058743169399,
              2020.058743169399
            ],
            "value": 2020.058743169399
          },
          "originating_lab": {
            "value": "Guangdong Provincial Center for Diseases Control and Prevention;Guangdong Provincial Institute of Public Health"
          },
          "recency": {
            "value": "One month ago"
          },
          "region": {
            "value": "Asia"
          },
          "sex": {
            "value": "Male"
          },
          "submitting_lab": {
            "value": "School of Public Health, The University of Hong Kong"
          },
          "url": "https://www.gisaid.org"
        }
      },
      {
        "branch_attrs": {
          "labels": {
            "aa": "ORF1b: K2160E"
          },
          "mutations": {
            "ORF1b": [
              "K2160E"
            ],
            "nuc": [
              "T1405C",
              "G9802T",
              "A19945G",
              "C25267T",
              "C27615G"
            ]
          }
        },
        "name": "Hangzhou/ZJU-07/2020",
        "node_attrs": {
          "age": {
            "value": "0"
          },
          "author": {
            "author": "Yao et al",
            "value": "Yao et al"
          },
          "clade_membership": {
            "value": "unassigned"
          },
          "country": {
            "confidence": {
              "China": 1.0
            },
            "entropy": -1.000088900581841e-12,
            "value": "China"
          },
          "div": 4.990867871564332,
          "division": {
            "value": "Zhejiang"
          },
          "gisaid_epi_isl": {
            "value": "EPI_ISL_416425"
          },
          "host": {
            "value": "Human"
          },
          "location": {
            "value": "Hangzhou"
          },
          "num_date": {
            "confidence": [
              2020.0915300546449,
              2020.0915300546449
            ],
            "value": 2020.0915300546449
          },
          "originating_lab": {
            "value": "State Key Laboratory for Diagnosis and Treatment of Infectious Diseases, National Clinical Research Center for Infectious Diseases, First Affiliated Hospital, Zhejiang University School of Medicine, Hangzhou, China 310003"
          },
          "recency": {
            "value": "Older"
          },
          "region": {
            "value": "Asia"
          },
          "sex": {
            "value": "Male"
          },
          "submitting_lab": {
            "value": "State Key Laboratory for Diagnosis and Treatment of Infectious Diseases, National Clinical Research Center for Infectious Diseases, First Affiliated Hospital, Zhejiang University School of Medicine, Hangzhou, China 310003"
          },
          "url": "https://www.gisaid.org"
        }
      },
      {
        "branch_attrs": {
          "labels": {
            "aa": "S: F32I"
          },
          "mutations": {
            "S": [
              "F32I"
            ],
            "nuc": [
              "T21656A"
            ]
          }
        },
        "name": "Wuhan/HBCDC-HB-01/2019",
        "node_attrs": {
          "age": {
            "value": "49"
          },
          "author": {
            "author": "Fang et al",
            "value": "Fang et al"
          },
          "clade_membership": {
            "value": "unassigned"
          },
          "country": {
            "confidence": {
              "China": 1.0
            },
            "entropy": -1.000088900581841e-12,
            "value": "China"
          },
          "div": 0.9980208833324575,
          "division": {
            "value": "Hubei"
          },
          "gisaid_epi_isl": {
            "value": "EPI_ISL_402132"
          },
          "host": {
            "value": "Human"
          },
          "location": {
            "value": "Wuhan"
          },
          "num_date": {
            "confidence": [
              2019.995890410959,
              2019.995890410959
            ],
            "value": 2019.995890410959
          },
          "originating_lab": {
            "value": "Wuhan Jinyintan Hospital"
          },
          "recency": {
            "value": "Older"
          },
          "region": {
            "value": "Asia"
          },
          "sex": {
            "value": "Female"
          },
          "submitting_lab": {
            "value": "Hubei Provincial Center for Disease Control and Prevention"
          },
          "url": "https://www.gisaid.org"
        }
      },
      {
        "branch_attrs": {
          "labels": {
            "aa": "ORF7a: P34S"
          },
          "mutations": {
            "ORF7a": [
              "P34S"
            ],
            "nuc": [
              "C27493T",
              "C28253T"
            ]
          }
        },
        "name": "Wuhan/IVDC-HB-04/2020",
        "node_attrs": {
          "age": {
            "value": "61"
          },
          "author": {
            "author": "Tan et al",
            "value": "Tan et al"
          },
          "clade_membership": {
            "value": "unassigned"
          },
          "country": {
            "confidence": {
              "China": 1.0
            },
            "entropy": -1.000088900581841e-12,
            "value": "China"
          },
          "div": 1.9960300308380445,
          "division": {
            "value": "Hubei"
          },
          "gisaid_epi_isl": {
            "value": "EPI_ISL_402120"
          },
          "host": {
            "value": "Human"
          },
          "location": {
            "value": "Wuhan"
          },
          "num_date": {
            "confidence": [
              2020.0013661202186,
              2020.0013661202186
            ],
            "value": 2020.0013661202186
          },
          "originating_lab": {
            "value": "National Institute for Viral Disease Control and Prevention, China CDC"
          },
          "recency": {
            "value": "Older"
          },
          "region": {
            "value": "Asia"
          },
          "sex": {
            "value": "Male"
          },
          "submitting_lab": {
            "value": "National Institute for Viral Disease Control and Prevention, China CDC"
          },
          "url": "https://www.gisaid.org"
        }
      },
      {
        "branch_attrs": {
          "labels": {
            "aa": "ORF1a: G2251S; ORF1b: K2557R"
          },
          "mutations": {
            "ORF1a": [
              "G2251S"
            ],
            "ORF1b": [
              "K2557R"
            ],
            "nuc": [
              "G7016A",
              "A21137G"
            ]
          }
        },
        "name": "Wuhan/WIV05/2019",
        "node_attrs": {
          "age": {
            "value": "52"
          },
          "author": {
            "author": "Zhou et al",
            "value": "Zhou et al"
          },
          "clade_membership": {
            "value": "unassigned"
          },
          "country": {
            "confidence": {
              "China": 1.0
            },
            "entropy": -1.000088900581841e-12,
            "value": "China"
          },
          "div": 1.9959943590947828,
          "division": {
            "value": "Hubei"
          },
          "genbank_accession": {
            "value": "MN996529"
          },
          "gisaid_epi_isl": {
            "value": "EPI_ISL_402128"
          },
          "host": {
            "value": "Human"
          },
          "location": {
            "value": "Wuhan"
          },
          "num_date": {
            "confidence": [
              2019.995890410959,
              2019.995890410959
            ],
            "value": 2019.995890410959
          },
          "originating_lab": {
            "value": "Wuhan Jinyintan Hospital"
          },
          "recency": {
            "value": "Older"
          },
          "region": {
            "value": "Asia"
          },
          "sex": {
            "value": "Female"
          },
          "submitting_lab": {
            "value": "Wuhan Institute of Virology, Chinese Academy of Sciences"
          },
          "url": "https://www.gisaid.org"
        }
      },
      {
        "branch_attrs": {
          "labels": {
            "aa": "ORF1a: I2244T"
          },
          "mutations": {
            "ORF1a": [
              "I2244T"
            ],
            "nuc": [
              "T6996C"
            ]
          }
        },
        "name": "Wuhan/IPBCAMS-WH-03/2019",
        "node_attrs": {
          "age": {
            "value": "41"
          },
          "author": {
            "author": "Ren et al",
            "value": "Ren et al"
          },
          "clade_membership": {
            "value": "unassigned"
          },
          "country": {
            "confidence": {
              "China": 1.0
            },
            "entropy": -1.000088900581841e-12,
            "value": "China"
          },
          "div": 0.997961323535941,
          "division": {
            "value": "Hubei"
          },
          "genbank_accession": {
            "value": "MT019531"
          },
          "gisaid_epi_isl": {
            "value": "EPI_ISL_403930"
          },
          "host": {
            "value": "Human"
          },
          "location": {
            "value": "Wuhan"
          },
          "num_date": {
            "confidence": [
              2019.995890410959,
              2019.995890410959
            ],
            "value": 2019.995890410959
          },
          "originating_lab": {
            "value": "Institute of Pathogen Biology, Chinese Academy of Medical Sciences & Peking Union Medical College"
          },
          "recency": {
            "value": "Older"
          },
          "region": {
            "value": "Asia"
          },
          "sex": {
            "value": "Male"
          },
          "submitting_lab": {
            "value": "Institute of Pathogen Biology, Chinese Academy of Medical Sciences & Peking Union Medical College"
          },
          "url": "https://www.gisaid.org"
        }
      },
      {
        "branch_attrs": {
          "labels": {
            "aa": "ORF1a: N2708S, F2908I"
          },
          "mutations": {
            "ORF1a": [
              "N2708S",
              "F2908I"
            ],
            "nuc": [
              "A3778G",
              "A8388G",
              "T8987A"
            ]
          }
        },
        "name": "Wuhan/IPBCAMS-WH-01/2019",
        "node_attrs": {
          "age": {
            "value": "65"
          },
          "author": {
            "author": "Ren et al",
            "value": "Ren et al"
          },
          "clade_membership": {
            "value": "unassigned"
          },
          "country": {
            "confidence": {
              "China": 1.0
            },
            "entropy": -1.000088900581841e-12,
            "value": "China"
          },
          "div": 2.994159914372869,
          "division": {
            "value": "Hubei"
          },
          "genbank_accession": {
            "value": "MT019529"
          },
          "gisaid_epi_isl": {
            "value": "EPI_ISL_402123"
          },
          "host": {
            "value": "Human"
          },
          "location": {
            "value": "Wuhan"
          },
          "num_date": {
            "confidence": [
              2019.9794520547946,
              2019.9794520547946
            ],
            "value": 2019.9794520547946
          },
          "originating_lab": {
            "value": "Institute of Pathogen Biology, Chinese Academy of Medical Sciences & Peking Union Medical College"
          },
          "recency": {
            "value": "Older"
          },
          "region": {
            "value": "Asia"
          },
          "sex": {
            "value": "Male"
          },
          "submitting_lab": {
            "value": "Institute of Pathogen Biology, Chinese Academy of Medical Sciences & Peking Union Medical College"
          },
          "url": "https://www.gisaid.org"
        }
      },
      {
        "branch_attrs": {
          "labels": {
            "aa": "ORF1b: D1130G; ORF7a: *122G; ORF7b: M1R; ORF8: Q91K"
          },
          "mutations": {
            "ORF1b": [
              "D1130G"
            ],
            "ORF7a": [
              "*122G"
            ],
            "ORF7b": [
              "M1R"
            ],
            "ORF8": [
              "Q91K"
            ],
            "nuc": [
              "C3619T",
              "A16856G",
              "C22735T",
              "T27757G",
              "C28164A"
            ]
          }
        },
        "name": "Guangzhou/GZMU0060/2020",
        "node_attrs": {
          "age": {
            "value": "25"
          },
          "author": {
            "author": "et al",
            "value": "et al"
          },
          "clade_membership": {
            "value": "unassigned"
          },
          "country": {
            "confidence": {
              "China": 1.0
            },
            "entropy": -1.000088900581841e-12,
            "value": "China"
          },
          "div": 4.99141337212934,
          "division": {
            "value": "Guangdong"
          },
          "gisaid_epi_isl": {
            "value": "EPI_ISL_429103"
          },
          "host": {
            "value": "Human"
          },
          "location": {
            "value": "Guangzhou"
          },
          "num_date": {
            "confidence": [
              2020.1079234972678,
              2020.1079234972678
            ],
            "value": 2020.1079234972678
          },
          "originating_lab": {
            "value": "The First Affiliated Hospital of Guangzhou Medical University"
          },
          "recency": {
            "value": "One month ago"
          },
          "region": {
            "value": "Asia"
          },
          "submitting_lab": {
            "value": "BGI-shenzhen & The First Affiliated Hospital of Guangzhou Medical University"
          },
          "url": "https://www.gisaid.org"
        }
      },
      {
        "branch_attrs": {
          "mutations": {
            "nuc": [
              "C26370T"
            ]
          }
        },
        "children": [
          {
            "branch_attrs": {
              "mutations": {
                "nuc": [
                  "A18114G",
                  "C26388T"
                ]
              }
            },
            "name": "Guangdong/GDSZ202004-P0004/2020",
            "node_attrs": {
              "author": {
                "author": "Lu et al",
                "value": "Lu et al"
              },
              "clade_membership": {
                "value": "unassigned"
              },
              "country": {
                "confidence": {
                  "China": 1.0
                },
                "entropy": -1.000088900581841e-12,
                "value": "China"
              },
              "div": 3.0329357999361912,
              "division": {
                "value": "Guangdong"
              },
              "gisaid_epi_isl": {
                "value": "EPI_ISL_413879"
              },
              "host": {
                "value": "Human"
              },
              "num_date": {
                "confidence": [
                  2020.0969945355191,
                  2020.0969945355191
                ],
                "value": 2020.0969945355191
              },
              "originating_lab": {
                "value": "Guangdong Provincial Institution of Public Health, Guangdong Provinical Center for Disease Control and Prevention"
              },
              "recency": {
                "value": "Older"
              },
              "region": {
                "value": "Asia"
              },
              "sex": {
                "value": "Male"
              },
              "submitting_lab": {
                "value": "Guangdong Provincial Institution of Public Health"
              },
              "url": "https://www.gisaid.org"
            }
          },
          {
            "branch_attrs": {
              "labels": {
                "aa": "ORF1a: L3026S; ORF1b: L1845S"
              },
              "mutations": {
                "ORF1a": [
                  "L3026S"
                ],
                "ORF1b": [
                  "L1845S"
                ],
                "nuc": [
                  "G7936A",
                  "T9342C",
                  "C11008T",
                  "T19001C",
                  "T20001G"
                ]
              }
            },
            "name": "Shanghai/SH0104/2020",
            "node_attrs": {
              "age": {
                "value": "60"
              },
              "author": {
                "author": "Wang et al",
                "value": "Wang et al"
              },
              "clade_membership": {
                "value": "unassigned"
              },
              "country": {
                "confidence": {
                  "China": 1.0
                },
                "entropy": -1.000088900581841e-12,
                "value": "China"
              },
              "div": 6.061509508255057,
              "division": {
                "value": "Shanghai"
              },
              "gisaid_epi_isl": {
                "value": "EPI_ISL_416395"
              },
              "host": {
                "value": "Human"
              },
              "num_date": {
                "confidence": [
                  2020.1079234972678,
                  2020.1079234972678
                ],
                "value": 2020.1079234972678
              },
              "originating_lab": {
                "value": "Shanghai Public Health Clinical Center, Shanghai Medical College, Fudan University"
              },
              "recency": {
                "value": "Older"
              },
              "region": {
                "value": "Asia"
              },
              "sex": {
                "value": "Male"
              },
              "submitting_lab": {
                "value": "National Research Center for Translational Medicine (Shanghai), Ruijin Hospital affiliated to Shanghai Jiao Tong University School of Medicine & Shanghai Public Health Clinical Center"
              },
              "url": "https://www.gisaid.org"
            }
          }
        ],
        "name": "NODE_0003353",
        "node_attrs": {
          "clade_membership": {
            "value": "unassigned"
          },
          "div": 0.9913581538559983,
          "num_date": {
            "confidence": [
              2019.887928747654,
              2020.0668530649139
            ],
            "value": 2019.9545114906593
          },
          "country": {
            "confidence": {
              "China": 0.9999502370659965
            },
            "entropy": 0.0006609429235632434,
            "value": "China"
          }
        }
      },
      {
        "branch_attrs": {
          "labels": {
            "aa": "N: S404A"
          },
          "mutations": {
            "N": [
              "S404A"
            ],
            "nuc": [
              "C19386T",
              "G22081A",
              "T29483G"
            ]
          }
        },
        "children": [
          {
            "branch_attrs": {
              "mutations": {}
            },
            "name": "Guangdong/GDFS2020127-P0026/2020",
            "node_attrs": {
              "age": {
                "value": "75"
              },
              "author": {
                "author": "Lu et al",
                "value": "Lu et al"
              },
              "clade_membership": {
                "value": "unassigned"
              },
              "country": {
                "confidence": {
                  "China": 1.0
                },
                "entropy": -1.000088900581841e-12,
                "value": "China"
              },
              "div": 2.9742612852978225,
              "division": {
                "value": "Guangdong"
              },
              "gisaid_epi_isl": {
                "value": "EPI_ISL_413874"
              },
              "host": {
                "value": "Human"
              },
              "num_date": {
                "confidence": [
                  2020.1161202185792,
                  2020.1161202185792
                ],
                "value": 2020.1161202185792
              },
              "originating_lab": {
                "value": "Guangdong Provincial Institution of Public Health, Guangdong Provinical Center for Disease Control and Prevention"
              },
              "recency": {
                "value": "Older"
              },
              "region": {
                "value": "Asia"
              },
              "sex": {
                "value": "Male"
              },
              "submitting_lab": {
                "value": "Guangdong Provincial Institution of Public Health"
              },
              "url": "https://www.gisaid.org"
            }
          },
          {
            "branch_attrs": {
              "mutations": {
                "nuc": [
                  "A18789C"
                ]
              }
            },
            "name": "Shanghai/SH0020/2020",
            "node_attrs": {
              "age": {
                "value": "42"
              },
              "author": {
                "author": "Wang et al",
                "value": "Wang et al"
              },
              "clade_membership": {
                "value": "unassigned"
              },
              "country": {
                "confidence": {
                  "China": 1.0
                },
                "entropy": -1.000088900581841e-12,
                "value": "China"
              },
              "div": 3.973577834442019,
              "division": {
                "value": "Shanghai"
              },
              "gisaid_epi_isl": {
                "value": "EPI_ISL_416329"
              },
              "host": {
                "value": "Human"
              },
              "num_date": {
                "confidence": [
                  2020.0860655737704,
                  2020.0860655737704
                ],
                "value": 2020.0860655737704
              },
              "originating_lab": {
                "value": "Shanghai Public Health Clinical Center, Shanghai Medical College, Fudan University"
              },
              "recency": {
                "value": "Older"
              },
              "region": {
                "value": "Asia"
              },
              "sex": {
                "value": "Female"
              },
              "submitting_lab": {
                "value": "National Research Center for Translational Medicine (Shanghai), Ruijin Hospital affiliated to Shanghai Jiao Tong University School of Medicine & Shanghai Public Health Clinical Center"
              },
              "url": "https://www.gisaid.org"
            }
          }
        ],
        "name": "NODE_0003630",
        "node_attrs": {
          "clade_membership": {
            "value": "unassigned"
          },
          "div": 2.974261285297241,
          "num_date": {
            "confidence": [
              2020.0456376092711,
              2020.0833725267164
            ],
            "value": 2020.0689499697535
          },
          "country": {
            "confidence": {
              "China": 0.9999502370659965
            },
            "entropy": 0.0006609429235632434,
            "value": "China"
          }
        }
      },
      {
        "branch_attrs": {
          "mutations": {
            "nuc": [
              "A24325G"
            ]
          }
        },
        "children": [
          {
            "branch_attrs": {
              "labels": {
                "aa": "ORF1b: D2617N"
              },
              "mutations": {
                "ORF1b": [
                  "D2617N"
                ],
                "nuc": [
                  "G21316A"
                ]
              }
            },
            "name": "Wuhan/WIV02/2019",
            "node_attrs": {
              "age": {
                "value": "32"
              },
              "author": {
                "author": "Zhou et al",
                "value": "Zhou et al"
              },
              "clade_membership": {
                "value": "unassigned"
              },
              "country": {
                "confidence": {
                  "China": 1.0
                },
                "entropy": -1.000088900581841e-12,
                "value": "China"
              },
              "div": 1.989304644451758,
              "division": {
                "value": "Hubei"
              },
              "genbank_accession": {
                "value": "MN996527"
              },
              "gisaid_epi_isl": {
                "value": "EPI_ISL_402127"
              },
              "host": {
                "value": "Human"
              },
              "location": {
                "value": "Wuhan"
              },
              "num_date": {
                "confidence": [
                  2019.995890410959,
                  2019.995890410959
                ],
                "value": 2019.995890410959
              },
              "originating_lab": {
                "value": "Wuhan Jinyintan Hospital"
              },
              "recency": {
                "value": "Older"
              },
              "region": {
                "value": "Asia"
              },
              "sex": {
                "value": "Male"
              },
              "submitting_lab": {
                "value": "Wuhan Institute of Virology, Chinese Academy of Sciences"
              },
              "url": "https://www.gisaid.org"
            }
          },
          {
            "branch_attrs": {
              "mutations": {}
            },
            "children": [
              {
                "branch_attrs": {
                  "mutations": {}
                },
                "name": "USA/CA8/2020",
                "node_attrs": {
                  "age": {
                    "value": "51"
                  },
                  "author": {
                    "author": "Queen et al",
                    "value": "Queen et al"
                  },
                  "clade_membership": {
                    "value": "unassigned"
                  },
                  "country": {
                    "confidence": {
                      "USA": 1.0
                    },
                    "entropy": -1.000088900581841e-12,
                    "value": "USA"
                  },
                  "div": 0.9913406290691323,
                  "division": {
                    "value": "California"
                  },
                  "genbank_accession": {
                    "value": "MT106053"
                  },
                  "gisaid_epi_isl": {
                    "value": "EPI_ISL_411955"
                  },
                  "host": {
                    "value": "Human"
                  },
                  "num_date": {
                    "confidence": [
                      2020.110655737705,
                      2020.110655737705
                    ],
                    "value": 2020.110655737705
                  },
                  "originating_lab": {
                    "value": "California Department of Public Health"
                  },
                  "recency": {
                    "value": "Older"
                  },
                  "region": {
                    "value": "North America"
                  },
                  "sex": {
                    "value": "Female"
                  },
                  "submitting_lab": {
                    "value": "Pathogen Discovery, Respiratory Viruses Branch, Division of Viral Diseases, Centers for Disease Control and Prevention"
                  },
                  "url": "https://www.gisaid.org"
                }
              },
              {
                "branch_attrs": {
                  "mutations": {}
                },
                "children": [
                  {
                    "branch_attrs": {
                      "mutations": {}
                    },
                    "name": "Wuhan/HBCDC-HB-02/2019",
                    "node_attrs": {
                      "author": {
                        "author": "Fang et al",
                        "value": "Fang et al"
                      },
                      "clade_membership": {
                        "value": "unassigned"
                      },
                      "country": {
                        "confidence": {
                          "China": 1.0
                        },
                        "entropy": -1.000088900581841e-12,
                        "value": "China"
                      },
                      "div": 0.9913406290697371,
                      "division": {
                        "value": "Hubei"
                      },
                      "gisaid_epi_isl": {
                        "value": "EPI_ISL_412898"
                      },
                      "host": {
                        "value": "Human"
                      },
                      "location": {
                        "value": "Wuhan"
                      },
                      "num_date": {
                        "confidence": [
                          2019.995890410959,
                          2019.995890410959
                        ],
                        "value": 2019.995890410959
                      },
                      "originating_lab": {
                        "value": "Wuhan Jinyintan Hospital"
                      },
                      "recency": {
                        "value": "Older"
                      },
                      "region": {
                        "value": "Asia"
                      },
                      "sex": {
                        "value": "Male"
                      },
                      "submitting_lab": {
                        "value": "Hubei Provincial Center for Disease Control and Prevention"
                      },
                      "url": "https://www.gisaid.org"
                    }
                  },
                  {
                    "branch_attrs": {
                      "mutations": {}
                    },
                    "name": "Wuhan/IVDC-HB-GX02/2019",
                    "node_attrs": {
                      "age": {
                        "value": "32"
                      },
                      "author": {
                        "author": "Tan et al",
                        "value": "Tan et al"
                      },
                      "clade_membership": {
                        "value": "unassigned"
                      },
                      "country": {
                        "confidence": {
                          "China": 1.0
                        },
                        "entropy": -1.000088900581841e-12,
                        "value": "China"
                      },
                      "div": 0.9913406290697371,
                      "division": {
                        "value": "Hubei"
                      },
                      "gisaid_epi_isl": {
                        "value": "EPI_ISL_434534"
                      },
                      "host": {
                        "value": "Human"
                      },
                      "location": {
                        "value": "Wuhan"
                      },
                      "num_date": {
                        "confidence": [
                          2019.995890410959,
                          2019.995890410959
                        ],
                        "value": 2019.995890410959
                      },
                      "originating_lab": {
                        "value": "National Institute for Viral Disease Control and Prevention, China CDC"
                      },
                      "recency": {
                        "value": "One week ago"
                      },
                      "region": {
                        "value": "Asia"
                      },
                      "sex": {
                        "value": "Male"
                      },
                      "submitting_lab": {
                        "value": "National Institute for Viral Disease Control and Prevention, China CDC,  Yunnan Provincial CDC"
                      },
                      "url": "https://www.gisaid.org"
                    }
                  }
                ],
                "name": "NODE_0000014",
                "node_attrs": {
                  "clade_membership": {
                    "value": "unassigned"
                  },
                  "div": 0.9913406290691559,
                  "num_date": {
                    "confidence": [
                      2019.978747686742,
                      2019.995890410959
                    ],
                    "value": 2019.9889507373614
                  },
                  "country": {
                    "confidence": {
                      "China": 0.999813841208442
                    },
                    "entropy": 0.002172445429099922,
                    "value": "China"
                  }
                }
              }
            ],
            "name": "NODE_0000012",
            "node_attrs": {
              "clade_membership": {
                "value": "unassigned"
              },
              "div": 0.9913406290685511,
              "num_date": {
                "confidence": [
                  2019.9603587980405,
                  2019.9945762474874
                ],
                "value": 2019.9799693064203
              },
              "country": {
                "confidence": {
                  "China": 0.9884667090920455,
                  "USA": 0.00926501151598391
                },
                "entropy": 0.07563658776757137,
                "value": "China"
              }
            }
          }
        ],
        "name": "NODE_0003631",
        "node_attrs": {
          "clade_membership": {
            "value": "unassigned"
          },
          "div": 0.9913406290679464,
          "num_date": {
            "confidence": [
              2019.9293753970705,
              2019.9851830381897
            ],
            "value": 2019.9544782968612
          },
          "country": {
            "confidence": {
              "China": 0.999813841205488
            },
            "entropy": 0.0021724454645226593,
            "value": "China"
          }
        }
      },
      {
        "branch_attrs": {
          "mutations": {
            "nuc": [
              "G29449T"
            ]
          }
        },
        "children": [
          {
            "branch_attrs": {
              "mutations": {}
            },
            "children": [
              {
                "branch_attrs": {
                  "mutations": {
                    "nuc": [
                      "T514C"
                    ]
                  }
                },
                "name": "Netherlands/NoordBrabant_82/2020",
                "node_attrs": {
                  "author": {
                    "author": "Bas Oude Munnink et al",
                    "value": "Bas Oude Munnink et al"
                  },
                  "clade_membership": {
                    "value": "unassigned"
                  },
                  "country": {
                    "confidence": {
                      "Netherlands": 1.0
                    },
                    "entropy": -1.000088900581841e-12,
                    "value": "Netherlands"
                  },
                  "div": 1.9897389990774874,
                  "division": {
                    "value": "North Brabant"
                  },
                  "gisaid_epi_isl": {
                    "value": "EPI_ISL_422877"
                  },
                  "host": {
                    "value": "Human"
                  },
                  "num_date": {
                    "confidence": [
                      2020.1953551912568,
                      2020.1953551912568
                    ],
                    "value": 2020.1953551912568
                  },
                  "originating_lab": {
                    "value": "Dutch COVID-19 response team"
                  },
                  "recency": {
                    "value": "One month ago"
                  },
                  "region": {
                    "value": "Europe"
                  },
                  "submitting_lab": {
                    "value": "Erasmus Medical Center"
                  },
                  "url": "https://www.gisaid.org"
                }
              },
              {
                "name": "Australia/NSW02/2020_travel_history",
                "node_attrs": {
                  "div": 1.9902963951225892,
                  "num_date": {
                    "confidence": [
                      2020.058743169399,
                      2020.058743169399
                    ],
                    "value": 2020.058743169399
                  },
                  "country": {
                    "confidence": {
                      "China": 1.0
                    },
                    "entropy": -1.000088900581841e-12,
                    "value": "China"
                  }
                },
                "children": [
                  {
                    "branch_attrs": {
                      "labels": {
                        "aa": "ORF1a: L2688F"
                      },
                      "mutations": {
                        "ORF1a": [
                          "L2688F"
                        ],
                        "nuc": [
                          "C8327T"
                        ]
                      }
                    },
                    "name": "Australia/NSW02/2020",
                    "node_attrs": {
                      "age": {
                        "value": "53"
                      },
                      "author": {
                        "author": "Rockett et al",
                        "value": "Rockett et al"
                      },
                      "clade_membership": {
                        "value": "unassigned"
                      },
                      "country": {
                        "value": "Australia"
                      },
                      "country_exposure": {
                        "value": "China"
                      },
                      "div": 1.9902963951225892,
                      "division": {
                        "value": "New South Wales"
                      },
                      "gisaid_epi_isl": {
                        "value": "EPI_ISL_408976"
                      },
                      "host": {
                        "value": "Human"
                      },
                      "location": {
                        "value": "Sydney"
                      },
                      "num_date": {
                        "confidence": [
                          2020.058743169399,
                          2020.058743169399
                        ],
                        "value": 2020.058743169399
                      },
                      "originating_lab": {
                        "value": "Centre for Infectious Diseases and Microbiology Laboratory Services"
                      },
                      "recency": {
                        "value": "Older"
                      },
                      "region": {
                        "value": "Oceania"
                      },
                      "sex": {
                        "value": "Male"
                      },
                      "submitting_lab": {
                        "value": "NSW Health Pathology - Institute of Clinical Pathology and Medical Research; Westmead Hospital; University of Sydney"
                      },
                      "url": "https://www.gisaid.org"
                    }
                  }
                ]
              }
            ],
            "name": "NODE_0000023",
            "node_attrs": {
              "clade_membership": {
                "value": "unassigned"
              },
              "div": 0.9913516405574798,
              "num_date": {
                "confidence": [
                  2019.9860475785867,
                  2020.058743169399
                ],
                "value": 2020.0343893028657
              },
              "country": {
                "confidence": {
                  "China": 0.989906748994823,
                  "Netherlands": 0.006892707894295939
                },
                "entropy": 0.07244086254253748,
                "value": "China"
              }
            }
          },
          {
            "branch_attrs": {
              "labels": {
                "aa": "ORF1a: P1207H"
              },
              "mutations": {
                "ORF1a": [
                  "P1207H"
                ],
                "nuc": [
                  "C3885A"
                ]
              }
            },
            "children": [
              {
                "branch_attrs": {
                  "labels": {
                    "aa": "ORF1a: S2083I; ORF1b: D2290N"
                  },
                  "mutations": {
                    "ORF1a": [
                      "S2083I"
                    ],
                    "ORF1b": [
                      "D2290N"
                    ],
                    "nuc": [
                      "G6513T",
                      "G20335A"
                    ]
                  }
                },
                "children": [
                  {
                    "branch_attrs": {
                      "labels": {
                        "aa": "ORF1a: V1994D; ORF1b: V658I, A1219S"
                      },
                      "mutations": {
                        "ORF1a": [
                          "V1994D"
                        ],
                        "ORF1b": [
                          "V658I",
                          "A1219S"
                        ],
                        "nuc": [
                          "T6246A",
                          "G15439A",
                          "G17122T",
                          "C21552T"
                        ]
                      }
                    },
                    "name": "Shanghai/SH0085/2020",
                    "node_attrs": {
                      "age": {
                        "value": "63"
                      },
                      "author": {
                        "author": "Wang et al",
                        "value": "Wang et al"
                      },
                      "clade_membership": {
                        "value": "unassigned"
                      },
                      "country": {
                        "confidence": {
                          "China": 1.0
                        },
                        "entropy": -1.000088900581841e-12,
                        "value": "China"
                      },
                      "div": 7.98568151169637,
                      "division": {
                        "value": "Shanghai"
                      },
                      "gisaid_epi_isl": {
                        "value": "EPI_ISL_416385"
                      },
                      "host": {
                        "value": "Human"
                      },
                      "num_date": {
                        "confidence": [
                          2020.0806010928961,
                          2020.0806010928961
                        ],
                        "value": 2020.0806010928961
                      },
                      "originating_lab": {
                        "value": "Shanghai Public Health Clinical Center, Shanghai Medical College, Fudan University"
                      },
                      "recency": {
                        "value": "Older"
                      },
                      "region": {
                        "value": "Asia"
                      },
                      "sex": {
                        "value": "Female"
                      },
                      "submitting_lab": {
                        "value": "National Research Center for Translational Medicine (Shanghai), Ruijin Hospital affiliated to Shanghai Jiao Tong University School of Medicine & Shanghai Public Health Clinical Center"
                      },
                      "url": "https://www.gisaid.org"
                    }
                  },
                  {
                    "branch_attrs": {
                      "mutations": {}
                    },
                    "name": "Shanghai/SH0094/2020",
                    "node_attrs": {
                      "age": {
                        "value": "63"
                      },
                      "author": {
                        "author": "Wang et al",
                        "value": "Wang et al"
                      },
                      "clade_membership": {
                        "value": "unassigned"
                      },
                      "country": {
                        "confidence": {
                          "China": 1.0
                        },
                        "entropy": -1.000088900581841e-12,
                        "value": "China"
                      },
                      "div": 3.965595856631725,
                      "division": {
                        "value": "Shanghai"
                      },
                      "gisaid_epi_isl": {
                        "value": "EPI_ISL_416390"
                      },
                      "host": {
                        "value": "Human"
                      },
                      "num_date": {
                        "confidence": [
                          2020.0833333333333,
                          2020.0833333333333
                        ],
                        "value": 2020.0833333333333
                      },
                      "originating_lab": {
                        "value": "Shanghai Public Health Clinical Center, Shanghai Medical College, Fudan University"
                      },
                      "recency": {
                        "value": "Older"
                      },
                      "region": {
                        "value": "Asia"
                      },
                      "sex": {
                        "value": "Male"
                      },
                      "submitting_lab": {
                        "value": "National Research Center for Translational Medicine (Shanghai), Ruijin Hospital affiliated to Shanghai Jiao Tong University School of Medicine & Shanghai Public Health Clinical Center"
                      },
                      "url": "https://www.gisaid.org"
                    }
                  }
                ],
                "name": "NODE_0003643",
                "node_attrs": {
                  "clade_membership": {
                    "value": "unassigned"
                  },
                  "div": 3.9655958566311433,
                  "num_date": {
                    "confidence": [
                      2020.0283771203308,
                      2020.0727250993323
                    ],
                    "value": 2020.0416861112756
                  },
                  "country": {
                    "confidence": {
                      "China": 0.9999492674727857
                    },
                    "entropy": 0.0006724590636770199,
                    "value": "China"
                  }
                }
              },
              {
                "branch_attrs": {
                  "mutations": {
                    "nuc": [
                      "C12778T",
                      "T13270C"
                    ]
                  }
                },
                "children": [
                  {
                    "branch_attrs": {
                      "mutations": {}
                    },
                    "name": "Lishui/LS111/2020",
                    "node_attrs": {
                      "age": {
                        "value": "71"
                      },
                      "author": {
                        "author": "Xiaoguang et al",
                        "value": "Xiaoguang et al"
                      },
                      "clade_membership": {
                        "value": "unassigned"
                      },
                      "country": {
                        "confidence": {
                          "China": 1.0
                        },
                        "entropy": -1.000088900581841e-12,
                        "value": "China"
                      },
                      "div": 3.9655661071073993,
                      "division": {
                        "value": "Zhejiang"
                      },
                      "gisaid_epi_isl": {
                        "value": "EPI_ISL_429852"
                      },
                      "host": {
                        "value": "Human"
                      },
                      "location": {
                        "value": "Lishui"
                      },
                      "num_date": {
                        "confidence": [
                          2020.0669398907103,
                          2020.0669398907103
                        ],
                        "value": 2020.0669398907103
                      },
                      "originating_lab": {
                        "value": "Centers for Disease Control and Prevention of Lishui"
                      },
                      "recency": {
                        "value": "One month ago"
                      },
                      "region": {
                        "value": "Asia"
                      },
                      "sex": {
                        "value": "Male"
                      },
                      "submitting_lab": {
                        "value": "Department of Inspection,Centers for Disease Control and Prevention of Lishui"
                      },
                      "url": "https://www.gisaid.org"
                    }
                  },
                  {
                    "branch_attrs": {
                      "mutations": {}
                    },
                    "children": [
                      {
                        "branch_attrs": {
                          "mutations": {}
                        },
                        "name": "Hangzhou/ZJU-06/2020",
                        "node_attrs": {
                          "age": {
                            "value": "71"
                          },
                          "author": {
                            "author": "Yao et al",
                            "value": "Yao et al"
                          },
                          "clade_membership": {
                            "value": "unassigned"
                          },
                          "country": {
                            "confidence": {
                              "China": 1.0
                            },
                            "entropy": -1.000088900581841e-12,
                            "value": "China"
                          },
                          "div": 3.965566107108004,
                          "division": {
                            "value": "Zhejiang"
                          },
                          "gisaid_epi_isl": {
                            "value": "EPI_ISL_416047"
                          },
                          "host": {
                            "value": "Human"
                          },
                          "location": {
                            "value": "Hangzhou"
                          },
                          "num_date": {
                            "confidence": [
                              2020.0887978142077,
                              2020.0887978142077
                            ],
                            "value": 2020.0887978142077
                          },
                          "originating_lab": {
                            "value": "State Key Laboratory for Diagnosis and Treatment of Infectious Diseases, National Clinical Research Center for Infectious Diseases, First Affiliated Hospital, Zhejiang University School of Medicine, Hangzhou, China 310003"
                          },
                          "recency": {
                            "value": "Older"
                          },
                          "region": {
                            "value": "Asia"
                          },
                          "sex": {
                            "value": "Male"
                          },
                          "submitting_lab": {
                            "value": "State Key Laboratory for Diagnosis and Treatment of Infectious Diseases, National Clinical Research Center for Infectious Diseases, First Affiliated Hospital, Zhejiang University School of Medicine, Hangzhou, China 310003"
                          },
                          "url": "https://www.gisaid.org"
                        }
                      },
                      {
                        "branch_attrs": {
                          "mutations": {}
                        },
                        "name": "Lishui/LS556/2020",
                        "node_attrs": {
                          "age": {
                            "value": "50"
                          },
                          "author": {
                            "author": "Xiaoguang et al",
                            "value": "Xiaoguang et al"
                          },
                          "clade_membership": {
                            "value": "unassigned"
                          },
                          "country": {
                            "confidence": {
                              "China": 1.0
                            },
                            "entropy": -1.000088900581841e-12,
                            "value": "China"
                          },
                          "div": 3.965566107108004,
                          "division": {
                            "value": "Zhejiang"
                          },
                          "gisaid_epi_isl": {
                            "value": "EPI_ISL_429853"
                          },
                          "host": {
                            "value": "Human"
                          },
                          "location": {
                            "value": "Lishui"
                          },
                          "num_date": {
                            "confidence": [
                              2020.0751366120219,
                              2020.0751366120219
                            ],
                            "value": 2020.0751366120219
                          },
                          "originating_lab": {
                            "value": "Centers for Disease Control and Prevention of Lishui"
                          },
                          "recency": {
                            "value": "One month ago"
                          },
                          "region": {
                            "value": "Asia"
                          },
                          "sex": {
                            "value": "Male"
                          },
                          "submitting_lab": {
                            "value": "Department of Inspection,Centers for Disease Control and Prevention of Lishui"
                          },
                          "url": "https://www.gisaid.org"
                        }
                      }
                    ],
                    "name": "NODE_0000029",
                    "node_attrs": {
                      "clade_membership": {
                        "value": "unassigned"
                      },
                      "div": 3.965566107107423,
                      "num_date": {
                        "confidence": [
                          2020.0606329704126,
                          2020.0751366120219
                        ],
                        "value": 2020.0720554020168
                      },
                      "country": {
                        "confidence": {
                          "China": 0.9999493083045979
                        },
                        "entropy": 0.0006719650534798147,
                        "value": "China"
                      }
                    }
                  }
                ],
                "name": "NODE_0003644",
                "node_attrs": {
                  "clade_membership": {
                    "value": "unassigned"
                  },
                  "div": 3.965566107106818,
                  "num_date": {
                    "confidence": [
                      2020.0436392729664,
                      2020.0669398907103
                    ],
                    "value": 2020.060056518146
                  },
                  "country": {
                    "confidence": {
                      "China": 0.9999483391039509
                    },
                    "entropy": 0.0006834567521821172,
                    "value": "China"
                  }
                }
              }
            ],
            "name": "NODE_0003642",
            "node_attrs": {
              "clade_membership": {
                "value": "unassigned"
              },
              "div": 1.9827420438371437,
              "num_date": {
                "confidence": [
                  2019.978636425835,
                  2020.0607261352768
                ],
                "value": 2020.015922065349
              },
              "country": {
                "confidence": {
                  "China": 0.9999459211809988
                },
                "entropy": 0.0007137374945192829,
                "value": "China"
              }
            }
          }
        ],
        "name": "NODE_0003640",
        "node_attrs": {
          "clade_membership": {
            "value": "unassigned"
          },
          "div": 0.9913516405568749,
          "num_date": {
            "confidence": [
              2019.8883328390677,
              2020.048906744507
            ],
            "value": 2019.9544237590362
          },
          "country": {
            "confidence": {
              "China": 0.9998359342916119
            },
            "entropy": 0.0020012473769510106,
            "value": "China"
          }
        }
      },
      {
        "branch_attrs": {
          "labels": {
            "aa": "N: P344S"
          },
          "mutations": {
            "N": [
              "P344S"
            ],
            "nuc": [
              "C29303T"
            ]
          }
        },
        "children": [
          {
            "branch_attrs": {
              "mutations": {}
            },
            "name": "UnitedArabEmirates/L4280/2020",
            "node_attrs": {
              "age": {
                "value": "36"
              },
              "author": {
                "author": "Ahmad Abou Tayoun et al",
                "value": "Ahmad Abou Tayoun et al"
              },
              "clade_membership": {
                "value": "unassigned"
              },
              "country": {
                "confidence": {
                  "United Arab Emirates": 1.0
                },
                "entropy": -1.000088900581841e-12,
                "value": "United Arab Emirates"
              },
              "div": 0.9913581538565798,
              "division": {
                "value": "United Arab Emirates"
              },
              "gisaid_epi_isl": {
                "value": "EPI_ISL_435134"
              },
              "host": {
                "value": "Human"
              },
              "num_date": {
                "confidence": [
                  2020.1051912568305,
                  2020.1051912568305
                ],
                "value": 2020.1051912568305
              },
              "originating_lab": {
                "value": "Mohammed Bin Rashid University of Medicine and Health Sciences"
              },
              "recency": {
                "value": "One week ago"
              },
              "region": {
                "value": "Asia"
              },
              "sex": {
                "value": "Male"
              },
              "submitting_lab": {
                "value": "Al Jalila Genomics Center"
              },
              "url": "https://www.gisaid.org"
            }
          },
          {
            "branch_attrs": {
              "mutations": {
                "nuc": [
                  "C15324T"
                ]
              }
            },
            "children": [
              {
                "branch_attrs": {
                  "labels": {
                    "aa": "ORF1a: E3764D; ORF3a: L140V"
                  },
                  "mutations": {
                    "ORF1a": [
                      "E3764D"
                    ],
                    "ORF3a": [
                      "L140V"
                    ],
                    "nuc": [
                      "G11557T",
                      "C25810G"
                    ]
                  }
                },
                "name": "Japan/KY-V-029/2020",
                "node_attrs": {
                  "age": {
                    "value": "25"
                  },
                  "author": {
                    "author": "Sekizuka et al",
                    "value": "Sekizuka et al"
                  },
                  "clade_membership": {
                    "value": "unassigned"
                  },
                  "country": {
                    "confidence": {
                      "Japan": 1.0
                    },
                    "entropy": -1.000088900581841e-12,
                    "value": "Japan"
                  },
                  "div": 3.97904136924144,
                  "division": {
                    "value": "Kyoto"
                  },
                  "genbank_accession": {
                    "value": "LC522972"
                  },
                  "gisaid_epi_isl": {
                    "value": "EPI_ISL_408669"
                  },
                  "host": {
                    "value": "Human"
                  },
                  "location": {
                    "value": "Kyoto"
                  },
                  "num_date": {
                    "confidence": [
                      2020.077868852459,
                      2020.077868852459
                    ],
                    "value": 2020.077868852459
                  },
                  "originating_lab": {
                    "value": "Dept. of Virology III, National Institute of Infectious Diseases"
                  },
                  "recency": {
                    "value": "Older"
                  },
                  "region": {
                    "value": "Asia"
                  },
                  "sex": {
                    "value": "Female"
                  },
                  "submitting_lab": {
                    "value": "Pathogen Genomics Center, National Institute of Infectious Diseases"
                  },
                  "url": "https://www.gisaid.org"
                }
              },
              {
                "branch_attrs": {
                  "labels": {
                    "aa": "N: G129S; ORF1b: A1521S; ORF8: G50*; S: C1254*, E1258D"
                  },
                  "mutations": {
                    "N": [
                      "G129S"
                    ],
                    "ORF1b": [
                      "A1521S"
                    ],
                    "ORF8": [
                      "G50*"
                    ],
                    "S": [
                      "C1254*",
                      "E1258D"
                    ],
                    "nuc": [
                      "G18028T",
                      "C25324A",
                      "A25336C",
                      "G28041T",
                      "G28658A"
                    ]
                  }
                },
                "name": "Guangdong/20SF243/2020",
                "node_attrs": {
                  "age": {
                    "value": "63"
                  },
                  "author": {
                    "author": "Li et al",
                    "value": "Li et al"
                  },
                  "clade_membership": {
                    "value": "unassigned"
                  },
                  "country": {
                    "confidence": {
                      "China": 1.0
                    },
                    "entropy": -1.000088900581841e-12,
                    "value": "China"
                  },
                  "div": 6.9825166822193605,
                  "division": {
                    "value": "Guangdong"
                  },
                  "gisaid_epi_isl": {
                    "value": "EPI_ISL_428456"
                  },
                  "host": {
                    "value": "Human"
                  },
                  "location": {
                    "value": "Shenzhen"
                  },
                  "num_date": {
                    "confidence": [
                      2020.058743169399,
                      2020.058743169399
                    ],
                    "value": 2020.058743169399
                  },
                  "originating_lab": {
                    "value": "Guangdong Provincial Center for Diseases Control and Prevention;Guangdong Provincial Institute of Public Health"
                  },
                  "recency": {
                    "value": "One month ago"
                  },
                  "region": {
                    "value": "Asia"
                  },
                  "sex": {
                    "value": "Male"
                  },
                  "submitting_lab": {
                    "value": "School of Public Health, The University of Hong Kong"
                  },
                  "url": "https://www.gisaid.org"
                }
              },
              {
                "branch_attrs": {
                  "labels": {
                    "aa": "S: Y28H"
                  },
                  "mutations": {
                    "S": [
                      "Y28H"
                    ],
                    "nuc": [
                      "T21644C"
                    ]
                  }
                },
                "children": [
                  {
                    "branch_attrs": {
                      "labels": {
                        "aa": "ORF1b: R164C; S: S939F"
                      },
                      "mutations": {
                        "ORF1b": [
                          "R164C"
                        ],
                        "S": [
                          "S939F"
                        ],
                        "nuc": [
                          "C13957T",
                          "C23170T",
                          "C24378T"
                        ]
                      }
                    },
                    "name": "UnitedArabEmirates/L6599/2020",
                    "node_attrs": {
                      "age": {
                        "value": "41"
                      },
                      "author": {
                        "author": "Ahmad Abou Tayoun et al",
                        "value": "Ahmad Abou Tayoun et al"
                      },
                      "clade_membership": {
                        "value": "unassigned"
                      },
                      "country": {
                        "confidence": {
                          "United Arab Emirates": 0.9999999999999999
                        },
                        "entropy": -9.99866855976916e-13,
                        "value": "United Arab Emirates"
                      },
                      "div": 5.968322784210527,
                      "division": {
                        "value": "United Arab Emirates"
                      },
                      "gisaid_epi_isl": {
                        "value": "EPI_ISL_435138"
                      },
                      "host": {
                        "value": "Human"
                      },
                      "num_date": {
                        "confidence": [
                          2020.1516393442623,
                          2020.1516393442623
                        ],
                        "value": 2020.1516393442623
                      },
                      "originating_lab": {
                        "value": "Mohammed Bin Rashid University of Medicine and Health Sciences"
                      },
                      "recency": {
                        "value": "One week ago"
                      },
                      "region": {
                        "value": "Asia"
                      },
                      "sex": {
                        "value": "Male"
                      },
                      "submitting_lab": {
                        "value": "Al Jalila Genomics Center"
                      },
                      "url": "https://www.gisaid.org"
                    }
                  },
                  {
                    "branch_attrs": {
                      "mutations": {
                        "nuc": [
                          "A15477G",
                          "C24130T"
                        ]
                      }
                    },
                    "children": [
                      {
                        "branch_attrs": {
                          "mutations": {}
                        },
                        "name": "Australia/QLDID922/2020",
                        "node_attrs": {
                          "age": {
                            "value": "20"
                          },
                          "author": {
                            "author": "Huang et al",
                            "value": "Huang et al"
                          },
                          "clade_membership": {
                            "value": "unassigned"
                          },
                          "country": {
                            "confidence": {
                              "Australia": 1.0
                            },
                            "entropy": -1.000088900581841e-12,
                            "value": "Australia"
                          },
                          "div": 4.95690359405509,
                          "division": {
                            "value": "Queensland"
                          },
                          "gisaid_epi_isl": {
                            "value": "EPI_ISL_418799"
                          },
                          "host": {
                            "value": "Human"
                          },
                          "location": {
                            "value": "Brisbane"
                          },
                          "num_date": {
                            "confidence": [
                              2020.1598360655737,
                              2020.1598360655737
                            ],
                            "value": 2020.1598360655737
                          },
                          "originating_lab": {
                            "value": "Mater Pathology"
                          },
                          "recency": {
                            "value": "Older"
                          },
                          "region": {
                            "value": "Oceania"
                          },
                          "sex": {
                            "value": "Male"
                          },
                          "submitting_lab": {
                            "value": "Public Health Virology Laboratory"
                          },
                          "url": "https://www.gisaid.org"
                        }
                      },
                      {
                        "branch_attrs": {
                          "mutations": {}
                        },
                        "name": "India/GMC-RK100/2020",
                        "node_attrs": {
                          "age": {
                            "value": "24"
                          },
                          "author": {
                            "author": "Radhakrishna et al",
                            "value": "Radhakrishna et al"
                          },
                          "clade_membership": {
                            "value": "unassigned"
                          },
                          "country": {
                            "confidence": {
                              "India": 1.0
                            },
                            "entropy": -1.000088900581841e-12,
                            "value": "India"
                          },
                          "div": 4.95690359405509,
                          "division": {
                            "value": "Telangana"
                          },
                          "gisaid_epi_isl": {
                            "value": "EPI_ISL_431101"
                          },
                          "host": {
                            "value": "Human"
                          },
                          "location": {
                            "value": "Hyderabad"
                          },
                          "num_date": {
                            "confidence": [
                              2020.1653005464482,
                              2020.1653005464482
                            ],
                            "value": 2020.1653005464482
                          },
                          "originating_lab": {
                            "value": "Department of Microbiology,Gandhi Medical College and Hospital"
                          },
                          "recency": {
                            "value": "One week ago"
                          },
                          "region": {
                            "value": "Asia"
                          },
                          "sex": {
                            "value": "Male"
                          },
                          "submitting_lab": {
                            "value": "Virus Research Laboratory, Department of Zoology, Osmania University,Hyderabad,India"
                          },
                          "url": "https://www.gisaid.org"
                        }
                      }
                    ],
                    "name": "NODE_0003332",
                    "node_attrs": {
                      "clade_membership": {
                        "value": "unassigned"
                      },
                      "div": 4.956903594054508,
                      "num_date": {
                        "confidence": [
                          2020.144800828256,
                          2020.1598360655737
                        ],
                        "value": 2020.1598360655737
                      },
                      "country": {
                        "confidence": {
                          "Australia": 0.5740148755671269,
                          "China": 0.12393261293356377,
                          "India": 0.19674474337854242,
                          "United Arab Emirates": 0.03375116695288307
                        },
                        "entropy": 1.417907314789552,
                        "value": "Australia"
                      }
                    }
                  }
                ],
                "name": "NODE_0003331",
                "node_attrs": {
                  "clade_membership": {
                    "value": "unassigned"
                  },
                  "div": 2.974115961042867,
                  "num_date": {
                    "confidence": [
                      2020.0448059109922,
                      2020.0998616055228
                    ],
                    "value": 2020.0699943070142
                  },
                  "country": {
                    "confidence": {
                      "Australia": 0.13854750564841278,
                      "China": 0.5588365251115085,
                      "India": 0.02756489118700172,
                      "United Arab Emirates": 0.2196932579986068
                    },
                    "entropy": 1.3824498196878652,
                    "value": "China"
                  }
                }
              },
              {
                "branch_attrs": {
                  "mutations": {}
                },
                "children": [
                  {
                    "branch_attrs": {
                      "mutations": {}
                    },
                    "children": [
                      {
                        "branch_attrs": {
                          "labels": {
                            "aa": "ORF1b: A2306S"
                          },
                          "mutations": {
                            "ORF1b": [
                              "A2306S"
                            ],
                            "nuc": [
                              "G20383T"
                            ]
                          }
                        },
                        "name": "Shanghai/SH0053/2020",
                        "node_attrs": {
                          "age": {
                            "value": "51"
                          },
                          "author": {
                            "author": "Wang et al",
                            "value": "Wang et al"
                          },
                          "clade_membership": {
                            "value": "unassigned"
                          },
                          "country": {
                            "confidence": {
                              "China": 1.0
                            },
                            "entropy": -1.000088900581841e-12,
                            "value": "China"
                          },
                          "div": 2.9807521543783446,
                          "division": {
                            "value": "Shanghai"
                          },
                          "gisaid_epi_isl": {
                            "value": "EPI_ISL_416361"
                          },
                          "host": {
                            "value": "Human"
                          },
                          "num_date": {
                            "confidence": [
                              2020.0860655737704,
                              2020.0860655737704
                            ],
                            "value": 2020.0860655737704
                          },
                          "originating_lab": {
                            "value": "Shanghai Public Health Clinical Center, Shanghai Medical College, Fudan University"
                          },
                          "recency": {
                            "value": "Older"
                          },
                          "region": {
                            "value": "Asia"
                          },
                          "sex": {
                            "value": "Male"
                          },
                          "submitting_lab": {
                            "value": "National Research Center for Translational Medicine (Shanghai), Ruijin Hospital affiliated to Shanghai Jiao Tong University School of Medicine & Shanghai Public Health Clinical Center"
                          },
                          "url": "https://www.gisaid.org"
                        }
                      },
                      {
                        "branch_attrs": {
                          "labels": {
                            "aa": "S: L948R"
                          },
                          "mutations": {
                            "S": [
                              "L948R"
                            ],
                            "nuc": [
                              "T24405G"
                            ]
                          }
                        },
                        "name": "Shanghai/SH0088/2020",
                        "node_attrs": {
                          "age": {
                            "value": "34"
                          },
                          "author": {
                            "author": "Wang et al",
                            "value": "Wang et al"
                          },
                          "clade_membership": {
                            "value": "unassigned"
                          },
                          "country": {
                            "confidence": {
                              "China": 1.0
                            },
                            "entropy": -1.000088900581841e-12,
                            "value": "China"
                          },
                          "div": 2.9807528967931947,
                          "division": {
                            "value": "Shanghai"
                          },
                          "gisaid_epi_isl": {
                            "value": "EPI_ISL_416387"
                          },
                          "host": {
                            "value": "Human"
                          },
                          "num_date": {
                            "confidence": [
                              2020.0860655737704,
                              2020.0860655737704
                            ],
                            "value": 2020.0860655737704
                          },
                          "originating_lab": {
                            "value": "Shanghai Public Health Clinical Center, Shanghai Medical College, Fudan University"
                          },
                          "recency": {
                            "value": "Older"
                          },
                          "region": {
                            "value": "Asia"
                          },
                          "sex": {
                            "value": "Female"
                          },
                          "submitting_lab": {
                            "value": "National Research Center for Translational Medicine (Shanghai), Ruijin Hospital affiliated to Shanghai Jiao Tong University School of Medicine & Shanghai Public Health Clinical Center"
                          },
                          "url": "https://www.gisaid.org"
                        }
                      }
                    ],
                    "name": "NODE_0000036",
                    "node_attrs": {
                      "clade_membership": {
                        "value": "unassigned"
                      },
                      "div": 1.9827363602052035,
                      "num_date": {
                        "confidence": [
                          2020.0504527597295,
                          2020.0791670318192
                        ],
                        "value": 2020.0666827829004
                      },
                      "country": {
                        "confidence": {
                          "China": 0.9999492128565646
                        },
                        "entropy": 0.0006732162415771651,
                        "value": "China"
                      }
                    }
                  },
                  {
                    "branch_attrs": {
                      "mutations": {}
                    },
                    "children": [
                      {
                        "branch_attrs": {
                          "mutations": {}
                        },
                        "children": [
                          {
                            "branch_attrs": {
                              "mutations": {}
                            },
                            "name": "Shanghai/SH0055/2020",
                            "node_attrs": {
                              "age": {
                                "value": "38"
                              },
                              "author": {
                                "author": "Wang et al",
                                "value": "Wang et al"
                              },
                              "clade_membership": {
                                "value": "unassigned"
                              },
                              "country": {
                                "confidence": {
                                  "China": 1.0
                                },
                                "entropy": -1.000088900581841e-12,
                                "value": "China"
                              },
                              "div": 1.98273636020639,
                              "division": {
                                "value": "Shanghai"
                              },
                              "gisaid_epi_isl": {
                                "value": "EPI_ISL_416363"
                              },
                              "host": {
                                "value": "Human"
                              },
                              "num_date": {
                                "confidence": [
                                  2020.1051912568305,
                                  2020.1051912568305
                                ],
                                "value": 2020.1051912568305
                              },
                              "originating_lab": {
                                "value": "Shanghai Public Health Clinical Center, Shanghai Medical College, Fudan University"
                              },
                              "recency": {
                                "value": "Older"
                              },
                              "region": {
                                "value": "Asia"
                              },
                              "sex": {
                                "value": "Male"
                              },
                              "submitting_lab": {
                                "value": "National Research Center for Translational Medicine (Shanghai), Ruijin Hospital affiliated to Shanghai Jiao Tong University School of Medicine & Shanghai Public Health Clinical Center"
                              },
                              "url": "https://www.gisaid.org"
                            }
                          },
                          {
                            "branch_attrs": {
                              "mutations": {}
                            },
                            "name": "Guangdong/GD2020246-P0028/2020",
                            "node_attrs": {
                              "age": {
                                "value": "29"
                              },
                              "author": {
                                "author": "Lu et al",
                                "value": "Lu et al"
                              },
                              "clade_membership": {
                                "value": "unassigned"
                              },
                              "country": {
                                "confidence": {
                                  "China": 1.0
                                },
                                "entropy": -1.000088900581841e-12,
                                "value": "China"
                              },
                              "div": 1.9827363602063899,
                              "division": {
                                "value": "Guangdong"
                              },
                              "gisaid_epi_isl": {
                                "value": "EPI_ISL_413864"
                              },
                              "host": {
                                "value": "Human"
                              },
                              "num_date": {
                                "confidence": [
                                  2020.1079234972678,
                                  2020.1079234972678
                                ],
                                "value": 2020.1079234972678
                              },
                              "originating_lab": {
                                "value": "Guangdong Provincial Institution of Public Health, Guangdong Provinical Center for Disease Control and Prevention"
                              },
                              "recency": {
                                "value": "Older"
                              },
                              "region": {
                                "value": "Asia"
                              },
                              "sex": {
                                "value": "Male"
                              },
                              "submitting_lab": {
                                "value": "Guangdong Provincial Institution of Public Health"
                              },
                              "url": "https://www.gisaid.org"
                            }
                          }
                        ],
                        "name": "NODE_0000039",
                        "node_attrs": {
                          "clade_membership": {
                            "value": "unassigned"
                          },
                          "div": 1.9827363602058086,
                          "num_date": {
                            "confidence": [
                              2020.067886929156,
                              2020.1051912568305
                            ],
                            "value": 2020.0888508239461
                          },
                          "country": {
                            "confidence": {
                              "China": 0.9999492892859837
                            },
                            "entropy": 0.0006721880264064376,
                            "value": "China"
                          }
                        }
                      },
                      {
                        "branch_attrs": {
                          "mutations": {}
                        },
                        "children": [
                          {
                            "branch_attrs": {
                              "labels": {
                                "aa": "ORF1a: S1587L"
                              },
                              "mutations": {
                                "ORF1a": [
                                  "S1587L"
                                ],
                                "nuc": [
                                  "C5025T"
                                ]
                              }
                            },
                            "name": "Shanghai/SH0051/2020",
                            "node_attrs": {
                              "age": {
                                "value": "57"
                              },
                              "author": {
                                "author": "Wang et al",
                                "value": "Wang et al"
                              },
                              "clade_membership": {
                                "value": "unassigned"
                              },
                              "country": {
                                "confidence": {
                                  "China": 1.0
                                },
                                "entropy": -1.000088900581841e-12,
                                "value": "China"
                              },
                              "div": 2.982035768675165,
                              "division": {
                                "value": "Shanghai"
                              },
                              "gisaid_epi_isl": {
                                "value": "EPI_ISL_416359"
                              },
                              "host": {
                                "value": "Human"
                              },
                              "num_date": {
                                "confidence": [
                                  2020.0997267759562,
                                  2020.0997267759562
                                ],
                                "value": 2020.0997267759562
                              },
                              "originating_lab": {
                                "value": "Shanghai Public Health Clinical Center, Shanghai Medical College, Fudan University"
                              },
                              "recency": {
                                "value": "Older"
                              },
                              "region": {
                                "value": "Asia"
                              },
                              "sex": {
                                "value": "Male"
                              },
                              "submitting_lab": {
                                "value": "National Research Center for Translational Medicine (Shanghai), Ruijin Hospital affiliated to Shanghai Jiao Tong University School of Medicine & Shanghai Public Health Clinical Center"
                              },
                              "url": "https://www.gisaid.org"
                            }
                          },
                          {
                            "branch_attrs": {
                              "mutations": {}
                            },
                            "name": "China/IQTC01/2020",
                            "node_attrs": {
                              "author": {
                                "author": "Shi et al",
                                "value": "Shi et al"
                              },
                              "clade_membership": {
                                "value": "unassigned"
                              },
                              "country": {
                                "confidence": {
                                  "China": 1.0
                                },
                                "entropy": -1.000088900581841e-12,
                                "value": "China"
                              },
                              "div": 1.98273636020639,
                              "division": {
                                "value": "Guangdong"
                              },
                              "gisaid_epi_isl": {
                                "value": "EPI_ISL_412966"
                              },
                              "host": {
                                "value": "Human"
                              },
                              "location": {
                                "value": "Guangzhou"
                              },
                              "num_date": {
                                "confidence": [
                                  2020.0969945355191,
                                  2020.0969945355191
                                ],
                                "value": 2020.0969945355191
                              },
                              "recency": {
                                "value": "Older"
                              },
                              "region": {
                                "value": "Asia"
                              },
                              "submitting_lab": {
                                "value": "Technology Centre, Guangzhou Customs"
                              },
                              "url": "https://www.gisaid.org"
                            }
                          }
                        ],
                        "name": "NODE_0000040",
                        "node_attrs": {
                          "clade_membership": {
                            "value": "unassigned"
                          },
                          "div": 1.9827363602058086,
                          "num_date": {
                            "confidence": [
                              2020.0579976059607,
                              2020.0939538131568
                            ],
                            "value": 2020.0801389605579
                          },
                          "country": {
                            "confidence": {
                              "China": 0.9999492892859837
                            },
                            "entropy": 0.0006721880264064376,
                            "value": "China"
                          }
                        }
                      }
                    ],
                    "name": "NODE_0000038",
                    "node_attrs": {
                      "clade_membership": {
                        "value": "unassigned"
                      },
                      "div": 1.9827363602052035,
                      "num_date": {
                        "confidence": [
                          2020.0519737314642,
                          2020.0875586017742
                        ],
                        "value": 2020.0668440938985
                      },
                      "country": {
                        "confidence": {
                          "China": 0.9999473365808705
                        },
                        "entropy": 0.0006954215134474059,
                        "value": "China"
                      }
                    }
                  }
                ],
                "name": "NODE_0000034",
                "node_attrs": {
                  "clade_membership": {
                    "value": "unassigned"
                  },
                  "div": 1.9827363602045984,
                  "num_date": {
                    "confidence": [
                      2020.0336754659331,
                      2020.0727041557404
                    ],
                    "value": 2020.0549900650453
                  },
                  "country": {
                    "confidence": {
                      "China": 0.9999407834845108
                    },
                    "entropy": 0.0007785249550355569,
                    "value": "China"
                  }
                }
              }
            ],
            "name": "NODE_0003323",
            "node_attrs": {
              "clade_membership": {
                "value": "unassigned"
              },
              "div": 1.9827363602039934,
              "num_date": {
                "confidence": [
                  2020.0152987576373,
                  2020.0537070550888
                ],
                "value": 2020.0388502536032
              },
              "country": {
                "confidence": {
                  "China": 0.9993846609076157
                },
                "entropy": 0.005535802526467805,
                "value": "China"
              }
            }
          }
        ],
        "name": "NODE_0003322",
        "node_attrs": {
          "clade_membership": {
            "value": "unassigned"
          },
          "div": 0.9913581538559983,
          "num_date": {
            "confidence": [
              2019.8881013251482,
              2020.0559997428927
            ],
            "value": 2019.9545114906593
          },
          "country": {
            "confidence": {
              "China": 0.9878817661191878,
              "United Arab Emirates": 0.010688405075644423
            },
            "entropy": 0.07447756850327764,
            "value": "China"
          }
        }
      },
      {
        "branch_attrs": {
          "mutations": {
            "nuc": [
              "C8782T"
            ]
          }
        },
        "children": [
          {
            "branch_attrs": {
              "mutations": {}
            },
            "children": [
              {
                "branch_attrs": {
                  "mutations": {}
                },
                "children": [
                  {
                    "branch_attrs": {
                      "mutations": {}
                    },
                    "children": [
                      {
                        "branch_attrs": {
                          "mutations": {}
                        },
                        "name": "Singapore/22/2020",
                        "node_attrs": {
                          "age": {
                            "value": "20"
                          },
                          "author": {
                            "author": "Anderson et al",
                            "value": "Anderson et al"
                          },
                          "clade_membership": {
                            "value": "unassigned"
                          },
                          "country": {
                            "confidence": {
                              "Singapore": 1.0
                            },
                            "entropy": -1.000088900581841e-12,
                            "value": "Singapore"
                          },
                          "div": 0.9913581538583969,
                          "division": {
                            "value": "Singapore"
                          },
                          "gisaid_epi_isl": {
                            "value": "EPI_ISL_420099"
                          },
                          "host": {
                            "value": "Human"
                          },
                          "location": {
                            "value": "Singapore"
                          },
                          "num_date": {
                            "confidence": [
                              2020.1680327868853,
                              2020.1680327868853
                            ],
                            "value": 2020.1680327868853
                          },
                          "originating_lab": {
                            "value": "National Centre for Infectious Diseases"
                          },
                          "recency": {
                            "value": "Older"
                          },
                          "region": {
                            "value": "Asia"
                          },
                          "sex": {
                            "value": "Male"
                          },
                          "submitting_lab": {
                            "value": "Programme in Emerging Infectious Diseases, Duke-NUS Medical School"
                          },
                          "url": "https://www.gisaid.org"
                        }
                      },
                      {
                        "branch_attrs": {
                          "mutations": {}
                        },
                        "name": "Singapore/19/2020",
                        "node_attrs": {
                          "age": {
                            "value": "41"
                          },
                          "author": {
                            "author": "Mak et al",
                            "value": "Mak et al"
                          },
                          "clade_membership": {
                            "value": "unassigned"
                          },
                          "country": {
                            "confidence": {
                              "Singapore": 1.0
                            },
                            "entropy": -1.000088900581841e-12,
                            "value": "Singapore"
                          },
                          "div": 0.991358153858397,
                          "division": {
                            "value": "Singapore"
                          },
                          "gisaid_epi_isl": {
                            "value": "EPI_ISL_419001"
                          },
                          "host": {
                            "value": "Human"
                          },
                          "location": {
                            "value": "Singapore"
                          },
                          "num_date": {
                            "confidence": [
                              2020.1680327868853,
                              2020.1680327868853
                            ],
                            "value": 2020.1680327868853
                          },
                          "originating_lab": {
                            "value": "National Public Health Laboratory, National Centre for Infectious Diseases"
                          },
                          "recency": {
                            "value": "Older"
                          },
                          "region": {
                            "value": "Asia"
                          },
                          "sex": {
                            "value": "Female"
                          },
                          "submitting_lab": {
                            "value": "National Public Health Laboratory, National Centre for Infectious Diseases"
                          },
                          "url": "https://www.gisaid.org"
                        }
                      }
                    ],
                    "name": "NODE_0000067",
                    "node_attrs": {
                      "clade_membership": {
                        "value": "unassigned"
                      },
                      "div": 0.9913581538578132,
                      "num_date": {
                        "confidence": [
                          2020.1464463954037,
                          2020.1680327868853
                        ],
                        "value": 2020.1680327868853
                      },
                      "country": {
                        "confidence": {
                          "Singapore": 0.999962371992379
                        },
                        "entropy": 0.00048564627862539696,
                        "value": "Singapore"
                      }
                    }
                  },
                  {
                    "branch_attrs": {
                      "mutations": {}
                    },
                    "children": [
                      {
                        "branch_attrs": {
                          "mutations": {}
                        },
                        "name": "Singapore/14/2020",
                        "node_attrs": {
                          "age": {
                            "value": "37"
                          },
                          "author": {
                            "author": "Anderson et al",
                            "value": "Anderson et al"
                          },
                          "clade_membership": {
                            "value": "unassigned"
                          },
                          "country": {
                            "confidence": {
                              "Singapore": 1.0
                            },
                            "entropy": -1.000088900581841e-12,
                            "value": "Singapore"
                          },
                          "div": 0.9913581538583969,
                          "division": {
                            "value": "Singapore"
                          },
                          "gisaid_epi_isl": {
                            "value": "EPI_ISL_414380"
                          },
                          "host": {
                            "value": "Human"
                          },
                          "location": {
                            "value": "Singapore"
                          },
                          "num_date": {
                            "confidence": [
                              2020.1188524590164,
                              2020.1188524590164
                            ],
                            "value": 2020.1188524590164
                          },
                          "originating_lab": {
                            "value": "National Centre for Infectious Diseases"
                          },
                          "recency": {
                            "value": "Older"
                          },
                          "region": {
                            "value": "Asia"
                          },
                          "sex": {
                            "value": "Male"
                          },
                          "submitting_lab": {
                            "value": "Programme in Emerging Infectious Diseases, Duke-NUS Medical School"
                          },
                          "url": "https://www.gisaid.org"
                        }
                      },
                      {
                        "branch_attrs": {
                          "mutations": {}
                        },
                        "name": "Singapore/16/2020",
                        "node_attrs": {
                          "age": {
                            "value": "39"
                          },
                          "author": {
                            "author": "Mak et al",
                            "value": "Mak et al"
                          },
                          "clade_membership": {
                            "value": "unassigned"
                          },
                          "country": {
                            "confidence": {
                              "Singapore": 1.0
                            },
                            "entropy": -1.000088900581841e-12,
                            "value": "Singapore"
                          },
                          "div": 0.9913581538583968,
                          "division": {
                            "value": "Singapore"
                          },
                          "gisaid_epi_isl": {
                            "value": "EPI_ISL_418997"
                          },
                          "host": {
                            "value": "Human"
                          },
                          "location": {
                            "value": "Singapore"
                          },
                          "num_date": {
                            "confidence": [
                              2020.0997267759562,
                              2020.0997267759562
                            ],
                            "value": 2020.0997267759562
                          },
                          "originating_lab": {
                            "value": "National Public Health Laboratory, National Centre for Infectious Diseases"
                          },
                          "recency": {
                            "value": "Older"
                          },
                          "region": {
                            "value": "Asia"
                          },
                          "sex": {
                            "value": "Female"
                          },
                          "submitting_lab": {
                            "value": "National Public Health Laboratory, National Centre for Infectious Diseases"
                          },
                          "url": "https://www.gisaid.org"
                        }
                      }
                    ],
                    "name": "NODE_0000068",
                    "node_attrs": {
                      "clade_membership": {
                        "value": "unassigned"
                      },
                      "div": 0.9913581538578132,
                      "num_date": {
                        "confidence": [
                          2020.065931300246,
                          2020.0997267759562
                        ],
                        "value": 2020.096355660964
                      },
                      "country": {
                        "confidence": {
                          "Singapore": 0.999962371992379
                        },
                        "entropy": 0.00048564627862539696,
                        "value": "Singapore"
                      }
                    }
                  }
                ],
                "name": "NODE_0000066",
                "node_attrs": {
                  "clade_membership": {
                    "value": "unassigned"
                  },
                  "div": 0.9913581538572083,
                  "num_date": {
                    "confidence": [
                      2020.0491324402783,
                      2020.0951307653918
                    ],
                    "value": 2020.0662136866113
                  },
                  "country": {
                    "confidence": {
                      "Singapore": 0.9993736372968639
                    },
                    "entropy": 0.00545771247895592,
                    "value": "Singapore"
                  }
                }
              },
              {
                "branch_attrs": {
                  "mutations": {}
                },
                "children": [
                  {
                    "branch_attrs": {
                      "labels": {
                        "aa": "ORF3a: A59D"
                      },
                      "mutations": {
                        "ORF3a": [
                          "A59D"
                        ],
                        "nuc": [
                          "C25568A"
                        ]
                      }
                    },
                    "children": [
                      {
                        "branch_attrs": {
                          "labels": {
                            "aa": "S: F817L"
                          },
                          "mutations": {
                            "S": [
                              "F817L"
                            ],
                            "nuc": [
                              "T24011C",
                              "C29741T"
                            ]
                          }
                        },
                        "name": "Singapore/12/2020",
                        "node_attrs": {
                          "age": {
                            "value": "29"
                          },
                          "author": {
                            "author": "Anderson et al",
                            "value": "Anderson et al"
                          },
                          "clade_membership": {
                            "value": "unassigned"
                          },
                          "country": {
                            "confidence": {
                              "Singapore": 1.0
                            },
                            "entropy": -1.000088900581841e-12,
                            "value": "Singapore"
                          },
                          "div": 3.985619228159842,
                          "division": {
                            "value": "Singapore"
                          },
                          "gisaid_epi_isl": {
                            "value": "EPI_ISL_414378"
                          },
                          "host": {
                            "value": "Human"
                          },
                          "location": {
                            "value": "Singapore"
                          },
                          "num_date": {
                            "confidence": [
                              2020.129781420765,
                              2020.129781420765
                            ],
                            "value": 2020.129781420765
                          },
                          "originating_lab": {
                            "value": "National Centre for Infectious Diseases"
                          },
                          "recency": {
                            "value": "Older"
                          },
                          "region": {
                            "value": "Asia"
                          },
                          "sex": {
                            "value": "Male"
                          },
                          "submitting_lab": {
                            "value": "Programme in Emerging Infectious Diseases, Duke-NUS Medical School"
                          },
                          "url": "https://www.gisaid.org"
                        }
                      },
                      {
                        "branch_attrs": {
                          "mutations": {}
                        },
                        "name": "Singapore/12Clin/2020",
                        "node_attrs": {
                          "age": {
                            "value": "29"
                          },
                          "author": {
                            "author": "Mak et al",
                            "value": "Mak et al"
                          },
                          "clade_membership": {
                            "value": "unassigned"
                          },
                          "country": {
                            "confidence": {
                              "Singapore": 1.0
                            },
                            "entropy": -1.000088900581841e-12,
                            "value": "Singapore"
                          },
                          "div": 1.9827693627131364,
                          "division": {
                            "value": "Singapore"
                          },
                          "gisaid_epi_isl": {
                            "value": "EPI_ISL_418995"
                          },
                          "host": {
                            "value": "Human"
                          },
                          "location": {
                            "value": "Singapore"
                          },
                          "num_date": {
                            "confidence": [
                              2020.1598360655737,
                              2020.1598360655737
                            ],
                            "value": 2020.1598360655737
                          },
                          "originating_lab": {
                            "value": "National Public Health Laboratory, National Centre for Infectious Diseases"
                          },
                          "recency": {
                            "value": "Older"
                          },
                          "region": {
                            "value": "Asia"
                          },
                          "sex": {
                            "value": "Male"
                          },
                          "submitting_lab": {
                            "value": "National Public Health Laboratory, National Centre for Infectious Diseases"
                          },
                          "url": "https://www.gisaid.org"
                        }
                      }
                    ],
                    "name": "NODE_0003205",
                    "node_attrs": {
                      "clade_membership": {
                        "value": "unassigned"
                      },
                      "div": 1.9827693627125527,
                      "num_date": {
                        "confidence": [
                          2020.0635687472911,
                          2020.114891213954
                        ],
                        "value": 2020.0797270511673
                      },
                      "country": {
                        "confidence": {
                          "Singapore": 0.9999513618534553
                        },
                        "entropy": 0.0006045466751747088,
                        "value": "Singapore"
                      }
                    }
                  },
                  {
                    "branch_attrs": {
                      "mutations": {}
                    },
                    "children": [
                      {
                        "branch_attrs": {
                          "mutations": {}
                        },
                        "name": "Singapore/15/2020",
                        "node_attrs": {
                          "age": {
                            "value": "56"
                          },
                          "author": {
                            "author": "Mak et al",
                            "value": "Mak et al"
                          },
                          "clade_membership": {
                            "value": "unassigned"
                          },
                          "country": {
                            "confidence": {
                              "Singapore": 1.0
                            },
                            "entropy": -1.000088900581841e-12,
                            "value": "Singapore"
                          },
                          "div": 0.991358153858397,
                          "division": {
                            "value": "Singapore"
                          },
                          "gisaid_epi_isl": {
                            "value": "EPI_ISL_418996"
                          },
                          "host": {
                            "value": "Human"
                          },
                          "location": {
                            "value": "Singapore"
                          },
                          "num_date": {
                            "confidence": [
                              2020.0724043715848,
                              2020.0724043715848
                            ],
                            "value": 2020.0724043715848
                          },
                          "originating_lab": {
                            "value": "National Public Health Laboratory, National Centre for Infectious Diseases"
                          },
                          "recency": {
                            "value": "Older"
                          },
                          "region": {
                            "value": "Asia"
                          },
                          "sex": {
                            "value": "Male"
                          },
                          "submitting_lab": {
                            "value": "National Public Health Laboratory, National Centre for Infectious Diseases"
                          },
                          "url": "https://www.gisaid.org"
                        }
                      },
                      {
                        "name": "Turkey/HSGM-5770/2020_travel_history",
                        "node_attrs": {
                          "div": 3.989305773035032,
                          "num_date": {
                            "confidence": [
                              2020.214480874317,
                              2020.214480874317
                            ],
                            "value": 2020.214480874317
                          },
                          "country": {
                            "confidence": {
                              "Saudi Arabia": 1.0
                            },
                            "entropy": -1.000088900581841e-12,
                            "value": "Saudi Arabia"
                          }
                        },
                        "children": [
                          {
                            "branch_attrs": {
                              "labels": {
                                "aa": "N: S202N; ORF14: V49I; ORF1b: G219C"
                              },
                              "mutations": {
                                "N": [
                                  "S202N"
                                ],
                                "ORF14": [
                                  "V49I"
                                ],
                                "ORF1b": [
                                  "G219C"
                                ],
                                "nuc": [
                                  "G14122T",
                                  "G28878A",
                                  "G29742T"
                                ]
                              }
                            },
                            "name": "Turkey/HSGM-5770/2020",
                            "node_attrs": {
                              "age": {
                                "value": "35"
                              },
                              "author": {
                                "author": "Bayrakdar et al",
                                "value": "Bayrakdar et al"
                              },
                              "clade_membership": {
                                "value": "unassigned"
                              },
                              "country": {
                                "value": "Turkey"
                              },
                              "country_exposure": {
                                "value": "Saudi Arabia"
                              },
                              "div": 3.989305773035032,
                              "division": {
                                "value": "Kocaeli"
                              },
                              "gisaid_epi_isl": {
                                "value": "EPI_ISL_428718"
                              },
                              "host": {
                                "value": "Human"
                              },
                              "num_date": {
                                "confidence": [
                                  2020.214480874317,
                                  2020.214480874317
                                ],
                                "value": 2020.214480874317
                              },
                              "originating_lab": {
                                "value": "Ministry of Health Turkey"
                              },
                              "recency": {
                                "value": "One month ago"
                              },
                              "region": {
                                "value": "Europe"
                              },
                              "sex": {
                                "value": "Male"
                              },
                              "submitting_lab": {
                                "value": "Ministry of Health Turkey"
                              },
                              "url": "https://www.gisaid.org"
                            }
                          }
                        ]
                      }
                    ],
                    "name": "NODE_0000071",
                    "node_attrs": {
                      "clade_membership": {
                        "value": "unassigned"
                      },
                      "div": 0.9913581538578132,
                      "num_date": {
                        "confidence": [
                          2020.0573305807436,
                          2020.0724043715848
                        ],
                        "value": 2020.0724043715848
                      },
                      "country": {
                        "confidence": {
                          "Saudi Arabia": 0.005852319858351338,
                          "Singapore": 0.9920272686368516
                        },
                        "entropy": 0.05808982896219454,
                        "value": "Singapore"
                      }
                    }
                  }
                ],
                "name": "NODE_0000069",
                "node_attrs": {
                  "clade_membership": {
                    "value": "unassigned"
                  },
                  "div": 0.9913581538572083,
                  "num_date": {
                    "confidence": [
                      2020.0437693098113,
                      2020.070347420064
                    ],
                    "value": 2020.0639360297598
                  },
                  "country": {
                    "confidence": {
                      "China": 0.0010297715884353,
                      "Singapore": 0.9988379915316494
                    },
                    "entropy": 0.009779758302461247,
                    "value": "Singapore"
                  }
                }
              }
            ],
            "name": "NODE_0000064",
            "node_attrs": {
              "clade_membership": {
                "value": "unassigned"
              },
              "div": 0.9913581538566033,
              "num_date": {
                "confidence": [
                  2019.9700631512183,
                  2020.0666919961618
                ],
                "value": 2020.0548705060205
              },
              "country": {
                "confidence": {
                  "China": 0.024219790189136153,
                  "Singapore": 0.975268753388533
                },
                "entropy": 0.12023143041786107,
                "value": "Singapore"
              }
            }
          },
          {
            "branch_attrs": {
              "labels": {
                "aa": "ORF8: L84S"
              },
              "mutations": {
                "ORF8": [
                  "L84S"
                ],
                "nuc": [
                  "T28144C"
                ]
              }
            },
            "children": [
              {
                "branch_attrs": {
                  "mutations": {
                    "nuc": [
                      "A2476G",
                      "C29743T"
                    ]
                  }
                },
                "name": "Australia/VIC13/2020",
                "node_attrs": {
                  "age": {
                    "value": "47"
                  },
                  "author": {
                    "author": "Caly et al",
                    "value": "Caly et al"
                  },
                  "clade_membership": {
                    "value": "unassigned"
                  },
                  "country": {
                    "confidence": {
                      "Australia": 1.0
                    },
                    "entropy": -1.000088900581841e-12,
                    "value": "Australia"
                  },
                  "div": 3.978884647783403,
                  "division": {
                    "value": "Victoria"
                  },
                  "gisaid_epi_isl": {
                    "value": "EPI_ISL_419733"
                  },
                  "host": {
                    "value": "Human"
                  },
                  "num_date": {
                    "confidence": [
                      2020.0833333333333,
                      2020.0833333333333
                    ],
                    "value": 2020.0833333333333
                  },
                  "originating_lab": {
                    "value": "Victorian Infectious Diseases Reference Laboratory (VIDRL)"
                  },
                  "recency": {
                    "value": "Older"
                  },
                  "region": {
                    "value": "Oceania"
                  },
                  "sex": {
                    "value": "Female"
                  },
                  "submitting_lab": {
                    "value": "Victorian Infectious Diseases Reference Laboratory and Microbiological Diagnostic Unit Public Health Laboratory, Doherty Institute"
                  },
                  "url": "https://www.gisaid.org"
                }
              },
              {
                "branch_attrs": {
                  "labels": {
                    "aa": "N: H145Y"
                  },
                  "mutations": {
                    "N": [
                      "H145Y"
                    ],
                    "nuc": [
                      "T27618C",
                      "C28706T"
                    ]
                  }
                },
                "name": "Shanghai/SH0075/2020",
                "node_attrs": {
                  "age": {
                    "value": "35"
                  },
                  "author": {
                    "author": "Wang et al",
                    "value": "Wang et al"
                  },
                  "clade_membership": {
                    "value": "unassigned"
                  },
                  "country": {
                    "confidence": {
                      "China": 1.0
                    },
                    "entropy": -1.000088900581841e-12,
                    "value": "China"
                  },
                  "div": 3.9815929702386903,
                  "division": {
                    "value": "Shanghai"
                  },
                  "gisaid_epi_isl": {
                    "value": "EPI_ISL_416378"
                  },
                  "host": {
                    "value": "Human"
                  },
                  "num_date": {
                    "confidence": [
                      2020.0806010928961,
                      2020.0806010928961
                    ],
                    "value": 2020.0806010928961
                  },
                  "originating_lab": {
                    "value": "Shanghai Public Health Clinical Center, Shanghai Medical College, Fudan University"
                  },
                  "recency": {
                    "value": "Older"
                  },
                  "region": {
                    "value": "Asia"
                  },
                  "sex": {
                    "value": "Male"
                  },
                  "submitting_lab": {
                    "value": "National Research Center for Translational Medicine (Shanghai), Ruijin Hospital affiliated to Shanghai Jiao Tong University School of Medicine & Shanghai Public Health Clinical Center"
                  },
                  "url": "https://www.gisaid.org"
                }
              },
              {
                "branch_attrs": {
                  "labels": {
                    "aa": "ORF1a: R2887G"
                  },
                  "mutations": {
                    "ORF1a": [
                      "R2887G"
                    ],
                    "nuc": [
                      "A8924G",
                      "A8926T"
                    ]
                  }
                },
                "name": "Nanchang/JX14/2020",
                "node_attrs": {
                  "age": {
                    "value": "54"
                  },
                  "author": {
                    "author": "Li et al",
                    "value": "Li et al"
                  },
                  "clade_membership": {
                    "value": "unassigned"
                  },
                  "country": {
                    "confidence": {
                      "China": 1.0
                    },
                    "entropy": -1.000088900581841e-12,
                    "value": "China"
                  },
                  "div": 3.9787507307057366,
                  "division": {
                    "value": "Jiangxi"
                  },
                  "gisaid_epi_isl": {
                    "value": "EPI_ISL_421243"
                  },
                  "host": {
                    "value": "Human"
                  },
                  "location": {
                    "value": "Nanchang"
                  },
                  "num_date": {
                    "confidence": [
                      2020.0560109289618,
                      2020.0560109289618
                    ],
                    "value": 2020.0560109289618
                  },
                  "originating_lab": {
                    "value": "Jiangxi Province Center for Disease Control and Prevention"
                  },
                  "recency": {
                    "value": "Older"
                  },
                  "region": {
                    "value": "Asia"
                  },
                  "sex": {
                    "value": "Male"
                  },
                  "submitting_lab": {
                    "value": "Jiangxi Province Center for Disease Control and Prevention"
                  },
                  "url": "https://www.gisaid.org"
                }
              },
              {
                "branch_attrs": {
                  "labels": {
                    "aa": "ORF1a: V1798I; S: D614G"
                  },
                  "mutations": {
                    "ORF1a": [
                      "V1798I"
                    ],
                    "S": [
                      "D614G"
                    ],
                    "nuc": [
                      "G5657A",
                      "A23403G",
                      "A25725G"
                    ]
                  }
                },
                "name": "Wuhan/HBCDC-HB-06/2020",
                "node_attrs": {
                  "author": {
                    "author": "Fang et al",
                    "value": "Fang et al"
                  },
                  "clade_membership": {
                    "value": "unassigned"
                  },
                  "country": {
                    "confidence": {
                      "China": 1.0
                    },
                    "entropy": -1.000088900581841e-12,
                    "value": "China"
                  },
                  "div": 4.976755461411649,
                  "division": {
                    "value": "Hubei"
                  },
                  "gisaid_epi_isl": {
                    "value": "EPI_ISL_412982"
                  },
                  "host": {
                    "value": "Human"
                  },
                  "location": {
                    "value": "Wuhan"
                  },
                  "num_date": {
                    "confidence": [
                      2020.1024590163934,
                      2020.1024590163934
                    ],
                    "value": 2020.1024590163934
                  },
                  "originating_lab": {
                    "value": "Wuhan Lung Hospital"
                  },
                  "recency": {
                    "value": "Older"
                  },
                  "region": {
                    "value": "Asia"
                  },
                  "sex": {
                    "value": "Male"
                  },
                  "submitting_lab": {
                    "value": "Hubei Provincial Center for Disease Control and Prevention"
                  },
                  "url": "https://www.gisaid.org"
                }
              },
              {
                "branch_attrs": {
                  "labels": {
                    "aa": "ORF1a: R3368L; ORF7a: E91D"
                  },
                  "mutations": {
                    "ORF1a": [
                      "R3368L"
                    ],
                    "ORF7a": [
                      "E91D"
                    ],
                    "nuc": [
                      "G10368T",
                      "G27666C"
                    ]
                  }
                },
                "name": "Beijing/BJ416/2020",
                "node_attrs": {
                  "age": {
                    "value": "47"
                  },
                  "author": {
                    "author": "Li et al",
                    "value": "Li et al"
                  },
                  "clade_membership": {
                    "value": "unassigned"
                  },
                  "country": {
                    "confidence": {
                      "China": 1.0
                    },
                    "entropy": -1.000088900581841e-12,
                    "value": "China"
                  },
                  "div": 4.032165486564683,
                  "division": {
                    "value": "Beijing"
                  },
                  "gisaid_epi_isl": {
                    "value": "EPI_ISL_430723"
                  },
                  "host": {
                    "value": "Human"
                  },
                  "num_date": {
                    "confidence": [
                      2020.0860655737704,
                      2020.0860655737704
                    ],
                    "value": 2020.0860655737704
                  },
                  "originating_lab": {
                    "value": "Chinese PLA Institute for Disease Control and Prevention"
                  },
                  "recency": {
                    "value": "One week ago"
                  },
                  "region": {
                    "value": "Asia"
                  },
                  "sex": {
                    "value": "Male"
                  },
                  "submitting_lab": {
                    "value": "Chinese PLA Institute for Disease Control and Prevention"
                  },
                  "url": "https://www.gisaid.org"
                }
              },
              {
                "branch_attrs": {
                  "labels": {
                    "aa": "ORF1a: T3959N; S: L752F"
                  },
                  "mutations": {
                    "ORF1a": [
                      "T3959N"
                    ],
                    "S": [
                      "L752F"
                    ],
                    "nuc": [
                      "C12141A",
                      "C23816T"
                    ]
                  }
                },
                "name": "Wuhan/HBCDC-HB-02/2020",
                "node_attrs": {
                  "author": {
                    "author": "Fang et al",
                    "value": "Fang et al"
                  },
                  "clade_membership": {
                    "value": "unassigned"
                  },
                  "country": {
                    "confidence": {
                      "China": 1.0
                    },
                    "entropy": -1.000088900581841e-12,
                    "value": "China"
                  },
                  "div": 3.9788147981548847,
                  "division": {
                    "value": "Hubei"
                  },
                  "gisaid_epi_isl": {
                    "value": "EPI_ISL_412978"
                  },
                  "host": {
                    "value": "Human"
                  },
                  "location": {
                    "value": "Wuhan"
                  },
                  "num_date": {
                    "confidence": [
                      2020.045081967213,
                      2020.045081967213
                    ],
                    "value": 2020.045081967213
                  },
                  "originating_lab": {
                    "value": "The Central Hospital Of Wuhan"
                  },
                  "recency": {
                    "value": "Older"
                  },
                  "region": {
                    "value": "Asia"
                  },
                  "submitting_lab": {
                    "value": "Hubei Provincial Center for Disease Control and Prevention"
                  },
                  "url": "https://www.gisaid.org"
                }
              },
              {
                "branch_attrs": {
                  "labels": {
                    "aa": "ORF1a: P971S; S: S98F"
                  },
                  "mutations": {
                    "ORF1a": [
                      "P971S"
                    ],
                    "S": [
                      "S98F"
                    ],
                    "nuc": [
                      "C3176T",
                      "C21855T"
                    ]
                  }
                },
                "name": "Shanghai/SH0010/2020",
                "node_attrs": {
                  "age": {
                    "value": "24"
                  },
                  "author": {
                    "author": "Wang et al",
                    "value": "Wang et al"
                  },
                  "clade_membership": {
                    "value": "unassigned"
                  },
                  "country": {
                    "confidence": {
                      "China": 1.0
                    },
                    "entropy": -1.000088900581841e-12,
                    "value": "China"
                  },
                  "div": 3.9787470440972434,
                  "division": {
                    "value": "Shanghai"
                  },
                  "gisaid_epi_isl": {
                    "value": "EPI_ISL_416323"
                  },
                  "host": {
                    "value": "Human"
                  },
                  "num_date": {
                    "confidence": [
                      2020.077868852459,
                      2020.077868852459
                    ],
                    "value": 2020.077868852459
                  },
                  "originating_lab": {
                    "value": "Shanghai Public Health Clinical Center, Shanghai Medical College, Fudan University"
                  },
                  "recency": {
                    "value": "Older"
                  },
                  "region": {
                    "value": "Asia"
                  },
                  "sex": {
                    "value": "Male"
                  },
                  "submitting_lab": {
                    "value": "National Research Center for Translational Medicine (Shanghai), Ruijin Hospital affiliated to Shanghai Jiao Tong University School of Medicine & Shanghai Public Health Clinical Center"
                  },
                  "url": "https://www.gisaid.org"
                }
              },
              {
                "branch_attrs": {
                  "mutations": {
                    "nuc": [
                      "T18996C",
                      "C24370T",
                      "T29029C"
                    ]
                  }
                },
                "name": "Wuhan/HBCDC-HB-04/2020",
                "node_attrs": {
                  "author": {
                    "author": "Fang et al",
                    "value": "Fang et al"
                  },
                  "clade_membership": {
                    "value": "unassigned"
                  },
                  "country": {
                    "confidence": {
                      "China": 1.0
                    },
                    "entropy": -1.000088900581841e-12,
                    "value": "China"
                  },
                  "div": 4.976741551642414,
                  "division": {
                    "value": "Hubei"
                  },
                  "gisaid_epi_isl": {
                    "value": "EPI_ISL_412980"
                  },
                  "host": {
                    "value": "Human"
                  },
                  "location": {
                    "value": "Wuhan"
                  },
                  "num_date": {
                    "confidence": [
                      2020.0478142076502,
                      2020.0478142076502
                    ],
                    "value": 2020.0478142076502
                  },
                  "originating_lab": {
                    "value": "Union Hospital of Tongji Medical College, Huazhong University of Science and Technology"
                  },
                  "recency": {
                    "value": "Older"
                  },
                  "region": {
                    "value": "Asia"
                  },
                  "sex": {
                    "value": "Female"
                  },
                  "submitting_lab": {
                    "value": "Hubei Provincial Center for Disease Control and Prevention"
                  },
                  "url": "https://www.gisaid.org"
                }
              },
              {
                "branch_attrs": {
                  "mutations": {}
                },
                "name": "Wuhan/WH04/2020",
                "node_attrs": {
                  "age": {
                    "value": "39"
                  },
                  "author": {
                    "author": "Chen et al",
                    "value": "Chen et al"
                  },
                  "clade_membership": {
                    "value": "unassigned"
                  },
                  "country": {
                    "confidence": {
                      "China": 1.0
                    },
                    "entropy": -1.000088900581841e-12,
                    "value": "China"
                  },
                  "div": 1.98271701325978,
                  "division": {
                    "value": "Hubei"
                  },
                  "genbank_accession": {
                    "value": "LR757995"
                  },
                  "gisaid_epi_isl": {
                    "value": "EPI_ISL_406801"
                  },
                  "host": {
                    "value": "Human"
                  },
                  "location": {
                    "value": "Wuhan"
                  },
                  "num_date": {
                    "confidence": [
                      2020.0122950819673,
                      2020.0122950819673
                    ],
                    "value": 2020.0122950819673
                  },
                  "originating_lab": {
                    "value": "General Hospital of Central Theater Command of People's Liberation Army of China"
                  },
                  "recency": {
                    "value": "Older"
                  },
                  "region": {
                    "value": "Asia"
                  },
                  "sex": {
                    "value": "Male"
                  },
                  "submitting_lab": {
                    "value": "BGI & Institute of Microbiology, Chinese Academy of Sciences & Shandong First Medical University & Shandong Academy of Medical Sciences & General Hospital of Central Theater Command of People's Liberation Army of China"
                  },
                  "url": "https://www.gisaid.org"
                }
              },
              {
                "branch_attrs": {
                  "labels": {
                    "aa": "ORF1b: I1674T"
                  },
                  "mutations": {
                    "ORF1b": [
                      "I1674T"
                    ],
                    "nuc": [
                      "T18488C",
                      "T23605G"
                    ]
                  }
                },
                "children": [
                  {
                    "name": "England/01/2020_travel_history",
                    "node_attrs": {
                      "div": 3.96544897779683,
                      "num_date": {
                        "confidence": [
                          2020.077868852459,
                          2020.077868852459
                        ],
                        "value": 2020.077868852459
                      },
                      "country": {
                        "confidence": {
                          "China": 1.0
                        },
                        "entropy": -1.000088900581841e-12,
                        "value": "China"
                      }
                    },
                    "children": [
                      {
                        "branch_attrs": {
                          "mutations": {}
                        },
                        "name": "England/01/2020",
                        "node_attrs": {
                          "age": {
                            "value": "50"
                          },
                          "author": {
                            "author": "Galiano et al",
                            "value": "Galiano et al"
                          },
                          "clade_membership": {
                            "value": "unassigned"
                          },
                          "country": {
                            "value": "United Kingdom"
                          },
                          "country_exposure": {
                            "value": "China"
                          },
                          "div": 3.96544897779683,
                          "division": {
                            "value": "England"
                          },
                          "gisaid_epi_isl": {
                            "value": "EPI_ISL_407071"
                          },
                          "host": {
                            "value": "Human"
                          },
                          "num_date": {
                            "confidence": [
                              2020.077868852459,
                              2020.077868852459
                            ],
                            "value": 2020.077868852459
                          },
                          "originating_lab": {
                            "value": "Respiratory Virus Unit, Microbiology Services Colindale, Public Health England"
                          },
                          "recency": {
                            "value": "Older"
                          },
                          "region": {
                            "value": "Europe"
                          },
                          "sex": {
                            "value": "Female"
                          },
                          "submitting_lab": {
                            "value": "Respiratory Virus Unit, Microbiology Services Colindale, Public Health England"
                          },
                          "url": "https://www.gisaid.org"
                        }
                      }
                    ]
                  },
                  {
                    "name": "England/02/2020_travel_history",
                    "node_attrs": {
                      "div": 4.963531634632806,
                      "num_date": {
                        "confidence": [
                          2020.077868852459,
                          2020.077868852459
                        ],
                        "value": 2020.077868852459
                      },
                      "country": {
                        "confidence": {
                          "China": 1.0
                        },
                        "entropy": -1.000088900581841e-12,
                        "value": "China"
                      }
                    },
                    "children": [
                      {
                        "branch_attrs": {
                          "labels": {
                            "aa": "ORF10: I13M"
                          },
                          "mutations": {
                            "ORF10": [
                              "I13M"
                            ],
                            "nuc": [
                              "A29596G"
                            ]
                          }
                        },
                        "name": "England/02/2020",
                        "node_attrs": {
                          "age": {
                            "value": "23"
                          },
                          "author": {
                            "author": "Galiano et al",
                            "value": "Galiano et al"
                          },
                          "clade_membership": {
                            "value": "unassigned"
                          },
                          "country": {
                            "value": "United Kingdom"
                          },
                          "country_exposure": {
                            "value": "China"
                          },
                          "div": 4.963531634632806,
                          "division": {
                            "value": "England"
                          },
                          "gisaid_epi_isl": {
                            "value": "EPI_ISL_407073"
                          },
                          "host": {
                            "value": "Human"
                          },
                          "num_date": {
                            "confidence": [
                              2020.077868852459,
                              2020.077868852459
                            ],
                            "value": 2020.077868852459
                          },
                          "originating_lab": {
                            "value": "Respiratory Virus Unit, Microbiology Services Colindale, Public Health England"
                          },
                          "recency": {
                            "value": "Older"
                          },
                          "region": {
                            "value": "Europe"
                          },
                          "sex": {
                            "value": "Male"
                          },
                          "submitting_lab": {
                            "value": "Respiratory Virus Unit, Microbiology Services Colindale, Public Health England"
                          },
                          "url": "https://www.gisaid.org"
                        }
                      }
                    ]
                  }
                ],
                "name": "NODE_0003229",
                "node_attrs": {
                  "clade_membership": {
                    "value": "unassigned"
                  },
                  "div": 3.9654489777962496,
                  "num_date": {
                    "confidence": [
                      2020.0468120453904,
                      2020.0760840353787
                    ],
                    "value": 2020.0665511338862
                  },
                  "country": {
                    "confidence": {
                      "China": 0.9999502370659965
                    },
                    "entropy": 0.0006609429235632434,
                    "value": "China"
                  }
                }
              },
              {
                "branch_attrs": {
                  "labels": {
                    "aa": "ORF1a: P2079L"
                  },
                  "mutations": {
                    "ORF1a": [
                      "P2079L"
                    ],
                    "nuc": [
                      "C6501T"
                    ]
                  }
                },
                "children": [
                  {
                    "name": "India/1-31/2020_travel_history",
                    "node_attrs": {
                      "div": 5.9682251745295325,
                      "num_date": {
                        "confidence": [
                          2020.0833333333333,
                          2020.0833333333333
                        ],
                        "value": 2020.0833333333333
                      },
                      "country": {
                        "confidence": {
                          "China": 1.0
                        },
                        "entropy": -1.000088900581841e-12,
                        "value": "China"
                      }
                    },
                    "children": [
                      {
                        "branch_attrs": {
                          "labels": {
                            "aa": "ORF1a: I476V; ORF1b: T1137I; S: A930V"
                          },
                          "mutations": {
                            "ORF1a": [
                              "I476V"
                            ],
                            "ORF1b": [
                              "T1137I"
                            ],
                            "S": [
                              "A930V"
                            ],
                            "nuc": [
                              "A1691G",
                              "C16877T",
                              "C24351T"
                            ]
                          }
                        },
                        "name": "India/1-31/2020",
                        "node_attrs": {
                          "age": {
                            "value": "23"
                          },
                          "author": {
                            "author": "Potdar et al",
                            "value": "Potdar et al"
                          },
                          "clade_membership": {
                            "value": "unassigned"
                          },
                          "country": {
                            "value": "India"
                          },
                          "country_exposure": {
                            "value": "China"
                          },
                          "div": 5.9682251745295325,
                          "division": {
                            "value": "Kerala"
                          },
                          "gisaid_epi_isl": {
                            "value": "EPI_ISL_413523"
                          },
                          "host": {
                            "value": "Human"
                          },
                          "num_date": {
                            "confidence": [
                              2020.0833333333333,
                              2020.0833333333333
                            ],
                            "value": 2020.0833333333333
                          },
                          "originating_lab": {
                            "value": "Indian Council of Medical Research-National Institute of Virology"
                          },
                          "recency": {
                            "value": "Older"
                          },
                          "region": {
                            "value": "Asia"
                          },
                          "sex": {
                            "value": "Male"
                          },
                          "submitting_lab": {
                            "value": "National Influenza Center, Indian Council of Medical Research-National Institute of Virology"
                          },
                          "url": "https://www.gisaid.org"
                        }
                      }
                    ]
                  },
                  {
                    "branch_attrs": {
                      "mutations": {}
                    },
                    "children": [
                      {
                        "branch_attrs": {
                          "mutations": {}
                        },
                        "name": "HongKong/HKU-907a/2020",
                        "node_attrs": {
                          "author": {
                            "author": "To et al",
                            "value": "To et al"
                          },
                          "clade_membership": {
                            "value": "unassigned"
                          },
                          "country": {
                            "confidence": {
                              "Hong Kong": 1.0
                            },
                            "entropy": -1.000088900581841e-12,
                            "value": "Hong Kong"
                          },
                          "div": 2.9740751671163834,
                          "division": {
                            "value": "Hong Kong"
                          },
                          "gisaid_epi_isl": {
                            "value": "EPI_ISL_434567"
                          },
                          "host": {
                            "value": "Human"
                          },
                          "num_date": {
                            "confidence": [
                              2020.0724043715848,
                              2020.0724043715848
                            ],
                            "value": 2020.0724043715848
                          },
                          "recency": {
                            "value": "One month ago"
                          },
                          "region": {
                            "value": "Asia"
                          },
                          "submitting_lab": {
                            "value": "Microbiology"
                          },
                          "url": "https://www.gisaid.org"
                        }
                      },
                      {
                        "branch_attrs": {
                          "mutations": {}
                        },
                        "children": [
                          {
                            "branch_attrs": {
                              "mutations": {}
                            },
                            "name": "Guangdong/2020XN4475-P0042/2020",
                            "node_attrs": {
                              "age": {
                                "value": "30"
                              },
                              "author": {
                                "author": "Lu et al",
                                "value": "Lu et al"
                              },
                              "clade_membership": {
                                "value": "unassigned"
                              },
                              "country": {
                                "confidence": {
                                  "China": 1.0
                                },
                                "entropy": -1.000088900581841e-12,
                                "value": "China"
                              },
                              "div": 2.9740751671169883,
                              "division": {
                                "value": "Guangdong"
                              },
                              "gisaid_epi_isl": {
                                "value": "EPI_ISL_413854"
                              },
                              "host": {
                                "value": "Human"
                              },
                              "num_date": {
                                "confidence": [
                                  2020.0806010928961,
                                  2020.0806010928961
                                ],
                                "value": 2020.0806010928961
                              },
                              "originating_lab": {
                                "value": "Guangdong Provincial Institution of Public Health, Guangdong Provinical Center for Disease Control and Prevention"
                              },
                              "recency": {
                                "value": "Older"
                              },
                              "region": {
                                "value": "Asia"
                              },
                              "sex": {
                                "value": "Female"
                              },
                              "submitting_lab": {
                                "value": "Guangdong Provincial Institution of Public Health"
                              },
                              "url": "https://www.gisaid.org"
                            }
                          },
                          {
                            "branch_attrs": {
                              "mutations": {}
                            },
                            "name": "HongKong/HKU-907b/2020",
                            "node_attrs": {
                              "author": {
                                "author": "To et al",
                                "value": "To et al"
                              },
                              "clade_membership": {
                                "value": "unassigned"
                              },
                              "country": {
                                "confidence": {
                                  "Hong Kong": 0.9999999999999999
                                },
                                "entropy": -9.99866855976916e-13,
                                "value": "Hong Kong"
                              },
                              "div": 2.9740751671169883,
                              "division": {
                                "value": "Hong Kong"
                              },
                              "gisaid_epi_isl": {
                                "value": "EPI_ISL_434568"
                              },
                              "host": {
                                "value": "Human"
                              },
                              "num_date": {
                                "confidence": [
                                  2020.077868852459,
                                  2020.077868852459
                                ],
                                "value": 2020.077868852459
                              },
                              "recency": {
                                "value": "One month ago"
                              },
                              "region": {
                                "value": "Asia"
                              },
                              "submitting_lab": {
                                "value": "Microbiology"
                              },
                              "url": "https://www.gisaid.org"
                            }
                          }
                        ],
                        "name": "NODE_0000077",
                        "node_attrs": {
                          "clade_membership": {
                            "value": "unassigned"
                          },
                          "div": 2.974075167116407,
                          "num_date": {
                            "confidence": [
                              2020.0629138604816,
                              2020.077868852459
                            ],
                            "value": 2020.077229977904
                          },
                          "country": {
                            "confidence": {
                              "China": 0.5378595741511948,
                              "Hong Kong": 0.4616082703287471
                            },
                            "entropy": 0.6962410686407176,
                            "value": "China"
                          }
                        }
                      }
                    ],
                    "name": "NODE_0000076",
                    "node_attrs": {
                      "clade_membership": {
                        "value": "unassigned"
                      },
                      "div": 2.974075167115802,
                      "num_date": {
                        "confidence": [
                          2020.049622569622,
                          2020.0724043715848
                        ],
                        "value": 2020.0656621416003
                      },
                      "country": {
                        "confidence": {
                          "China": 0.537564981423481,
                          "Hong Kong": 0.4619006188330665
                        },
                        "entropy": 0.696304191074906,
                        "value": "China"
                      }
                    }
                  }
                ],
                "name": "NODE_0003216",
                "node_attrs": {
                  "clade_membership": {
                    "value": "unassigned"
                  },
                  "div": 2.9740751671151973,
                  "num_date": {
                    "confidence": [
                      2020.0239767662,
                      2020.06513974291
                    ],
                    "value": 2020.0467939341663
                  },
                  "country": {
                    "confidence": {
                      "China": 0.98921444269957,
                      "Hong Kong": 0.010500891491764922
                    },
                    "entropy": 0.06179543398492493,
                    "value": "China"
                  }
                }
              },
              {
                "branch_attrs": {
                  "labels": {
                    "aa": "N: T205I; ORF14: L52F"
                  },
                  "mutations": {
                    "N": [
                      "T205I"
                    ],
                    "ORF14": [
                      "L52F"
                    ],
                    "nuc": [
                      "C24023T",
                      "C28887T"
                    ]
                  }
                },
                "children": [
                  {
                    "branch_attrs": {
                      "labels": {
                        "aa": "ORF1a: N460D; ORF1b: P314L"
                      },
                      "mutations": {
                        "ORF1a": [
                          "N460D"
                        ],
                        "ORF1b": [
                          "P314L"
                        ],
                        "nuc": [
                          "A1643G",
                          "C14408T",
                          "G27806T"
                        ]
                      }
                    },
                    "name": "Beijing/BJ414/2020",
                    "node_attrs": {
                      "age": {
                        "value": "38"
                      },
                      "author": {
                        "author": "Li et al",
                        "value": "Li et al"
                      },
                      "clade_membership": {
                        "value": "unassigned"
                      },
                      "country": {
                        "confidence": {
                          "China": 1.0
                        },
                        "entropy": -1.000088900581841e-12,
                        "value": "China"
                      },
                      "div": 7.04501505747617,
                      "division": {
                        "value": "Beijing"
                      },
                      "gisaid_epi_isl": {
                        "value": "EPI_ISL_430727"
                      },
                      "host": {
                        "value": "Human"
                      },
                      "num_date": {
                        "confidence": [
                          2020.0860655737704,
                          2020.0860655737704
                        ],
                        "value": 2020.0860655737704
                      },
                      "originating_lab": {
                        "value": "Chinese PLA Institute for Disease Control and Prevention"
                      },
                      "recency": {
                        "value": "One week ago"
                      },
                      "region": {
                        "value": "Asia"
                      },
                      "sex": {
                        "value": "Male"
                      },
                      "submitting_lab": {
                        "value": "Chinese PLA Institute for Disease Control and Prevention"
                      },
                      "url": "https://www.gisaid.org"
                    }
                  },
                  {
                    "branch_attrs": {
                      "labels": {
                        "aa": "M: A2S; ORF6: Q8H; S: A570V"
                      },
                      "mutations": {
                        "M": [
                          "A2S"
                        ],
                        "ORF6": [
                          "Q8H"
                        ],
                        "S": [
                          "A570V"
                        ],
                        "nuc": [
                          "C23271T",
                          "G26526T",
                          "G27225T"
                        ]
                      }
                    },
                    "children": [
                      {
                        "branch_attrs": {
                          "mutations": {}
                        },
                        "name": "Beijing/Wuhan_IME-BJ07/2020",
                        "node_attrs": {
                          "author": {
                            "author": "Fan et al",
                            "value": "Fan et al"
                          },
                          "clade_membership": {
                            "value": "unassigned"
                          },
                          "country": {
                            "confidence": {
                              "China": 1.0
                            },
                            "entropy": -1.000088900581841e-12,
                            "value": "China"
                          },
                          "div": 6.939858122228684,
                          "division": {
                            "value": "Beijing"
                          },
                          "gisaid_epi_isl": {
                            "value": "EPI_ISL_424360"
                          },
                          "host": {
                            "value": "Human"
                          },
                          "num_date": {
                            "confidence": [
                              2020.077868852459,
                              2020.077868852459
                            ],
                            "value": 2020.077868852459
                          },
                          "recency": {
                            "value": "Older"
                          },
                          "region": {
                            "value": "Asia"
                          },
                          "submitting_lab": {
                            "value": "Beijing Institute of Microbiology and Epidemiology"
                          },
                          "url": "https://www.gisaid.org"
                        }
                      },
                      {
                        "branch_attrs": {
                          "mutations": {}
                        },
                        "name": "Beijing/BJ287/2020",
                        "node_attrs": {
                          "age": {
                            "value": "23"
                          },
                          "author": {
                            "author": "Li et al",
                            "value": "Li et al"
                          },
                          "clade_membership": {
                            "value": "unassigned"
                          },
                          "country": {
                            "confidence": {
                              "China": 1.0
                            },
                            "entropy": -1.000088900581841e-12,
                            "value": "China"
                          },
                          "div": 6.939858122228685,
                          "division": {
                            "value": "Beijing"
                          },
                          "gisaid_epi_isl": {
                            "value": "EPI_ISL_430722"
                          },
                          "host": {
                            "value": "Human"
                          },
                          "num_date": {
                            "confidence": [
                              2020.077868852459,
                              2020.077868852459
                            ],
                            "value": 2020.077868852459
                          },
                          "originating_lab": {
                            "value": "Chinese PLA Institute for Disease Control and Prevention"
                          },
                          "recency": {
                            "value": "One week ago"
                          },
                          "region": {
                            "value": "Asia"
                          },
                          "sex": {
                            "value": "Male"
                          },
                          "submitting_lab": {
                            "value": "Chinese PLA Institute for Disease Control and Prevention"
                          },
                          "url": "https://www.gisaid.org"
                        }
                      },
                      {
                        "branch_attrs": {
                          "mutations": {}
                        },
                        "name": "Beijing/BJ288/2020",
                        "node_attrs": {
                          "age": {
                            "value": "23"
                          },
                          "author": {
                            "author": "Li et al",
                            "value": "Li et al"
                          },
                          "clade_membership": {
                            "value": "unassigned"
                          },
                          "country": {
                            "confidence": {
                              "China": 1.0
                            },
                            "entropy": -1.000088900581841e-12,
                            "value": "China"
                          },
                          "div": 6.939858122228685,
                          "division": {
                            "value": "Beijing"
                          },
                          "gisaid_epi_isl": {
                            "value": "EPI_ISL_430725"
                          },
                          "host": {
                            "value": "Human"
                          },
                          "num_date": {
                            "confidence": [
                              2020.077868852459,
                              2020.077868852459
                            ],
                            "value": 2020.077868852459
                          },
                          "originating_lab": {
                            "value": "Chinese PLA Institute for Disease Control and Prevention"
                          },
                          "recency": {
                            "value": "One week ago"
                          },
                          "region": {
                            "value": "Asia"
                          },
                          "sex": {
                            "value": "Male"
                          },
                          "submitting_lab": {
                            "value": "Chinese PLA Institute for Disease Control and Prevention"
                          },
                          "url": "https://www.gisaid.org"
                        }
                      }
                    ],
                    "name": "NODE_0003220",
                    "node_attrs": {
                      "clade_membership": {
                        "value": "unassigned"
                      },
                      "div": 6.939858122228102,
                      "num_date": {
                        "confidence": [
                          2020.0664264435206,
                          2020.077868852459
                        ],
                        "value": 2020.077868852459
                      },
                      "country": {
                        "confidence": {
                          "China": 0.9999992507234011
                        },
                        "entropy": 1.2693516824411033e-05,
                        "value": "China"
                      }
                    }
                  }
                ],
                "name": "NODE_0003219",
                "node_attrs": {
                  "clade_membership": {
                    "value": "unassigned"
                  },
                  "div": 3.9655026423819226,
                  "num_date": {
                    "confidence": [
                      2020.021535449114,
                      2020.057337352175
                    ],
                    "value": 2020.0379639820503
                  },
                  "country": {
                    "confidence": {
                      "China": 0.9999502224277247
                    },
                    "entropy": 0.0006611136034820535,
                    "value": "China"
                  }
                }
              },
              {
                "branch_attrs": {
                  "mutations": {}
                },
                "children": [
                  {
                    "branch_attrs": {
                      "mutations": {}
                    },
                    "children": [
                      {
                        "branch_attrs": {
                          "mutations": {}
                        },
                        "name": "Wuhan/HBCDC-HB-03/2020",
                        "node_attrs": {
                          "author": {
                            "author": "Fang et al",
                            "value": "Fang et al"
                          },
                          "clade_membership": {
                            "value": "unassigned"
                          },
                          "country": {
                            "confidence": {
                              "China": 1.0
                            },
                            "entropy": -1.000088900581841e-12,
                            "value": "China"
                          },
                          "div": 1.9827170132609897,
                          "division": {
                            "value": "Hubei"
                          },
                          "gisaid_epi_isl": {
                            "value": "EPI_ISL_412979"
                          },
                          "host": {
                            "value": "Human"
                          },
                          "location": {
                            "value": "Wuhan"
                          },
                          "num_date": {
                            "confidence": [
                              2020.0478142076502,
                              2020.0478142076502
                            ],
                            "value": 2020.0478142076502
                          },
                          "originating_lab": {
                            "value": "Union Hospital of Tongji Medical College, Huazhong University of Science and Technology"
                          },
                          "recency": {
                            "value": "Older"
                          },
                          "region": {
                            "value": "Asia"
                          },
                          "sex": {
                            "value": "Female"
                          },
                          "submitting_lab": {
                            "value": "Hubei Provincial Center for Disease Control and Prevention"
                          },
                          "url": "https://www.gisaid.org"
                        }
                      },
                      {
                        "branch_attrs": {
                          "labels": {
                            "aa": "ORF1b: P314L"
                          },
                          "mutations": {
                            "ORF1b": [
                              "P314L"
                            ],
                            "nuc": [
                              "C14408T"
                            ]
                          }
                        },
                        "name": "Lishui/LS559/2020",
                        "node_attrs": {
                          "age": {
                            "value": "54"
                          },
                          "author": {
                            "author": "Xiaoguang et al",
                            "value": "Xiaoguang et al"
                          },
                          "clade_membership": {
                            "value": "unassigned"
                          },
                          "country": {
                            "confidence": {
                              "China": 1.0
                            },
                            "entropy": -1.000088900581841e-12,
                            "value": "China"
                          },
                          "div": 2.987101510066873,
                          "division": {
                            "value": "Zhejiang"
                          },
                          "gisaid_epi_isl": {
                            "value": "EPI_ISL_429855"
                          },
                          "host": {
                            "value": "Human"
                          },
                          "location": {
                            "value": "Lishui"
                          },
                          "num_date": {
                            "confidence": [
                              2020.0833333333333,
                              2020.0833333333333
                            ],
                            "value": 2020.0833333333333
                          },
                          "originating_lab": {
                            "value": "Centers for Disease Control and Prevention of Lishui"
                          },
                          "recency": {
                            "value": "One month ago"
                          },
                          "region": {
                            "value": "Asia"
                          },
                          "sex": {
                            "value": "Female"
                          },
                          "submitting_lab": {
                            "value": "Department of Inspection,Centers for Disease Control and Prevention of Lishui"
                          },
                          "url": "https://www.gisaid.org"
                        }
                      }
                    ],
                    "name": "NODE_0000081",
                    "node_attrs": {
                      "clade_membership": {
                        "value": "unassigned"
                      },
                      "div": 1.9827170132604084,
                      "num_date": {
                        "confidence": [
                          2020.0295160627388,
                          2020.0478142076502
                        ],
                        "value": 2020.047742151969
                      },
                      "country": {
                        "confidence": {
                          "China": 0.9999493081086822
                        },
                        "entropy": 0.0006719676442345612,
                        "value": "China"
                      }
                    }
                  },
                  {
                    "branch_attrs": {
                      "mutations": {}
                    },
                    "children": [
                      {
                        "branch_attrs": {
                          "mutations": {}
                        },
                        "children": [
                          {
                            "branch_attrs": {
                              "mutations": {}
                            },
                            "children": [
                              {
                                "branch_attrs": {
                                  "mutations": {}
                                },
                                "name": "Taiwan/3/2020",
                                "node_attrs": {
                                  "age": {
                                    "value": "52"
                                  },
                                  "author": {
                                    "author": "Yang et al",
                                    "value": "Yang et al"
                                  },
                                  "clade_membership": {
                                    "value": "unassigned"
                                  },
                                  "country": {
                                    "confidence": {
                                      "Taiwan": 1.0
                                    },
                                    "entropy": -1.000088900581841e-12,
                                    "value": "Taiwan"
                                  },
                                  "div": 1.9827170132621994,
                                  "division": {
                                    "value": "Taiwan"
                                  },
                                  "gisaid_epi_isl": {
                                    "value": "EPI_ISL_411926"
                                  },
                                  "host": {
                                    "value": "Human"
                                  },
                                  "location": {
                                    "value": "Taipei"
                                  },
                                  "num_date": {
                                    "confidence": [
                                      2020.0642076502731,
                                      2020.0642076502731
                                    ],
                                    "value": 2020.0642076502731
                                  },
                                  "originating_lab": {
                                    "value": "Taiwan Centers for Disease Control"
                                  },
                                  "recency": {
                                    "value": "Older"
                                  },
                                  "region": {
                                    "value": "Asia"
                                  },
                                  "sex": {
                                    "value": "Female"
                                  },
                                  "submitting_lab": {
                                    "value": "Taiwan Centers for Disease Control"
                                  },
                                  "url": "https://www.gisaid.org"
                                }
                              },
                              {
                                "name": "Australia/NSW01/2020_travel_history",
                                "node_attrs": {
                                  "div": 1.9827170132621994,
                                  "num_date": {
                                    "confidence": [
                                      2020.0642076502731,
                                      2020.0642076502731
                                    ],
                                    "value": 2020.0642076502731
                                  },
                                  "country": {
                                    "confidence": {
                                      "China": 1.0
                                    },
                                    "entropy": -1.000088900581841e-12,
                                    "value": "China"
                                  }
                                },
                                "children": [
                                  {
                                    "branch_attrs": {
                                      "mutations": {}
                                    },
                                    "name": "Australia/NSW01/2020",
                                    "node_attrs": {
                                      "age": {
                                        "value": "43"
                                      },
                                      "author": {
                                        "author": "Eden et al",
                                        "value": "Eden et al"
                                      },
                                      "clade_membership": {
                                        "value": "unassigned"
                                      },
                                      "country": {
                                        "value": "Australia"
                                      },
                                      "country_exposure": {
                                        "value": "China"
                                      },
                                      "div": 1.9827170132621994,
                                      "division": {
                                        "value": "New South Wales"
                                      },
                                      "gisaid_epi_isl": {
                                        "value": "EPI_ISL_407893"
                                      },
                                      "host": {
                                        "value": "Human"
                                      },
                                      "location": {
                                        "value": "Sydney"
                                      },
                                      "num_date": {
                                        "confidence": [
                                          2020.0642076502731,
                                          2020.0642076502731
                                        ],
                                        "value": 2020.0642076502731
                                      },
                                      "originating_lab": {
                                        "value": "Centre for Infectious Diseases and Microbiology Laboratory Services"
                                      },
                                      "recency": {
                                        "value": "Older"
                                      },
                                      "region": {
                                        "value": "Oceania"
                                      },
                                      "sex": {
                                        "value": "Male"
                                      },
                                      "submitting_lab": {
                                        "value": "NSW Health Pathology - Institute of Clinical Pathology and Medical Research; Westmead Hospital; University of Sydney"
                                      },
                                      "url": "https://www.gisaid.org"
                                    }
                                  }
                                ]
                              }
                            ],
                            "name": "NODE_0000084",
                            "node_attrs": {
                              "clade_membership": {
                                "value": "unassigned"
                              },
                              "div": 1.982717013261618,
                              "num_date": {
                                "confidence": [
                                  2020.050580171862,
                                  2020.0642076502731
                                ],
                                "value": 2020.0642076502731
                              },
                              "country": {
                                "confidence": {
                                  "China": 0.9867164338805168,
                                  "Taiwan": 0.01193955834776634
                                },
                                "entropy": 0.07915922926881785,
                                "value": "China"
                              }
                            }
                          },
                          {
                            "branch_attrs": {
                              "mutations": {}
                            },
                            "children": [
                              {
                                "branch_attrs": {
                                  "mutations": {}
                                },
                                "children": [
                                  {
                                    "branch_attrs": {
                                      "mutations": {}
                                    },
                                    "name": "Nanchang/JX149/2020",
                                    "node_attrs": {
                                      "age": {
                                        "value": "66"
                                      },
                                      "author": {
                                        "author": "Li et al",
                                        "value": "Li et al"
                                      },
                                      "clade_membership": {
                                        "value": "unassigned"
                                      },
                                      "country": {
                                        "confidence": {
                                          "China": 1.0
                                        },
                                        "entropy": -1.000088900581841e-12,
                                        "value": "China"
                                      },
                                      "div": 1.9827170132628043,
                                      "division": {
                                        "value": "Jiangxi"
                                      },
                                      "gisaid_epi_isl": {
                                        "value": "EPI_ISL_421247"
                                      },
                                      "host": {
                                        "value": "Human"
                                      },
                                      "location": {
                                        "value": "Nanchang"
                                      },
                                      "num_date": {
                                        "confidence": [
                                          2020.0724043715848,
                                          2020.0724043715848
                                        ],
                                        "value": 2020.0724043715848
                                      },
                                      "originating_lab": {
                                        "value": "Jiangxi Province Center for Disease Control and Prevention"
                                      },
                                      "recency": {
                                        "value": "Older"
                                      },
                                      "region": {
                                        "value": "Asia"
                                      },
                                      "sex": {
                                        "value": "Male"
                                      },
                                      "submitting_lab": {
                                        "value": "Jiangxi Province Center for Disease Control and Prevention"
                                      },
                                      "url": "https://www.gisaid.org"
                                    }
                                  },
                                  {
                                    "branch_attrs": {
                                      "mutations": {}
                                    },
                                    "name": "Guangdong/20SF684/2020",
                                    "node_attrs": {
                                      "age": {
                                        "value": "39"
                                      },
                                      "author": {
                                        "author": "Li et al",
                                        "value": "Li et al"
                                      },
                                      "clade_membership": {
                                        "value": "unassigned"
                                      },
                                      "country": {
                                        "confidence": {
                                          "China": 1.0
                                        },
                                        "entropy": -1.000088900581841e-12,
                                        "value": "China"
                                      },
                                      "div": 1.982717013262804,
                                      "division": {
                                        "value": "Guangdong"
                                      },
                                      "gisaid_epi_isl": {
                                        "value": "EPI_ISL_428470"
                                      },
                                      "host": {
                                        "value": "Human"
                                      },
                                      "location": {
                                        "value": "Shantou"
                                      },
                                      "num_date": {
                                        "confidence": [
                                          2020.0724043715848,
                                          2020.0724043715848
                                        ],
                                        "value": 2020.0724043715848
                                      },
                                      "originating_lab": {
                                        "value": "Guangdong Provincial Center for Diseases Control and Prevention;Guangdong Provincial Institute of Public Health"
                                      },
                                      "recency": {
                                        "value": "One month ago"
                                      },
                                      "region": {
                                        "value": "Asia"
                                      },
                                      "sex": {
                                        "value": "Female"
                                      },
                                      "submitting_lab": {
                                        "value": "School of Public Health, The University of Hong Kong"
                                      },
                                      "url": "https://www.gisaid.org"
                                    }
                                  }
                                ],
                                "name": "NODE_0000086",
                                "node_attrs": {
                                  "clade_membership": {
                                    "value": "unassigned"
                                  },
                                  "div": 1.982717013262223,
                                  "num_date": {
                                    "confidence": [
                                      2020.058509133093,
                                      2020.0724043715848
                                    ],
                                    "value": 2020.0690332565925
                                  },
                                  "country": {
                                    "confidence": {
                                      "China": 0.9999492539301781
                                    },
                                    "entropy": 0.0006726382402496309,
                                    "value": "China"
                                  }
                                }
                              },
                              {
                                "branch_attrs": {
                                  "mutations": {}
                                },
                                "children": [
                                  {
                                    "branch_attrs": {
                                      "mutations": {}
                                    },
                                    "name": "Xinyu/JX122/2020",
                                    "node_attrs": {
                                      "age": {
                                        "value": "26"
                                      },
                                      "author": {
                                        "author": "Li et al",
                                        "value": "Li et al"
                                      },
                                      "clade_membership": {
                                        "value": "unassigned"
                                      },
                                      "country": {
                                        "confidence": {
                                          "China": 1.0
                                        },
                                        "entropy": -1.000088900581841e-12,
                                        "value": "China"
                                      },
                                      "div": 1.9827170132628043,
                                      "division": {
                                        "value": "Jiangxi"
                                      },
                                      "gisaid_epi_isl": {
                                        "value": "EPI_ISL_421249"
                                      },
                                      "host": {
                                        "value": "Human"
                                      },
                                      "location": {
                                        "value": "Xinyu"
                                      },
                                      "num_date": {
                                        "confidence": [
                                          2020.0669398907103,
                                          2020.0669398907103
                                        ],
                                        "value": 2020.0669398907103
                                      },
                                      "originating_lab": {
                                        "value": "Jiangxi Province Center for Disease Control and Prevention"
                                      },
                                      "recency": {
                                        "value": "Older"
                                      },
                                      "region": {
                                        "value": "Asia"
                                      },
                                      "sex": {
                                        "value": "Male"
                                      },
                                      "submitting_lab": {
                                        "value": "Jiangxi Province Center for Disease Control and Prevention"
                                      },
                                      "url": "https://www.gisaid.org"
                                    }
                                  },
                                  {
                                    "branch_attrs": {
                                      "mutations": {}
                                    },
                                    "name": "Ganzhou/JX81/2020",
                                    "node_attrs": {
                                      "age": {
                                        "value": "79"
                                      },
                                      "author": {
                                        "author": "Li et al",
                                        "value": "Li et al"
                                      },
                                      "clade_membership": {
                                        "value": "unassigned"
                                      },
                                      "country": {
                                        "confidence": {
                                          "China": 1.0
                                        },
                                        "entropy": -1.000088900581841e-12,
                                        "value": "China"
                                      },
                                      "div": 1.9827170132628043,
                                      "division": {
                                        "value": "Jiangxi"
                                      },
                                      "gisaid_epi_isl": {
                                        "value": "EPI_ISL_421242"
                                      },
                                      "host": {
                                        "value": "Human"
                                      },
                                      "location": {
                                        "value": "Ganzhou"
                                      },
                                      "num_date": {
                                        "confidence": [
                                          2020.0669398907103,
                                          2020.0669398907103
                                        ],
                                        "value": 2020.0669398907103
                                      },
                                      "originating_lab": {
                                        "value": "Jiangxi Province Center for Disease Control and Prevention"
                                      },
                                      "recency": {
                                        "value": "Older"
                                      },
                                      "region": {
                                        "value": "Asia"
                                      },
                                      "sex": {
                                        "value": "Female"
                                      },
                                      "submitting_lab": {
                                        "value": "Jiangxi Province Center for Disease Control and Prevention"
                                      },
                                      "url": "https://www.gisaid.org"
                                    }
                                  }
                                ],
                                "name": "NODE_0000087",
                                "node_attrs": {
                                  "clade_membership": {
                                    "value": "unassigned"
                                  },
                                  "div": 1.982717013262223,
                                  "num_date": {
                                    "confidence": [
                                      2020.0564550482331,
                                      2020.0669398907103
                                    ],
                                    "value": 2020.0669398907103
                                  },
                                  "country": {
                                    "confidence": {
                                      "China": 0.9999492539301781
                                    },
                                    "entropy": 0.0006726382402496309,
                                    "value": "China"
                                  }
                                }
                              }
                            ],
                            "name": "NODE_0000085",
                            "node_attrs": {
                              "clade_membership": {
                                "value": "unassigned"
                              },
                              "div": 1.982717013261618,
                              "num_date": {
                                "confidence": [
                                  2020.0471353590776,
                                  2020.0650543518163
                                ],
                                "value": 2020.0553405045814
                              },
                              "country": {
                                "confidence": {
                                  "China": 0.9999448962434176
                                },
                                "entropy": 0.0007263553892554463,
                                "value": "China"
                              }
                            }
                          }
                        ],
                        "name": "NODE_0000083",
                        "node_attrs": {
                          "clade_membership": {
                            "value": "unassigned"
                          },
                          "div": 1.9827170132610132,
                          "num_date": {
                            "confidence": [
                              2020.0349255453896,
                              2020.0592474803695
                            ],
                            "value": 2020.0471888311874
                          },
                          "country": {
                            "confidence": {
                              "China": 0.9997679000988909
                            },
                            "entropy": 0.0025431766493230566,
                            "value": "China"
                          }
                        }
                      },
                      {
                        "branch_attrs": {
                          "mutations": {}
                        },
                        "children": [
                          {
                            "branch_attrs": {
                              "mutations": {}
                            },
                            "children": [
                              {
                                "branch_attrs": {
                                  "mutations": {}
                                },
                                "name": "Shangrao/JX29/2020",
                                "node_attrs": {
                                  "age": {
                                    "value": "37"
                                  },
                                  "author": {
                                    "author": "Li et al",
                                    "value": "Li et al"
                                  },
                                  "clade_membership": {
                                    "value": "unassigned"
                                  },
                                  "country": {
                                    "confidence": {
                                      "China": 1.0
                                    },
                                    "entropy": -1.000088900581841e-12,
                                    "value": "China"
                                  },
                                  "div": 1.9827170132621994,
                                  "division": {
                                    "value": "Jiangxi"
                                  },
                                  "gisaid_epi_isl": {
                                    "value": "EPI_ISL_421244"
                                  },
                                  "host": {
                                    "value": "Human"
                                  },
                                  "location": {
                                    "value": "Shangrao"
                                  },
                                  "num_date": {
                                    "confidence": [
                                      2020.058743169399,
                                      2020.058743169399
                                    ],
                                    "value": 2020.058743169399
                                  },
                                  "originating_lab": {
                                    "value": "Jiangxi Province Center for Disease Control and Prevention"
                                  },
                                  "recency": {
                                    "value": "Older"
                                  },
                                  "region": {
                                    "value": "Asia"
                                  },
                                  "sex": {
                                    "value": "Female"
                                  },
                                  "submitting_lab": {
                                    "value": "Jiangxi Province Center for Disease Control and Prevention"
                                  },
                                  "url": "https://www.gisaid.org"
                                }
                              },
                              {
                                "branch_attrs": {
                                  "mutations": {}
                                },
                                "name": "Jiujiang/JX22/2020",
                                "node_attrs": {
                                  "age": {
                                    "value": "38"
                                  },
                                  "author": {
                                    "author": "Li et al",
                                    "value": "Li et al"
                                  },
                                  "clade_membership": {
                                    "value": "unassigned"
                                  },
                                  "country": {
                                    "confidence": {
                                      "China": 1.0
                                    },
                                    "entropy": -1.000088900581841e-12,
                                    "value": "China"
                                  },
                                  "div": 1.9827170132621994,
                                  "division": {
                                    "value": "Jiangxi"
                                  },
                                  "gisaid_epi_isl": {
                                    "value": "EPI_ISL_421237"
                                  },
                                  "host": {
                                    "value": "Human"
                                  },
                                  "location": {
                                    "value": "Jiujiang"
                                  },
                                  "num_date": {
                                    "confidence": [
                                      2020.058743169399,
                                      2020.058743169399
                                    ],
                                    "value": 2020.058743169399
                                  },
                                  "originating_lab": {
                                    "value": "Jiangxi Province Center for Disease Control and Prevention"
                                  },
                                  "recency": {
                                    "value": "Older"
                                  },
                                  "region": {
                                    "value": "Asia"
                                  },
                                  "sex": {
                                    "value": "Male"
                                  },
                                  "submitting_lab": {
                                    "value": "Jiangxi Province Center for Disease Control and Prevention"
                                  },
                                  "url": "https://www.gisaid.org"
                                }
                              }
                            ],
                            "name": "NODE_0000090",
                            "node_attrs": {
                              "clade_membership": {
                                "value": "unassigned"
                              },
                              "div": 1.982717013261618,
                              "num_date": {
                                "confidence": [
                                  2020.046512248728,
                                  2020.058743169399
                                ],
                                "value": 2020.0553720544067
                              },
                              "country": {
                                "confidence": {
                                  "China": 0.999949284412837
                                },
                                "entropy": 0.0006722432600111562,
                                "value": "China"
                              }
                            }
                          },
                          {
                            "branch_attrs": {
                              "mutations": {}
                            },
                            "children": [
                              {
                                "branch_attrs": {
                                  "mutations": {}
                                },
                                "children": [
                                  {
                                    "branch_attrs": {
                                      "mutations": {}
                                    },
                                    "children": [
                                      {
                                        "branch_attrs": {
                                          "mutations": {}
                                        },
                                        "name": "Hangzhou/ZJU-02/2020",
                                        "node_attrs": {
                                          "age": {
                                            "value": "31"
                                          },
                                          "author": {
                                            "author": "Yao et al",
                                            "value": "Yao et al"
                                          },
                                          "clade_membership": {
                                            "value": "unassigned"
                                          },
                                          "country": {
                                            "confidence": {
                                              "China": 1.0
                                            },
                                            "entropy": -1.000088900581841e-12,
                                            "value": "China"
                                          },
                                          "div": 1.982717013263409,
                                          "division": {
                                            "value": "Zhejiang"
                                          },
                                          "gisaid_epi_isl": {
                                            "value": "EPI_ISL_416042"
                                          },
                                          "host": {
                                            "value": "Human"
                                          },
                                          "location": {
                                            "value": "Hangzhou"
                                          },
                                          "num_date": {
                                            "confidence": [
                                              2020.0696721311476,
                                              2020.0696721311476
                                            ],
                                            "value": 2020.0696721311476
                                          },
                                          "originating_lab": {
                                            "value": "State Key Laboratory for Diagnosis and Treatment of Infectious Diseases, National Clinical Research Center for Infectious Diseases, First Affiliated Hospital, Zhejiang University School of Medicine, Hangzhou, China. 310003"
                                          },
                                          "recency": {
                                            "value": "Older"
                                          },
                                          "region": {
                                            "value": "Asia"
                                          },
                                          "sex": {
                                            "value": "Male"
                                          },
                                          "submitting_lab": {
                                            "value": "State Key Laboratory for Diagnosis and Treatment of Infectious Diseases, National Clinical Research Center for Infectious Diseases, First Affiliated Hospital, Zhejiang University School of Medicine, Hangzhou, China. 310003"
                                          },
                                          "url": "https://www.gisaid.org"
                                        }
                                      },
                                      {
                                        "branch_attrs": {
                                          "labels": {
                                            "aa": "ORF1a: P1054L"
                                          },
                                          "mutations": {
                                            "ORF1a": [
                                              "P1054L"
                                            ],
                                            "nuc": [
                                              "C3426T"
                                            ]
                                          }
                                        },
                                        "name": "Singapore/18/2020",
                                        "node_attrs": {
                                          "age": {
                                            "value": "49"
                                          },
                                          "author": {
                                            "author": "Mak et al",
                                            "value": "Mak et al"
                                          },
                                          "clade_membership": {
                                            "value": "unassigned"
                                          },
                                          "country": {
                                            "confidence": {
                                              "Singapore": 1.0
                                            },
                                            "entropy": -1.000088900581841e-12,
                                            "value": "Singapore"
                                          },
                                          "div": 2.9839825910798803,
                                          "division": {
                                            "value": "Singapore"
                                          },
                                          "gisaid_epi_isl": {
                                            "value": "EPI_ISL_418999"
                                          },
                                          "host": {
                                            "value": "Human"
                                          },
                                          "location": {
                                            "value": "Singapore"
                                          },
                                          "num_date": {
                                            "confidence": [
                                              2020.1653005464482,
                                              2020.1653005464482
                                            ],
                                            "value": 2020.1653005464482
                                          },
                                          "originating_lab": {
                                            "value": "National Public Health Laboratory, National Centre for Infectious Diseases"
                                          },
                                          "recency": {
                                            "value": "Older"
                                          },
                                          "region": {
                                            "value": "Asia"
                                          },
                                          "sex": {
                                            "value": "Male"
                                          },
                                          "submitting_lab": {
                                            "value": "National Public Health Laboratory, National Centre for Infectious Diseases"
                                          },
                                          "url": "https://www.gisaid.org"
                                        }
                                      }
                                    ],
                                    "name": "NODE_0000095",
                                    "node_attrs": {
                                      "clade_membership": {
                                        "value": "unassigned"
                                      },
                                      "div": 1.9827170132628278,
                                      "num_date": {
                                        "confidence": [
                                          2020.058801411457,
                                          2020.0696721311476
                                        ],
                                        "value": 2020.0696721311476
                                      },
                                      "country": {
                                        "confidence": {
                                          "China": 0.9787885672738305,
                                          "Singapore": 0.02049098067310127
                                        },
                                        "entropy": 0.10811443353137955,
                                        "value": "China"
                                      }
                                    }
                                  },
                                  {
                                    "branch_attrs": {
                                      "mutations": {}
                                    },
                                    "children": [
                                      {
                                        "branch_attrs": {
                                          "labels": {
                                            "aa": "S: S50L"
                                          },
                                          "mutations": {
                                            "S": [
                                              "S50L"
                                            ],
                                            "nuc": [
                                              "C16407A",
                                              "C21711T"
                                            ]
                                          }
                                        },
                                        "name": "Guangdong/ZS-S6-P0060/2020",
                                        "node_attrs": {
                                          "age": {
                                            "value": "25"
                                          },
                                          "author": {
                                            "author": "Lu et al",
                                            "value": "Lu et al"
                                          },
                                          "clade_membership": {
                                            "value": "unassigned"
                                          },
                                          "country": {
                                            "confidence": {
                                              "China": 1.0
                                            },
                                            "entropy": -1.000088900581841e-12,
                                            "value": "China"
                                          },
                                          "div": 4.036741886324281,
                                          "division": {
                                            "value": "Guangdong"
                                          },
                                          "gisaid_epi_isl": {
                                            "value": "EPI_ISL_413900"
                                          },
                                          "host": {
                                            "value": "Human"
                                          },
                                          "num_date": {
                                            "confidence": [
                                              2020.1598360655737,
                                              2020.1598360655737
                                            ],
                                            "value": 2020.1598360655737
                                          },
                                          "originating_lab": {
                                            "value": "Guangdong Provincial Institution of Public Health, Guangdong Provinical Center for Disease Control and Prevention"
                                          },
                                          "recency": {
                                            "value": "Older"
                                          },
                                          "region": {
                                            "value": "Asia"
                                          },
                                          "sex": {
                                            "value": "Female"
                                          },
                                          "submitting_lab": {
                                            "value": "Guangdong Provincial Institution of Public Health"
                                          },
                                          "url": "https://www.gisaid.org"
                                        }
                                      },
                                      {
                                        "branch_attrs": {
                                          "mutations": {}
                                        },
                                        "children": [
                                          {
                                            "branch_attrs": {
                                              "mutations": {}
                                            },
                                            "name": "Guangzhou/GZMU0045/2020",
                                            "node_attrs": {
                                              "age": {
                                                "value": "72"
                                              },
                                              "author": {
                                                "author": "et al",
                                                "value": "et al"
                                              },
                                              "clade_membership": {
                                                "value": "unassigned"
                                              },
                                              "country": {
                                                "confidence": {
                                                  "China": 1.0
                                                },
                                                "entropy": -1.000088900581841e-12,
                                                "value": "China"
                                              },
                                              "div": 1.982717013264014,
                                              "division": {
                                                "value": "Guangdong"
                                              },
                                              "gisaid_epi_isl": {
                                                "value": "EPI_ISL_429092"
                                              },
                                              "host": {
                                                "value": "Human"
                                              },
                                              "location": {
                                                "value": "Guangzhou"
                                              },
                                              "num_date": {
                                                "confidence": [
                                                  2020.1051912568305,
                                                  2020.1051912568305
                                                ],
                                                "value": 2020.1051912568305
                                              },
                                              "originating_lab": {
                                                "value": "The First Affiliated Hospital of Guangzhou Medical University"
                                              },
                                              "recency": {
                                                "value": "One month ago"
                                              },
                                              "region": {
                                                "value": "Asia"
                                              },
                                              "sex": {
                                                "value": "Male"
                                              },
                                              "submitting_lab": {
                                                "value": "BGI-shenzhen & The First Affiliated Hospital of Guangzhou Medical University"
                                              },
                                              "url": "https://www.gisaid.org"
                                            }
                                          },
                                          {
                                            "name": "Belgium/GHB-03021/2020_travel_history",
                                            "node_attrs": {
                                              "div": 1.982717013264014,
                                              "num_date": {
                                                "confidence": [
                                                  2020.0915300546449,
                                                  2020.0915300546449
                                                ],
                                                "value": 2020.0915300546449
                                              },
                                              "country": {
                                                "confidence": {
                                                  "China": 1.0
                                                },
                                                "entropy": -1.000088900581841e-12,
                                                "value": "China"
                                              }
                                            },
                                            "children": [
                                              {
                                                "branch_attrs": {
                                                  "mutations": {}
                                                },
                                                "name": "Belgium/GHB-03021/2020",
                                                "node_attrs": {
                                                  "age": {
                                                    "value": "54"
                                                  },
                                                  "author": {
                                                    "author": "Vanmechelen et al",
                                                    "value": "Vanmechelen et al"
                                                  },
                                                  "clade_membership": {
                                                    "value": "unassigned"
                                                  },
                                                  "country": {
                                                    "value": "Belgium"
                                                  },
                                                  "country_exposure": {
                                                    "value": "China"
                                                  },
                                                  "div": 1.982717013264014,
                                                  "division": {
                                                    "value": "Flanders"
                                                  },
                                                  "gisaid_epi_isl": {
                                                    "value": "EPI_ISL_407976"
                                                  },
                                                  "host": {
                                                    "value": "Human"
                                                  },
                                                  "location": {
                                                    "value": "Leuven"
                                                  },
                                                  "num_date": {
                                                    "confidence": [
                                                      2020.0915300546449,
                                                      2020.0915300546449
                                                    ],
                                                    "value": 2020.0915300546449
                                                  },
                                                  "originating_lab": {
                                                    "value": "KU Leuven, Clinical and Epidemiological Virology"
                                                  },
                                                  "recency": {
                                                    "value": "Older"
                                                  },
                                                  "region": {
                                                    "value": "Europe"
                                                  },
                                                  "sex": {
                                                    "value": "Male"
                                                  },
                                                  "submitting_lab": {
                                                    "value": "KU Leuven, Clinical and Epidemiological Virology"
                                                  },
                                                  "url": "https://www.gisaid.org"
                                                }
                                              }
                                            ]
                                          }
                                        ],
                                        "name": "NODE_0000097",
                                        "node_attrs": {
                                          "clade_membership": {
                                            "value": "unassigned"
                                          },
                                          "div": 1.9827170132634326,
                                          "num_date": {
                                            "confidence": [
                                              2020.068143918894,
                                              2020.0915300546449
                                            ],
                                            "value": 2020.0885632089362
                                          },
                                          "country": {
                                            "confidence": {
                                              "China": 0.9999491161735863
                                            },
                                            "entropy": 0.0006741909323355855,
                                            "value": "China"
                                          }
                                        }
                                      }
                                    ],
                                    "name": "NODE_0000096",
                                    "node_attrs": {
                                      "clade_membership": {
                                        "value": "unassigned"
                                      },
                                      "div": 1.9827170132628278,
                                      "num_date": {
                                        "confidence": [
                                          2020.0549189443404,
                                          2020.0868510361774
                                        ],
                                        "value": 2020.0664656206086
                                      },
                                      "country": {
                                        "confidence": {
                                          "China": 0.999938927354064
                                        },
                                        "entropy": 0.0007893598828488844,
                                        "value": "China"
                                      }
                                    }
                                  }
                                ],
                                "name": "NODE_0000093",
                                "node_attrs": {
                                  "clade_membership": {
                                    "value": "unassigned"
                                  },
                                  "div": 1.982717013262223,
                                  "num_date": {
                                    "confidence": [
                                      2020.0502984526377,
                                      2020.0677865922537
                                    ],
                                    "value": 2020.0637283132342
                                  },
                                  "country": {
                                    "confidence": {
                                      "China": 0.9994948536628742
                                    },
                                    "entropy": 0.004702317991734327,
                                    "value": "China"
                                  }
                                }
                              },
                              {
                                "branch_attrs": {
                                  "mutations": {}
                                },
                                "children": [
                                  {
                                    "branch_attrs": {
                                      "mutations": {}
                                    },
                                    "children": [
                                      {
                                        "branch_attrs": {
                                          "mutations": {}
                                        },
                                        "children": [
                                          {
                                            "branch_attrs": {
                                              "mutations": {}
                                            },
                                            "children": [
                                              {
                                                "branch_attrs": {
                                                  "mutations": {}
                                                },
                                                "name": "Guangzhou/GZMU0023/2020",
                                                "node_attrs": {
                                                  "age": {
                                                    "value": "72"
                                                  },
                                                  "author": {
                                                    "author": "et al",
                                                    "value": "et al"
                                                  },
                                                  "clade_membership": {
                                                    "value": "unassigned"
                                                  },
                                                  "country": {
                                                    "confidence": {
                                                      "China": 1.0
                                                    },
                                                    "entropy": -1.000088900581841e-12,
                                                    "value": "China"
                                                  },
                                                  "div": 1.9827170132646188,
                                                  "division": {
                                                    "value": "Guangdong"
                                                  },
                                                  "gisaid_epi_isl": {
                                                    "value": "EPI_ISL_429082"
                                                  },
                                                  "host": {
                                                    "value": "Human"
                                                  },
                                                  "location": {
                                                    "value": "Guangzhou"
                                                  },
                                                  "num_date": {
                                                    "confidence": [
                                                      2020.0969945355191,
                                                      2020.0969945355191
                                                    ],
                                                    "value": 2020.0969945355191
                                                  },
                                                  "originating_lab": {
                                                    "value": "The First Affiliated Hospital of Guangzhou Medical University"
                                                  },
                                                  "recency": {
                                                    "value": "One month ago"
                                                  },
                                                  "region": {
                                                    "value": "Asia"
                                                  },
                                                  "sex": {
                                                    "value": "Male"
                                                  },
                                                  "submitting_lab": {
                                                    "value": "BGI-shenzhen & The First Affiliated Hospital of Guangzhou Medical University"
                                                  },
                                                  "url": "https://www.gisaid.org"
                                                }
                                              },
                                              {
                                                "branch_attrs": {
                                                  "mutations": {}
                                                },
                                                "name": "Shangrao/JX1948/2020",
                                                "node_attrs": {
                                                  "age": {
                                                    "value": "70"
                                                  },
                                                  "author": {
                                                    "author": "Li et al",
                                                    "value": "Li et al"
                                                  },
                                                  "clade_membership": {
                                                    "value": "unassigned"
                                                  },
                                                  "country": {
                                                    "confidence": {
                                                      "China": 1.0
                                                    },
                                                    "entropy": -1.000088900581841e-12,
                                                    "value": "China"
                                                  },
                                                  "div": 1.9827170132646188,
                                                  "division": {
                                                    "value": "Jiangxi"
                                                  },
                                                  "gisaid_epi_isl": {
                                                    "value": "EPI_ISL_421240"
                                                  },
                                                  "host": {
                                                    "value": "Human"
                                                  },
                                                  "location": {
                                                    "value": "Shangrao"
                                                  },
                                                  "num_date": {
                                                    "confidence": [
                                                      2020.0969945355191,
                                                      2020.0969945355191
                                                    ],
                                                    "value": 2020.0969945355191
                                                  },
                                                  "originating_lab": {
                                                    "value": "Jiangxi Province Center for Disease Control and Prevention"
                                                  },
                                                  "recency": {
                                                    "value": "Older"
                                                  },
                                                  "region": {
                                                    "value": "Asia"
                                                  },
                                                  "sex": {
                                                    "value": "Male"
                                                  },
                                                  "submitting_lab": {
                                                    "value": "Jiangxi Province Center for Disease Control and Prevention"
                                                  },
                                                  "url": "https://www.gisaid.org"
                                                }
                                              }
                                            ],
                                            "name": "NODE_0000101",
                                            "node_attrs": {
                                              "clade_membership": {
                                                "value": "unassigned"
                                              },
                                              "div": 1.9827170132640375,
                                              "num_date": {
                                                "confidence": [
                                                  2020.071800747505,
                                                  2020.0969945355191
                                                ],
                                                "value": 2020.0884569843633
                                              },
                                              "country": {
                                                "confidence": {
                                                  "China": 0.9999492900811168
                                                },
                                                "entropy": 0.0006721771128265047,
                                                "value": "China"
                                              }
                                            }
                                          },
                                          {
                                            "branch_attrs": {
                                              "mutations": {}
                                            },
                                            "children": [
                                              {
                                                "branch_attrs": {
                                                  "mutations": {}
                                                },
                                                "name": "Guangzhou/GZMU0024/2020",
                                                "node_attrs": {
                                                  "age": {
                                                    "value": "72"
                                                  },
                                                  "author": {
                                                    "author": "et al",
                                                    "value": "et al"
                                                  },
                                                  "clade_membership": {
                                                    "value": "unassigned"
                                                  },
                                                  "country": {
                                                    "confidence": {
                                                      "China": 1.0
                                                    },
                                                    "entropy": -1.000088900581841e-12,
                                                    "value": "China"
                                                  },
                                                  "div": 1.9827170132646188,
                                                  "division": {
                                                    "value": "Guangdong"
                                                  },
                                                  "gisaid_epi_isl": {
                                                    "value": "EPI_ISL_429083"
                                                  },
                                                  "host": {
                                                    "value": "Human"
                                                  },
                                                  "location": {
                                                    "value": "Guangzhou"
                                                  },
                                                  "num_date": {
                                                    "confidence": [
                                                      2020.0969945355191,
                                                      2020.0969945355191
                                                    ],
                                                    "value": 2020.0969945355191
                                                  },
                                                  "originating_lab": {
                                                    "value": "The First Affiliated Hospital of Guangzhou Medical University"
                                                  },
                                                  "recency": {
                                                    "value": "One month ago"
                                                  },
                                                  "region": {
                                                    "value": "Asia"
                                                  },
                                                  "sex": {
                                                    "value": "Male"
                                                  },
                                                  "submitting_lab": {
                                                    "value": "BGI-shenzhen & The First Affiliated Hospital of Guangzhou Medical University"
                                                  },
                                                  "url": "https://www.gisaid.org"
                                                }
                                              },
                                              {
                                                "branch_attrs": {
                                                  "mutations": {}
                                                },
                                                "name": "Guangzhou/GZMU0008/2020",
                                                "node_attrs": {
                                                  "age": {
                                                    "value": "28"
                                                  },
                                                  "author": {
                                                    "author": "et al",
                                                    "value": "et al"
                                                  },
                                                  "clade_membership": {
                                                    "value": "unassigned"
                                                  },
                                                  "country": {
                                                    "confidence": {
                                                      "China": 1.0
                                                    },
                                                    "entropy": -1.000088900581841e-12,
                                                    "value": "China"
                                                  },
                                                  "div": 1.9827170132646188,
                                                  "division": {
                                                    "value": "Guangdong"
                                                  },
                                                  "gisaid_epi_isl": {
                                                    "value": "EPI_ISL_429075"
                                                  },
                                                  "host": {
                                                    "value": "Human"
                                                  },
                                                  "location": {
                                                    "value": "Guangzhou"
                                                  },
                                                  "num_date": {
                                                    "confidence": [
                                                      2020.1024590163934,
                                                      2020.1024590163934
                                                    ],
                                                    "value": 2020.1024590163934
                                                  },
                                                  "originating_lab": {
                                                    "value": "The First Affiliated Hospital of Guangzhou Medical University"
                                                  },
                                                  "recency": {
                                                    "value": "One month ago"
                                                  },
                                                  "region": {
                                                    "value": "Asia"
                                                  },
                                                  "sex": {
                                                    "value": "Male"
                                                  },
                                                  "submitting_lab": {
                                                    "value": "BGI-shenzhen & The First Affiliated Hospital of Guangzhou Medical University"
                                                  },
                                                  "url": "https://www.gisaid.org"
[truncated: 41,519,012 more chars]
