# Supplementary material for: Full genome viral sequences inform patterns of SARS-CoV-2 spread into and within Israel
Source: Nat Commun. 2020 Nov 2;11:5518. doi: 10.1038/s41467-020-19248-0 (PMC7606475; doi:10.1038/s41467-020-19248-0)
Supplement: Supplementary file 4 — Source Data [file 41467_2020_19248_MOESM4_ESM.zip › Source Data/FigS7.tre]

#NEXUS
Begin taxa;
	Dimensions ntax=373;
		Taxlabels
			Australia/QLDID920/2020_2020.1926229508197_exog
			Australia/VIC130/2020_2020.2199453551912_exog
			Australia/VIC283/2020_2020.2226775956285_exog
			Australia/VIC48/2020_2020.1953551912568_exog
			Australia/VIC492/2020_2020.2254098360656_exog
			Beijing/BJ288/2020_2020.077868852459_exog
			Belgium/030959/2020_2020.1871584699454_exog
			Belgium/AGR-0324174/2020_2020.2281420765028_exog
			Belgium/GL-030546/2020_2020.1762295081967_exog
			Belgium/HAA-030953/2020_2020.1871584699454_exog
			Belgium/ITM-C030/2020_2020.23087431694_exog
			Belgium/UGent-34/2020_2020.233606557377_exog
			Belgium/UGent-37/2020_2020.2363387978141_exog
			Belgium/ULG-10057/2020_2020.2609289617487_exog
			Belgium/VM-0325171/2020_2020.23087431694_exog
			Brazil/AL-837/2020_2020.2117486338798_exog
			Brazil/BA-312/2020_2020.1734972677596_exog
			Brazil/RJ-352/2020_2020.1762295081967_exog
			Canada/BC-41851/2020_2020.1680327868853_exog
			Canada/MB-37/2020_2020.2117486338798_exog
			Canada/NS-13/2020_2020.198087431694_exog
			Canada/ON-PHL8751/2020_2020.1625683060108_exog
			Chile/Santiago-op2d1/2020_2020.1789617486338_exog
			CostaRica/04/2020_2020.2117486338798_exog
			DRC/2120/2020_2020.2800546448088_exog
			DRC/KN-0017/2020_2020.1926229508197_exog
			DRC/KN-13/2020_2020.1871584699454_exog
			Denmark/ALAB-HH05/2020_2020.1898907103825_exog
			Denmark/ALAB-SSI184/2020_2020.1871584699454_exog
			Denmark/ALAB-SSI189/2020_2020.1871584699454_exog
			Denmark/ALAB-SSI481/2020_2020.23087431694_exog
			Denmark/ALAB-SSI490/2020_2020.2199453551912_exog
			Egypt/NRC-03/2020_2020.2117486338798_exog
			England/20139047504/2020_2020.2390710382513_exog
			England/CAMB-78470/2020_2020.2609289617487_exog
			England/NOTT-10E010/2020_2020.2090163934427_exog
			Finland/13M58/2020_2020.198087431694_exog
			Finland/13M83/2020_2020.198087431694_exog
			Finland/FIN-455/2020_2020.1844262295083_exog
			France/ARA09451/2020_2020.2035519125684_exog
			France/ARA09686/2020_2020.2062841530055_exog
			France/ARA10910/2020_2020.2117486338798_exog
			France/ARA11995/2020_2020.2199453551912_exog
			France/ARA11997/2020_2020.2199453551912_exog
			France/ARA12877/2020_2020.2254098360656_exog
			France/B1623/2020_2020.1543715846994_exog
			France/B2343/2020_2020.1789617486338_exog
			France/HF1684/2020_2020.1625683060108_exog
			France/HF1871/2020_2020.1707650273224_exog
			France/HF1993/2020_2020.1734972677596_exog
			France/HF2060/2020_2020.1762295081967_exog
			France/HF2393/2020_2020.1953551912568_exog
			France/HF2748/2020_2020.2090163934427_exog
			France/IDF2989/2020_2020.214480874317_exog
			France/PL1643/2020_2020.1543715846994_exog
			Germany/NRW-011/2020_2020.1707650273224_exog
			Germany/NRW-14/2020_2020.1926229508197_exog
			Germany/NRW-42-2/2020_2020.214480874317_exog
			Germany/NRW-42-3/2020_2020.217213114754_exog
			Germany/NRW-53/2020_2020.200819672131_exog
			Ghana/2986-S10/2020_2020.2472677595629_exog
			Greece/145/2020_2020.2062841530055_exog
			Greece/148/2020_2020.1871584699454_exog
			Guangdong/20SF1159/2020_2020.0833333333333_exog
			Guangzhou/GZMU0010/2020_2020.1024590163934_exog
			Hangzhou/HZCDC0135/2020_2020.058743169399_exog
			HongKong/VM20002493/2020_2020.1079234972678_exog
			Hungary/SRC-00186/2020_2020.2226775956285_exog
			India/781/2020_2020.1707650273224_exog
			India/NCDC-01604/2020_2020.2090163934427_exog
			Indonesia/JKT-EIJK0141/2020_2020.2090163934427_exog
			Israel/130710062/2020_2020.285519125683_Il
			Israel/130710067/2020_2020.285519125683_Il
			Israel/130710097/2020_2020.2882513661202_Il
			Israel/130710099/2020_2020.2882513661202_Il
			Israel/130710157/2020_2020.2882513661202_Il
			Israel/130710159/2020_2020.2882513661202_Il
			Israel/130710211/2020_2020.2909836065573_Il
			Israel/130710217/2020_2020.2909836065573_Il
			Israel/130710390/2020_2020.2937158469945_Il
			Israel/130710414/2020_2020.2937158469945_Il
			Israel/130710643/2020_2020.299180327869_Il
			Israel/130710644/2020_2020.299180327869_Il
			Israel/130710716/2020_2020.299180327869_Il
			Israel/130711082/2020_2020.301912568306_Il
			Israel/130711104/2020_2020.301912568306_Il
			Israel/130711112/2020_2020.3046448087432_Il
			Israel/130711116/2020_2020.3046448087432_Il
			Israel/130711367/2020_2020.3073770491803_Il
			Israel/130711417/2020_2020.3073770491803_Il
			Israel/13075703/2020_2020.2418032786886_Il
			Israel/13075719/2020_2020.2418032786886_Il
			Israel/13075735/2020_2020.2445355191257_Il
			Israel/13075782/2020_2020.2445355191257_Il
			Israel/13075788/2020_2020.2445355191257_Il
			Israel/13075790/2020_2020.2445355191257_Il
			Israel/13075832/2020_2020.2445355191257_Il
			Israel/13075882/2020_2020.2445355191257_Il
			Israel/13075914/2020_2020.2445355191257_Il
			Israel/13077377/2020_2020.2527322404371_Il
			Israel/13077383/2020_2020.2527322404371_Il
			Israel/13077413/2020_2020.2554644808743_Il
			Israel/13077494/2020_2020.2527322404371_Il
			Israel/13077497/2020_2020.2527322404371_Il
			Israel/13077498/2020_2020.2554644808743_Il
			Israel/13077510/2020_2020.2554644808743_Il
			Israel/13077511/2020_2020.2554644808743_Il
			Israel/13077558/2020_2020.2554644808743_Il
			Israel/13077560/2020_2020.2554644808743_Il
			Israel/13077562/2020_2020.2554644808743_Il
			Israel/13077564/2020_2020.2554644808743_Il
			Israel/13077711/2020_2020.2554644808743_Il
			Israel/13077723/2020_2020.2554644808743_Il
			Israel/13077726/2020_2020.2554644808743_Il
			Israel/13077803/2020_2020.2581967213114_Il
			Israel/13077823/2020_2020.2581967213114_Il
			Israel/13077840/2020_2020.2581967213114_Il
			Israel/13077846/2020_2020.2581967213114_Il
			Israel/13077847/2020_2020.2581967213114_Il
			Israel/13077875/2020_2020.2581967213114_Il
			Israel/13077882/2020_2020.2581967213114_Il
			Israel/1639953/2020_2020.233606557377_Il
			Israel/1639996/2020_2020.233606557377_Il
			Israel/2020038/2020_2020.2090163934427_Il
			Israel/2020051/2020_2020.2090163934427_Il
			Israel/2020063/2020_2020.2090163934427_Il
			Israel/2020068/2020_2020.2090163934427_Il
			Israel/2020069/2020_2020.2090163934427_Il
			Israel/2020078/2020_2020.2090163934427_Il
			Israel/2020084/2020_2020.2090163934427_Il
			Israel/2020087/2020_2020.2090163934427_Il
			Israel/2023920/2020_2020.2090163934427_Il
			Israel/2023922/2020_2020.2090163934427_Il
			Israel/2046171/2020_2020.2472677595629_Il
			Israel/2046434/2020_2020.25_Il
			Israel/2046548/2020_2020.25_Il
			Israel/2046614/2020_2020.2527322404371_Il
			Israel/2046616/2020_2020.2527322404371_Il
			Israel/2046815/2020_2020.2581967213114_Il
			Israel/2047004/2020_2020.2363387978141_Il
			Israel/2047011/2020_2020.233606557377_Il
			Israel/2047016/2020_2020.233606557377_Il
			Israel/2047145/2020_2020.233606557377_Il
			Israel/2047188/2020_2020.233606557377_Il
			Israel/2047364/2020_2020.2390710382513_Ih
			Israel/2047392/2020_2020.2418032786886_Il
			Israel/2047418/2020_2020.2418032786886_Il
			Israel/2047567/2020_2020.2418032786886_Il
			Israel/2047586/2020_2020.2418032786886_Il
			Israel/2047604/2020_2020.2418032786886_Il
			Israel/2047738/2020_2020.2445355191257_Il
			Israel/2047749/2020_2020.2445355191257_Il
			Israel/2047772/2020_2020.2445355191257_Il
			Israel/2047883/2020_2020.2472677595629_Il
			Israel/2047927/2020_2020.2472677595629_Il
			Israel/2086001/2020_2020.25_Il
			Israel/2086004/2020_2020.25_Il
			Israel/2086008/2020_2020.25_Il
			Israel/2086012/2020_2020.25_Il
			Israel/2086022/2020_2020.25_Il
			Israel/2086033/2020_2020.25_Il
			Israel/2086034/2020_2020.25_Il
			Israel/2086045/2020_2020.25_Il
			Israel/2089366/2020_2020.25_Il
			Israel/2089368/2020_2020.25_Il
			Israel/2089375/2020_2020.25_Il
			Israel/2089380/2020_2020.25_Il
			Israel/2089383/2020_2020.25_Il
			Israel/2089697/2020_2020.25_Il
			Israel/2089698/2020_2020.25_Il
			Israel/2089712/2020_2020.25_Il
			Israel/2089718/2020_2020.25_Il
			Israel/2089723/2020_2020.25_Il
			Israel/2089812/2020_2020.25_Il
			Israel/2089839/2020_2020.25_Il
			Israel/2089852/2020_2020.25_Il
			Israel/2089861/2020_2020.25_Il
			Israel/2089863/2020_2020.25_Il
			Israel/2089866/2020_2020.25_Il
			Israel/2099018/2020_2020.2527322404371_Il
			Israel/2099019/2020_2020.2527322404371_Il
			Israel/2099159/2020_2020.2527322404371_Il
			Israel/2099251/2020_2020.2527322404371_Il
			Israel/2099416/2020_2020.2527322404371_Il
			Israel/2099421/2020_2020.2527322404371_Il
			Israel/2107132/2020_2020.285519125683_Il
			Israel/2107137/2020_2020.285519125683_Il
			Israel/2107681/2020_2020.285519125683_Il
			Israel/2113155/2020_2020.2882513661202_Il
			Israel/2113161/2020_2020.2882513661202_Il
			Israel/2113173/2020_2020.2882513661202_Il
			Israel/2113174/2020_2020.2882513661202_Il
			Israel/2113178/2020_2020.2882513661202_Il
			Israel/2113255/2020_2020.285519125683_Ih
			Israel/2113256/2020_2020.285519125683_Il
			Israel/2113601/2020_2020.2882513661202_Il
			Israel/2113603/2020_2020.2882513661202_Il
			Israel/2113678/2020_2020.2882513661202_Il
			Israel/2115701/2020_2020.2909836065573_Il
			Israel/2115964/2020_2020.2909836065573_Il
			Israel/2115968/2020_2020.2909836065573_Il
			Israel/2115976/2020_2020.2909836065573_Ih
			Israel/2115980/2020_2020.2909836065573_Il
			Israel/2115990/2020_2020.2909836065573_Il
			Israel/2116859/2020_2020.301912568306_Il
			Israel/2123853/2020_2020.301912568306_Il
			Israel/2123863/2020_2020.301912568306_Il
			Israel/51137031/2020_2020.1653005464482_Il
			Israel/51137844/2020_2020.2090163934427_Il
			Israel/51140028/2020_2020.2090163934427_Il
			Israel/51140068/2020_2020.2117486338798_Il
			Israel/51140271/2020_2020.2117486338798_Il
			Israel/51140279/2020_2020.2117486338798_Il
			Israel/51140315/2020_2020.2117486338798_Il
			Israel/51140539/2020_2020.214480874317_Il
			Israel/51140836/2020_2020.217213114754_Il
			Israel/51141014/2020_2020.2226775956285_Ih
			Israel/51141121/2020_2020.2226775956285_Il
			Israel/51141225/2020_2020.2226775956285_Il
			Israel/51144342/2020_2020.2445355191257_Il
			Israel/51145198/2020_2020.25_Il
			Israel/51145482/2020_2020.2609289617487_Il
			Israel/51146355/2020_2020.2581967213114_Il
			Israel/51146500/2020_2020.2609289617487_Il
			Israel/51146503/2020_2020.2609289617487_Il
			Israel/51146669/2020_2020.2609289617487_Il
			Israel/51146683/2020_2020.2609289617487_Il
			Israel/701002313/2020_2020.2199453551912_Il
			Israel/701002314/2020_2020.2199453551912_Il
			Israel/701002317/2020_2020.2199453551912_Il
			Israel/701002327/2020_2020.2226775956285_Il
			Israel/701002334/2020_2020.2226775956285_Il
			Israel/701002403/2020_2020.2254098360656_Il
			Israel/701002407/2020_2020.2254098360656_Il
			Israel/701002426/2020_2020.2281420765028_Il
			Israel/701002431/2020_2020.2281420765028_Il
			Israel/701002440/2020_2020.2281420765028_Il
			Israel/701002442/2020_2020.2281420765028_Il
			Israel/701002455/2020_2020.2281420765028_Il
			Israel/701002456/2020_2020.2281420765028_Il
			Israel/701002458/2020_2020.2281420765028_Il
			Israel/701002462/2020_2020.2281420765028_Il
			Israel/701002489/2020_2020.23087431694_Il
			Israel/701002504/2020_2020.23087431694_Il
			Israel/701002538/2020_2020.23087431694_Il
			Israel/701002540/2020_2020.23087431694_Ih
			Israel/701002550/2020_2020.233606557377_Il
			Israel/701002555/2020_2020.233606557377_Il
			Israel/701002556/2020_2020.233606557377_Il
			Israel/701002561/2020_2020.233606557377_Il
			Israel/701002591/2020_2020.233606557377_Il
			Israel/701002681/2020_2020.2363387978141_Il
			Israel/701002752/2020_2020.2390710382513_Il
			Israel/701002768/2020_2020.2390710382513_Il
			Israel/701002786/2020_2020.2418032786886_Il
			Israel/701002792/2020_2020.2418032786886_Il
			Israel/990059202/2020_2020.23087431694_Il
			Israel/990059203/2020_2020.23087431694_Il
			Israel/990059204/2020_2020.23087431694_Il
			Israel/990059232/2020_2020.23087431694_Il
			Israel/990059233/2020_2020.23087431694_Il
			Israel/990059238/2020_2020.23087431694_Il
			Israel/990059244/2020_2020.23087431694_Il
			Israel/990059251/2020_2020.23087431694_Il
			Israel/990059252/2020_2020.23087431694_Il
			Israel/990300681/2020_2020.2445355191257_Il
			Israel/990300691/2020_2020.2472677595629_Ih
			Israel/990300724/2020_2020.25_Il
			Israel/990300860/2020_2020.2527322404371_Il
			Israel/990307712/2020_2020.233606557377_Il
			Israel/990333068/2020_2020.2281420765028_Il
			Israel/990333189/2020_2020.233606557377_Il
			Israel/990430264/2020_2020.2418032786886_Il
			Israel/990430265/2020_2020.2418032786886_Il
			Israel/ISR-IT0320/2020_2020.1653005464482_Il
			Israel/ISR-JP0320/2020_2020.146174863388_Il
			Israel/SH16/2020_2020.2445355191257_Il
			Japan/P3-1/2020_2020.1871584699454_exog
			Jordan/SR-054/2020_2020.2445355191257_exog
			Korea/KCDC2004/2020_2020.0887978142077_exog
			Korea/KCDC2016/2020_2020.1325136612022_exog
			Kuwait/KU17/2020_2020.1680327868853_exog
			Luxembourg/LNS5677421/2020_2020.2363387978141_exog
			Luxembourg/LNS7841004/2020_2020.2527322404371_exog
			Luxembourg/Lux1/2020_2020.1625683060108_exog
			Netherlands/Diemen-1363454/2020_2020.1598360655737_exog
			Netherlands/Drente-1/2020_2020.23087431694_exog
			Netherlands/Flevoland-1/2020_2020.1871584699454_exog
			Netherlands/Friesland-3/2020_2020.2390710382513_exog
			Netherlands/NoordBrabant-103/2020_2020.1871584699454_exog
			Netherlands/NoordBrabant-26/2020_2020.1789617486338_exog
			Netherlands/NoordBrabant-56/2020_2020.1871584699454_exog
			Netherlands/NoordBrabant-97/2020_2020.214480874317_exog
			Netherlands/Overijssel-2/2020_2020.1707650273224_exog
			Netherlands/Utrecht-14/2020_2020.1734972677596_exog
			Netherlands/Zeewolde-1365080/2020_2020.1680327868853_exog
			Netherlands/ZuidHolland-13/2020_2020.1789617486338_exog
			Netherlands/ZuidHolland-30/2020_2020.1926229508197_exog
			Norway/1955/2020_2020.1926229508197_exog
			Philippines/RITM-02/2020_2020.1926229508197_exog
			Philippines/RITM-04/2020_2020.1844262295083_exog
			Poland/1104795/2020_2020.2117486338798_exog
			Poland/1105644/2020_2020.2117486338798_exog
			Poland/PL-P9/2020_2020.2390710382513_exog
			Portugal/PT0017/2020_2020.1926229508197_exog
			PuertoRico/CDC-S5/2020_2020.2254098360656_exog
			Russia/Buryatia-84508/2020_2020.2363387978141_exog
			Russia/Moscow-62505/2020_2020.1926229508197_exog
			SaudiArabia/SCDC-3324/2020_2020.1898907103825_exog
			Scotland/CVR704/2020_2020.233606557377_exog
			Scotland/CVR77/2020_2020.1707650273224_exog
			Scotland/EDB006/2020_2020.1871584699454_exog
			Senegal/136/2020_2020.198087431694_exog
			Shanghai/SH0037/2020_2020.0806010928961_exog
			Shanghai/SH0040/2020_2020.0806010928961_exog
			Singapore/24/2020_2020.1734972677596_exog
			Singapore/26/2020_2020.1762295081967_exog
			Singapore/65/2020_2020.26912568306_exog
			Spain/Andalucia201617/2020_2020.1762295081967_exog
			Spain/CastillayLeon201323/2020_2020.1653005464482_exog
			Spain/Valencia99/2020_2020.2090163934427_exog
			Sweden/20-08146/2020_2020.1926229508197_exog
			Sweden/20-50315/2020_2020.1953551912568_exog
			Switzerland/42169171/2020_2020.1571038251366_exog
			Switzerland/AG0361/2020_2020.1571038251366_exog
			Switzerland/GE6065/2020_2020.2636612021859_exog
			Taiwan/CGMH-CGU-02/2020_2020.094262295082_exog
			Taiwan/NTU09/2020_2020.200819672131_exog
			Thailand/Bangkok-0020/2020_2020.2199453551912_exog
			Thailand/Bangkok-0045/2020_2020.2390710382513_exog
			Turkey/HSGM-7718/2020_2020.2199453551912_exog
			USA/AK-PHL013/2020_2020.214480874317_exog
			USA/AZ-WL171/2020_2020.214480874317_exog
			USA/CA-CZB0707/2020_2020.2254098360656_exog
			USA/CA7/2020_2020.0997267759562_exog
			USA/CT-Yale-084/2020_2020.2636612021859_exog
			USA/CT-Yale-099/2020_2020.266393442623_exog
			USA/CT-Yale-116/2020_2020.2745901639344_exog
			USA/CT-Yale-120/2020_2020.2773224043715_exog
			USA/FL-5125/2020_2020.1598360655737_exog
			USA/HI-4970/2020_2020.1762295081967_exog
			USA/MA-2652/2020_2020.1789617486338_exog
			USA/MA-3614/2020_2020.1789617486338_exog
			USA/MD-HP024/2020_2020.217213114754_exog
			USA/MN62-MDH62/2020_2020.200819672131_exog
			USA/MN67-MDH67/2020_2020.200819672131_exog
			USA/NC-200173/2020_2020.2527322404371_exog
			USA/NH-0008/2020_2020.1680327868853_exog
			USA/NY-NYUMC228/2020_2020.2554644808743_exog
			USA/NY-NYUMC252/2020_2020.2554644808743_exog
			USA/NY-NYUMC323/2020_2020.2527322404371_exog
			USA/NY-PV09060/2020_2020.217213114754_exog
			USA/NY-PV09069/2020_2020.217213114754_exog
			USA/NY-Wadsworth-11330-01/2020_2020.181693989071_exog
			USA/TX-HMH0159/2020_2020.2254098360656_exog
			USA/TX-HMH0452/2020_2020.2554644808743_exog
			USA/TX-HMH097/2020_2020.214480874317_exog
			USA/UN-UW-581/2020_2020.1953551912568_exog
			USA/UT-099/2020_2020.200819672131_exog
			USA/VA-DCLS-0003/2020_2020.2090163934427_exog
			USA/VA-DCLS-0033/2020_2020.214480874317_exog
			USA/VA-DCLS-0058/2020_2020.2472677595629_exog
			USA/WA-S243/2020_2020.1625683060108_exog
			USA/WA-S96/2020_2020.1598360655737_exog
			USA/WI-129/2020_2020.2636612021859_exog
			USA/WI-142/2020_2020.2745901639344_exog
			USA/WI-233/2020_2020.2363387978141_exog
			USA/WI-256/2020_2020.2636612021859_exog
			USA/WI-UW-261/2020_2020.233606557377_exog
			USA/WY-WYPHL007/2020_2020.2035519125684_exog
			USA/WY-WYPHL015/2020_2020.2117486338798_exog
			Wuhan-Hu-1/2019_2019.9849315068493_exog
			env/Beijing/BJ2454/2020_2020.200819672131_exog
			;
End;
Begin trees;
	Translate
		1 Australia/QLDID920/2020_2020.1926229508197_exog,
		2 Australia/VIC130/2020_2020.2199453551912_exog,
		3 Australia/VIC283/2020_2020.2226775956285_exog,
		4 Australia/VIC48/2020_2020.1953551912568_exog,
		5 Australia/VIC492/2020_2020.2254098360656_exog,
		6 Beijing/BJ288/2020_2020.077868852459_exog,
		7 Belgium/030959/2020_2020.1871584699454_exog,
		8 Belgium/AGR-0324174/2020_2020.2281420765028_exog,
		9 Belgium/GL-030546/2020_2020.1762295081967_exog,
		10 Belgium/HAA-030953/2020_2020.1871584699454_exog,
		11 Belgium/ITM-C030/2020_2020.23087431694_exog,
		12 Belgium/UGent-34/2020_2020.233606557377_exog,
		13 Belgium/UGent-37/2020_2020.2363387978141_exog,
		14 Belgium/ULG-10057/2020_2020.2609289617487_exog,
		15 Belgium/VM-0325171/2020_2020.23087431694_exog,
		16 Brazil/AL-837/2020_2020.2117486338798_exog,
		17 Brazil/BA-312/2020_2020.1734972677596_exog,
		18 Brazil/RJ-352/2020_2020.1762295081967_exog,
		19 Canada/BC-41851/2020_2020.1680327868853_exog,
		20 Canada/MB-37/2020_2020.2117486338798_exog,
		21 Canada/NS-13/2020_2020.198087431694_exog,
		22 Canada/ON-PHL8751/2020_2020.1625683060108_exog,
		23 Chile/Santiago-op2d1/2020_2020.1789617486338_exog,
		24 CostaRica/04/2020_2020.2117486338798_exog,
		25 DRC/2120/2020_2020.2800546448088_exog,
		26 DRC/KN-0017/2020_2020.1926229508197_exog,
		27 DRC/KN-13/2020_2020.1871584699454_exog,
		28 Denmark/ALAB-HH05/2020_2020.1898907103825_exog,
		29 Denmark/ALAB-SSI184/2020_2020.1871584699454_exog,
		30 Denmark/ALAB-SSI189/2020_2020.1871584699454_exog,
		31 Denmark/ALAB-SSI481/2020_2020.23087431694_exog,
		32 Denmark/ALAB-SSI490/2020_2020.2199453551912_exog,
		33 Egypt/NRC-03/2020_2020.2117486338798_exog,
		34 England/20139047504/2020_2020.2390710382513_exog,
		35 England/CAMB-78470/2020_2020.2609289617487_exog,
		36 England/NOTT-10E010/2020_2020.2090163934427_exog,
		37 Finland/13M58/2020_2020.198087431694_exog,
		38 Finland/13M83/2020_2020.198087431694_exog,
		39 Finland/FIN-455/2020_2020.1844262295083_exog,
		40 France/ARA09451/2020_2020.2035519125684_exog,
		41 France/ARA09686/2020_2020.2062841530055_exog,
		42 France/ARA10910/2020_2020.2117486338798_exog,
		43 France/ARA11995/2020_2020.2199453551912_exog,
		44 France/ARA11997/2020_2020.2199453551912_exog,
		45 France/ARA12877/2020_2020.2254098360656_exog,
		46 France/B1623/2020_2020.1543715846994_exog,
		47 France/B2343/2020_2020.1789617486338_exog,
		48 France/HF1684/2020_2020.1625683060108_exog,
		49 France/HF1871/2020_2020.1707650273224_exog,
		50 France/HF1993/2020_2020.1734972677596_exog,
		51 France/HF2060/2020_2020.1762295081967_exog,
		52 France/HF2393/2020_2020.1953551912568_exog,
		53 France/HF2748/2020_2020.2090163934427_exog,
		54 France/IDF2989/2020_2020.214480874317_exog,
		55 France/PL1643/2020_2020.1543715846994_exog,
		56 Germany/NRW-011/2020_2020.1707650273224_exog,
		57 Germany/NRW-14/2020_2020.1926229508197_exog,
		58 Germany/NRW-42-2/2020_2020.214480874317_exog,
		59 Germany/NRW-42-3/2020_2020.217213114754_exog,
		60 Germany/NRW-53/2020_2020.200819672131_exog,
		61 Ghana/2986-S10/2020_2020.2472677595629_exog,
		62 Greece/145/2020_2020.2062841530055_exog,
		63 Greece/148/2020_2020.1871584699454_exog,
		64 Guangdong/20SF1159/2020_2020.0833333333333_exog,
		65 Guangzhou/GZMU0010/2020_2020.1024590163934_exog,
		66 Hangzhou/HZCDC0135/2020_2020.058743169399_exog,
		67 HongKong/VM20002493/2020_2020.1079234972678_exog,
		68 Hungary/SRC-00186/2020_2020.2226775956285_exog,
		69 India/781/2020_2020.1707650273224_exog,
		70 India/NCDC-01604/2020_2020.2090163934427_exog,
		71 Indonesia/JKT-EIJK0141/2020_2020.2090163934427_exog,
		72 Israel/130710062/2020_2020.285519125683_Il,
		73 Israel/130710067/2020_2020.285519125683_Il,
		74 Israel/130710097/2020_2020.2882513661202_Il,
		75 Israel/130710099/2020_2020.2882513661202_Il,
		76 Israel/130710157/2020_2020.2882513661202_Il,
		77 Israel/130710159/2020_2020.2882513661202_Il,
		78 Israel/130710211/2020_2020.2909836065573_Il,
		79 Israel/130710217/2020_2020.2909836065573_Il,
		80 Israel/130710390/2020_2020.2937158469945_Il,
		81 Israel/130710414/2020_2020.2937158469945_Il,
		82 Israel/130710643/2020_2020.299180327869_Il,
		83 Israel/130710644/2020_2020.299180327869_Il,
		84 Israel/130710716/2020_2020.299180327869_Il,
		85 Israel/130711082/2020_2020.301912568306_Il,
		86 Israel/130711104/2020_2020.301912568306_Il,
		87 Israel/130711112/2020_2020.3046448087432_Il,
		88 Israel/130711116/2020_2020.3046448087432_Il,
		89 Israel/130711367/2020_2020.3073770491803_Il,
		90 Israel/130711417/2020_2020.3073770491803_Il,
		91 Israel/13075703/2020_2020.2418032786886_Il,
		92 Israel/13075719/2020_2020.2418032786886_Il,
		93 Israel/13075735/2020_2020.2445355191257_Il,
		94 Israel/13075782/2020_2020.2445355191257_Il,
		95 Israel/13075788/2020_2020.2445355191257_Il,
		96 Israel/13075790/2020_2020.2445355191257_Il,
		97 Israel/13075832/2020_2020.2445355191257_Il,
		98 Israel/13075882/2020_2020.2445355191257_Il,
		99 Israel/13075914/2020_2020.2445355191257_Il,
		100 Israel/13077377/2020_2020.2527322404371_Il,
		101 Israel/13077383/2020_2020.2527322404371_Il,
		102 Israel/13077413/2020_2020.2554644808743_Il,
		103 Israel/13077494/2020_2020.2527322404371_Il,
		104 Israel/13077497/2020_2020.2527322404371_Il,
		105 Israel/13077498/2020_2020.2554644808743_Il,
		106 Israel/13077510/2020_2020.2554644808743_Il,
		107 Israel/13077511/2020_2020.2554644808743_Il,
		108 Israel/13077558/2020_2020.2554644808743_Il,
		109 Israel/13077560/2020_2020.2554644808743_Il,
		110 Israel/13077562/2020_2020.2554644808743_Il,
		111 Israel/13077564/2020_2020.2554644808743_Il,
		112 Israel/13077711/2020_2020.2554644808743_Il,
		113 Israel/13077723/2020_2020.2554644808743_Il,
		114 Israel/13077726/2020_2020.2554644808743_Il,
		115 Israel/13077803/2020_2020.2581967213114_Il,
		116 Israel/13077823/2020_2020.2581967213114_Il,
		117 Israel/13077840/2020_2020.2581967213114_Il,
		118 Israel/13077846/2020_2020.2581967213114_Il,
		119 Israel/13077847/2020_2020.2581967213114_Il,
		120 Israel/13077875/2020_2020.2581967213114_Il,
		121 Israel/13077882/2020_2020.2581967213114_Il,
		122 Israel/1639953/2020_2020.233606557377_Il,
		123 Israel/1639996/2020_2020.233606557377_Il,
		124 Israel/2020038/2020_2020.2090163934427_Il,
		125 Israel/2020051/2020_2020.2090163934427_Il,
		126 Israel/2020063/2020_2020.2090163934427_Il,
		127 Israel/2020068/2020_2020.2090163934427_Il,
		128 Israel/2020069/2020_2020.2090163934427_Il,
		129 Israel/2020078/2020_2020.2090163934427_Il,
		130 Israel/2020084/2020_2020.2090163934427_Il,
		131 Israel/2020087/2020_2020.2090163934427_Il,
		132 Israel/2023920/2020_2020.2090163934427_Il,
		133 Israel/2023922/2020_2020.2090163934427_Il,
		134 Israel/2046171/2020_2020.2472677595629_Il,
		135 Israel/2046434/2020_2020.25_Il,
		136 Israel/2046548/2020_2020.25_Il,
		137 Israel/2046614/2020_2020.2527322404371_Il,
		138 Israel/2046616/2020_2020.2527322404371_Il,
		139 Israel/2046815/2020_2020.2581967213114_Il,
		140 Israel/2047004/2020_2020.2363387978141_Il,
		141 Israel/2047011/2020_2020.233606557377_Il,
		142 Israel/2047016/2020_2020.233606557377_Il,
		143 Israel/2047145/2020_2020.233606557377_Il,
		144 Israel/2047188/2020_2020.233606557377_Il,
		145 Israel/2047364/2020_2020.2390710382513_Ih,
		146 Israel/2047392/2020_2020.2418032786886_Il,
		147 Israel/2047418/2020_2020.2418032786886_Il,
		148 Israel/2047567/2020_2020.2418032786886_Il,
		149 Israel/2047586/2020_2020.2418032786886_Il,
		150 Israel/2047604/2020_2020.2418032786886_Il,
		151 Israel/2047738/2020_2020.2445355191257_Il,
		152 Israel/2047749/2020_2020.2445355191257_Il,
		153 Israel/2047772/2020_2020.2445355191257_Il,
		154 Israel/2047883/2020_2020.2472677595629_Il,
		155 Israel/2047927/2020_2020.2472677595629_Il,
		156 Israel/2086001/2020_2020.25_Il,
		157 Israel/2086004/2020_2020.25_Il,
		158 Israel/2086008/2020_2020.25_Il,
		159 Israel/2086012/2020_2020.25_Il,
		160 Israel/2086022/2020_2020.25_Il,
		161 Israel/2086033/2020_2020.25_Il,
		162 Israel/2086034/2020_2020.25_Il,
		163 Israel/2086045/2020_2020.25_Il,
		164 Israel/2089366/2020_2020.25_Il,
		165 Israel/2089368/2020_2020.25_Il,
		166 Israel/2089375/2020_2020.25_Il,
		167 Israel/2089380/2020_2020.25_Il,
		168 Israel/2089383/2020_2020.25_Il,
		169 Israel/2089697/2020_2020.25_Il,
		170 Israel/2089698/2020_2020.25_Il,
		171 Israel/2089712/2020_2020.25_Il,
		172 Israel/2089718/2020_2020.25_Il,
		173 Israel/2089723/2020_2020.25_Il,
		174 Israel/2089812/2020_2020.25_Il,
		175 Israel/2089839/2020_2020.25_Il,
		176 Israel/2089852/2020_2020.25_Il,
		177 Israel/2089861/2020_2020.25_Il,
		178 Israel/2089863/2020_2020.25_Il,
		179 Israel/2089866/2020_2020.25_Il,
		180 Israel/2099018/2020_2020.2527322404371_Il,
		181 Israel/2099019/2020_2020.2527322404371_Il,
		182 Israel/2099159/2020_2020.2527322404371_Il,
		183 Israel/2099251/2020_2020.2527322404371_Il,
		184 Israel/2099416/2020_2020.2527322404371_Il,
		185 Israel/2099421/2020_2020.2527322404371_Il,
		186 Israel/2107132/2020_2020.285519125683_Il,
		187 Israel/2107137/2020_2020.285519125683_Il,
		188 Israel/2107681/2020_2020.285519125683_Il,
		189 Israel/2113155/2020_2020.2882513661202_Il,
		190 Israel/2113161/2020_2020.2882513661202_Il,
		191 Israel/2113173/2020_2020.2882513661202_Il,
		192 Israel/2113174/2020_2020.2882513661202_Il,
		193 Israel/2113178/2020_2020.2882513661202_Il,
		194 Israel/2113255/2020_2020.285519125683_Ih,
		195 Israel/2113256/2020_2020.285519125683_Il,
		196 Israel/2113601/2020_2020.2882513661202_Il,
		197 Israel/2113603/2020_2020.2882513661202_Il,
		198 Israel/2113678/2020_2020.2882513661202_Il,
		199 Israel/2115701/2020_2020.2909836065573_Il,
		200 Israel/2115964/2020_2020.2909836065573_Il,
		201 Israel/2115968/2020_2020.2909836065573_Il,
		202 Israel/2115976/2020_2020.2909836065573_Ih,
		203 Israel/2115980/2020_2020.2909836065573_Il,
		204 Israel/2115990/2020_2020.2909836065573_Il,
		205 Israel/2116859/2020_2020.301912568306_Il,
		206 Israel/2123853/2020_2020.301912568306_Il,
		207 Israel/2123863/2020_2020.301912568306_Il,
		208 Israel/51137031/2020_2020.1653005464482_Il,
		209 Israel/51137844/2020_2020.2090163934427_Il,
		210 Israel/51140028/2020_2020.2090163934427_Il,
		211 Israel/51140068/2020_2020.2117486338798_Il,
		212 Israel/51140271/2020_2020.2117486338798_Il,
		213 Israel/51140279/2020_2020.2117486338798_Il,
		214 Israel/51140315/2020_2020.2117486338798_Il,
		215 Israel/51140539/2020_2020.214480874317_Il,
		216 Israel/51140836/2020_2020.217213114754_Il,
		217 Israel/51141014/2020_2020.2226775956285_Ih,
		218 Israel/51141121/2020_2020.2226775956285_Il,
		219 Israel/51141225/2020_2020.2226775956285_Il,
		220 Israel/51144342/2020_2020.2445355191257_Il,
		221 Israel/51145198/2020_2020.25_Il,
		222 Israel/51145482/2020_2020.2609289617487_Il,
		223 Israel/51146355/2020_2020.2581967213114_Il,
		224 Israel/51146500/2020_2020.2609289617487_Il,
		225 Israel/51146503/2020_2020.2609289617487_Il,
		226 Israel/51146669/2020_2020.2609289617487_Il,
		227 Israel/51146683/2020_2020.2609289617487_Il,
		228 Israel/701002313/2020_2020.2199453551912_Il,
		229 Israel/701002314/2020_2020.2199453551912_Il,
		230 Israel/701002317/2020_2020.2199453551912_Il,
		231 Israel/701002327/2020_2020.2226775956285_Il,
		232 Israel/701002334/2020_2020.2226775956285_Il,
		233 Israel/701002403/2020_2020.2254098360656_Il,
		234 Israel/701002407/2020_2020.2254098360656_Il,
		235 Israel/701002426/2020_2020.2281420765028_Il,
		236 Israel/701002431/2020_2020.2281420765028_Il,
		237 Israel/701002440/2020_2020.2281420765028_Il,
		238 Israel/701002442/2020_2020.2281420765028_Il,
		239 Israel/701002455/2020_2020.2281420765028_Il,
		240 Israel/701002456/2020_2020.2281420765028_Il,
		241 Israel/701002458/2020_2020.2281420765028_Il,
		242 Israel/701002462/2020_2020.2281420765028_Il,
		243 Israel/701002489/2020_2020.23087431694_Il,
		244 Israel/701002504/2020_2020.23087431694_Il,
		245 Israel/701002538/2020_2020.23087431694_Il,
		246 Israel/701002540/2020_2020.23087431694_Ih,
		247 Israel/701002550/2020_2020.233606557377_Il,
		248 Israel/701002555/2020_2020.233606557377_Il,
		249 Israel/701002556/2020_2020.233606557377_Il,
		250 Israel/701002561/2020_2020.233606557377_Il,
		251 Israel/701002591/2020_2020.233606557377_Il,
		252 Israel/701002681/2020_2020.2363387978141_Il,
		253 Israel/701002752/2020_2020.2390710382513_Il,
		254 Israel/701002768/2020_2020.2390710382513_Il,
		255 Israel/701002786/2020_2020.2418032786886_Il,
		256 Israel/701002792/2020_2020.2418032786886_Il,
		257 Israel/990059202/2020_2020.23087431694_Il,
		258 Israel/990059203/2020_2020.23087431694_Il,
		259 Israel/990059204/2020_2020.23087431694_Il,
		260 Israel/990059232/2020_2020.23087431694_Il,
		261 Israel/990059233/2020_2020.23087431694_Il,
		262 Israel/990059238/2020_2020.23087431694_Il,
		263 Israel/990059244/2020_2020.23087431694_Il,
		264 Israel/990059251/2020_2020.23087431694_Il,
		265 Israel/990059252/2020_2020.23087431694_Il,
		266 Israel/990300681/2020_2020.2445355191257_Il,
		267 Israel/990300691/2020_2020.2472677595629_Ih,
		268 Israel/990300724/2020_2020.25_Il,
		269 Israel/990300860/2020_2020.2527322404371_Il,
		270 Israel/990307712/2020_2020.233606557377_Il,
		271 Israel/990333068/2020_2020.2281420765028_Il,
		272 Israel/990333189/2020_2020.233606557377_Il,
		273 Israel/990430264/2020_2020.2418032786886_Il,
		274 Israel/990430265/2020_2020.2418032786886_Il,
		275 Israel/ISR-IT0320/2020_2020.1653005464482_Il,
		276 Israel/ISR-JP0320/2020_2020.146174863388_Il,
		277 Israel/SH16/2020_2020.2445355191257_Il,
		278 Japan/P3-1/2020_2020.1871584699454_exog,
		279 Jordan/SR-054/2020_2020.2445355191257_exog,
		280 Korea/KCDC2004/2020_2020.0887978142077_exog,
		281 Korea/KCDC2016/2020_2020.1325136612022_exog,
		282 Kuwait/KU17/2020_2020.1680327868853_exog,
		283 Luxembourg/LNS5677421/2020_2020.2363387978141_exog,
		284 Luxembourg/LNS7841004/2020_2020.2527322404371_exog,
		285 Luxembourg/Lux1/2020_2020.1625683060108_exog,
		286 Netherlands/Diemen-1363454/2020_2020.1598360655737_exog,
		287 Netherlands/Drente-1/2020_2020.23087431694_exog,
		288 Netherlands/Flevoland-1/2020_2020.1871584699454_exog,
		289 Netherlands/Friesland-3/2020_2020.2390710382513_exog,
		290 Netherlands/NoordBrabant-103/2020_2020.1871584699454_exog,
		291 Netherlands/NoordBrabant-26/2020_2020.1789617486338_exog,
		292 Netherlands/NoordBrabant-56/2020_2020.1871584699454_exog,
		293 Netherlands/NoordBrabant-97/2020_2020.214480874317_exog,
		294 Netherlands/Overijssel-2/2020_2020.1707650273224_exog,
		295 Netherlands/Utrecht-14/2020_2020.1734972677596_exog,
		296 Netherlands/Zeewolde-1365080/2020_2020.1680327868853_exog,
		297 Netherlands/ZuidHolland-13/2020_2020.1789617486338_exog,
		298 Netherlands/ZuidHolland-30/2020_2020.1926229508197_exog,
		299 Norway/1955/2020_2020.1926229508197_exog,
		300 Philippines/RITM-02/2020_2020.1926229508197_exog,
		301 Philippines/RITM-04/2020_2020.1844262295083_exog,
		302 Poland/1104795/2020_2020.2117486338798_exog,
		303 Poland/1105644/2020_2020.2117486338798_exog,
		304 Poland/PL-P9/2020_2020.2390710382513_exog,
		305 Portugal/PT0017/2020_2020.1926229508197_exog,
		306 PuertoRico/CDC-S5/2020_2020.2254098360656_exog,
		307 Russia/Buryatia-84508/2020_2020.2363387978141_exog,
		308 Russia/Moscow-62505/2020_2020.1926229508197_exog,
		309 SaudiArabia/SCDC-3324/2020_2020.1898907103825_exog,
		310 Scotland/CVR704/2020_2020.233606557377_exog,
		311 Scotland/CVR77/2020_2020.1707650273224_exog,
		312 Scotland/EDB006/2020_2020.1871584699454_exog,
		313 Senegal/136/2020_2020.198087431694_exog,
		314 Shanghai/SH0037/2020_2020.0806010928961_exog,
		315 Shanghai/SH0040/2020_2020.0806010928961_exog,
		316 Singapore/24/2020_2020.1734972677596_exog,
		317 Singapore/26/2020_2020.1762295081967_exog,
		318 Singapore/65/2020_2020.26912568306_exog,
		319 Spain/Andalucia201617/2020_2020.1762295081967_exog,
		320 Spain/CastillayLeon201323/2020_2020.1653005464482_exog,
		321 Spain/Valencia99/2020_2020.2090163934427_exog,
		322 Sweden/20-08146/2020_2020.1926229508197_exog,
		323 Sweden/20-50315/2020_2020.1953551912568_exog,
		324 Switzerland/42169171/2020_2020.1571038251366_exog,
		325 Switzerland/AG0361/2020_2020.1571038251366_exog,
		326 Switzerland/GE6065/2020_2020.2636612021859_exog,
		327 Taiwan/CGMH-CGU-02/2020_2020.094262295082_exog,
		328 Taiwan/NTU09/2020_2020.200819672131_exog,
		329 Thailand/Bangkok-0020/2020_2020.2199453551912_exog,
		330 Thailand/Bangkok-0045/2020_2020.2390710382513_exog,
		331 Turkey/HSGM-7718/2020_2020.2199453551912_exog,
		332 USA/AK-PHL013/2020_2020.214480874317_exog,
		333 USA/AZ-WL171/2020_2020.214480874317_exog,
		334 USA/CA-CZB0707/2020_2020.2254098360656_exog,
		335 USA/CA7/2020_2020.0997267759562_exog,
		336 USA/CT-Yale-084/2020_2020.2636612021859_exog,
		337 USA/CT-Yale-099/2020_2020.266393442623_exog,
		338 USA/CT-Yale-116/2020_2020.2745901639344_exog,
		339 USA/CT-Yale-120/2020_2020.2773224043715_exog,
		340 USA/FL-5125/2020_2020.1598360655737_exog,
		341 USA/HI-4970/2020_2020.1762295081967_exog,
		342 USA/MA-2652/2020_2020.1789617486338_exog,
		343 USA/MA-3614/2020_2020.1789617486338_exog,
		344 USA/MD-HP024/2020_2020.217213114754_exog,
		345 USA/MN62-MDH62/2020_2020.200819672131_exog,
		346 USA/MN67-MDH67/2020_2020.200819672131_exog,
		347 USA/NC-200173/2020_2020.2527322404371_exog,
		348 USA/NH-0008/2020_2020.1680327868853_exog,
		349 USA/NY-NYUMC228/2020_2020.2554644808743_exog,
		350 USA/NY-NYUMC252/2020_2020.2554644808743_exog,
		351 USA/NY-NYUMC323/2020_2020.2527322404371_exog,
		352 USA/NY-PV09060/2020_2020.217213114754_exog,
		353 USA/NY-PV09069/2020_2020.217213114754_exog,
		354 USA/NY-Wadsworth-11330-01/2020_2020.181693989071_exog,
		355 USA/TX-HMH0159/2020_2020.2254098360656_exog,
		356 USA/TX-HMH0452/2020_2020.2554644808743_exog,
		357 USA/TX-HMH097/2020_2020.214480874317_exog,
		358 USA/UN-UW-581/2020_2020.1953551912568_exog,
		359 USA/UT-099/2020_2020.200819672131_exog,
		360 USA/VA-DCLS-0003/2020_2020.2090163934427_exog,
		361 USA/VA-DCLS-0033/2020_2020.214480874317_exog,
		362 USA/VA-DCLS-0058/2020_2020.2472677595629_exog,
		363 USA/WA-S243/2020_2020.1625683060108_exog,
		364 USA/WA-S96/2020_2020.1598360655737_exog,
		365 USA/WI-129/2020_2020.2636612021859_exog,
		366 USA/WI-142/2020_2020.2745901639344_exog,
		367 USA/WI-233/2020_2020.2363387978141_exog,
		368 USA/WI-256/2020_2020.2636612021859_exog,
		369 USA/WI-UW-261/2020_2020.233606557377_exog,
		370 USA/WY-WYPHL007/2020_2020.2035519125684_exog,
		371 USA/WY-WYPHL015/2020_2020.2117486338798_exog,
		372 Wuhan-Hu-1/2019_2019.9849315068493_exog,
		373 env/Beijing/BJ2454/2020_2020.200819672131_exog
;
tree TREE1 = (((((((((((((1[&CAheight_95%_HPD={0.0,0.11475409836066325},CAheight_mean=0.05738278631153651,CAheight_median=0.11475409836066297,CAheight_range={0.0,0.11475409836066341},height=0.11475409836066319,height_95%_HPD={0.11475409836066314,0.1147540983606633},height_median=0.11475409836066319,height_range={0.11475409836066297,0.11475409836066341},length=0.033224435911046034,length_95%_HPD={…
End;
